# Supplementary material for: Quantitative proteome profile of water deficit stress responses in eastern cottonwood (Populus deltoides) leaves
Source: PLoS One. 2018 Feb 15;13(2):e0190019. doi: 10.1371/journal.pone.0190019 (PMC5813909; doi:10.1371/journal.pone.0190019)
Supplement: S1 File — Relevant supporting data can be found here and contains Tables A-F. (ZIP) [file pone.0190019.s001.zip]

Archive with 1 entries (1 files):
- S1 File.xlsx
