# Supplementary material for: Quantitative proteome profile of water deficit stress responses in eastern cottonwood (Populus deltoides) leaves
Source: PLoS One. 2018 Feb 15;13(2):e0190019. doi: 10.1371/journal.pone.0190019 (PMC5813909; doi:10.1371/journal.pone.0190019)
Supplement: S1 File — Relevant supporting data can be found here and contains Tables A-F. (ZIP) [file pone.0190019.s001.zip › S1 File.xlsx]

## Sheet: Table A
Table A: Verbose list of peptides, proteins and protein groups with experimental evidence at an FDR < 1% at the peptide-level. Peptide abundance values represent extracted ion chromatograms (XICs) that were identifed by the IDPQuantify software.
							Acute drought -- Control			Acute drought -- Day 5			Acute drought -- Day 7			Acute drought -- Day 8			Cyclic drought -- Control				Cyclic drought -- Mild drought				Cyclic drought -- Severe drought
Peptide Species (includes modifications and charge state)	Filtered Spectra	Monoisotopic Mass	Molecular Weight	Proteins	Protein Accession	Protein Group Index #	BDP1	BDP2	BDP3	B5P4	B5P5	B5P6	B7P1	B7P2	B7P3	B8P4	B8P5	B8P6	C10	C12	C16	C22	MD19	MD26	MD27	MD3	SD19	SD26	SD27	SD3
GTLDAVGVKDR (+2)	21	1129.61	1130.25	3	11211	30063	3.73485e+06	501679	0	0	1.16082e+06	6580927	0	0	3.03429e+06	0	2519450	0	7132717	4482110	3.94212e+06	5.99609e+06	2.41165e+06	0	0	2.15114e+06	1.15093e+06	2.01536e+06	4376537	4.83745e+06
VKDLPGVR (+2)	11	882.529	883.047	4	11211	30063	2.61865e+06	0	2.25611e+06	0	0	2.66439e+06	0	0	0	0	0	0	7.69592e+06	1.95897e+06	1.11152e+06	6495674	0	0	0	5.37747e+06	0	0	3046309	0
SPALGGC[57]PQRR (+2)	3	1197.6	1198.33	2	11211	30063	0	0	0	2375115	0	0	0	2.02952e+06	0	0	633019	0	0	0	0	0	0	0	0	0	0	0	0	0
SPALGGC[57]PQR (+2)	6	1041.5	1042.14	2	11211	30063	0	0	168217	103729	519687	0	416092	0	0	0	0	0	856267	0	0	0	0	0	0	0	0	0	0	101014
KPNSALRK (+2)	1	912.55	913.076	3	11211	30063	0	0	67538.3	0	0	0	0	0	0	0	0	0	0	0	0	0	0	0	0	0	0	0	0	0
VINTWADIINR (+2)	1277	1313.71	1314.49	3	11212	15973	1.85721e+08	2.18397e+08	1.56084e+08	7.04093e+07	1.15533e+08	5.79191e+08	2.53947e+07	2.25733e+08	3.86632e+08	2.78472e+08	1.73582e+08	1.94347e+08	3.20942e+08	1.80139e+08	1.41815e+08	1.58066e+08	1.76717e+08	1.36657e+08	1.53964e+08	1.33012e+08	5.32967e+07	1.37622e+08	1.26385e+08	9.26702e+07
ANLGM[16]EVM[16]HER (+2)	204	1317.58	1318.47	3	11212	15973	1.06609e+08	5.17195e+07	7.46026e+07	5.21667e+07	5.97094e+07	8.63401e+07	5.75262e+07	8.33742e+07	2.56538e+07	6.17718e+07	9.7382e+07	7.68883e+06	1.60511e+08	3.83739e+07	90460232	6.81745e+07	8.68107e+07	8.79911e+07	0	6.41466e+07	3.80153e+07	5.23008e+07	1.01408e+08	101699574
ANLGMEVMHER (+2)	106	1285.59	1286.48	3	11212	15973	7.91579e+07	1.56974e+07	30210437	2.72704e+07	2.81723e+07	6.76488e+07	2.14626e+07	1.2163e+08	9.67509e+07	4.4574e+07	6.3745e+07	7.61708e+07	81023908	22758263	6.86152e+07	5.69756e+07	3.84278e+07	1.05436e+08	98374.3	7.42399e+07	1.46427e+07	2.69966e+07	9.38295e+06	5.20032e+07
ANLGMEVM[16]HER (+2)	98	1301.59	1302.48	3	11212	15973	6.59386e+07	2.87316e+07	37110348	2.07887e+07	21776508	7.08988e+07	22066735	1.00035e+08	4.06692e+07	3.50677e+07	5.86019e+07	5.09804e+07	8.54454e+07	4.10851e+07	7.39751e+07	5.7928e+07	6.27984e+07	59983196	0	6.21628e+07	2.08297e+07	2.2329e+07	2.35211e+07	2.95347e+07
ANLGM[16]EVMHER (+2)	99	1301.59	1302.48	3	11212	15973	5.25545e+07	2.82732e+07	3.24827e+07	1.86607e+07	22050808	5.62235e+07	2.63921e+07	7.06334e+07	4.17396e+07	34457747	4.27209e+07	5.34423e+07	5.41548e+07	3.00047e+07	4.87692e+07	3.48784e+07	44171777	5.94203e+07	0	5.44811e+07	1.82826e+07	2.14336e+07	1.47972e+07	22271200
LIFQYASFNNSR (+2)	226	1458.73	1459.6	4	11212	15973	2.60499e+07	1.45755e+07	2.61824e+07	1.47001e+07	1.05299e+07	2.34927e+07	16290628	3.46524e+07	4.77611e+07	3.35954e+07	3.49207e+07	3.43838e+07	9.60514e+07	2.35315e+07	39887019	4.1783e+07	1.2309e+07	2.811e+07	2.52757e+07	1.59684e+07	2.99235e+07	3.11363e+07	2.896e+07	2.74668e+07
FGQEEETYNIVAAHGYFGR (+3)	205	2187	2188.31	3	11212	15973	2.49577e+07	1.24574e+07	1.28434e+07	1.09259e+07	9.77784e+06	1.25268e+07	4.44719e+06	30332923	6.3266e+07	23247801	1.27483e+07	15830279	4.33941e+07	9.54009e+06	1.66127e+07	1.98197e+07	9.67291e+06	2.74269e+06	1.2946e+07	7.91211e+06	9.8957e+06	9.94463e+06	9.65117e+06	8.05884e+06
ETTENESANEGYR (+2)	316	1498.62	1499.45	3	11212	15973	3.18042e+07	260990	3.87342e+06	304743	2.44184e+06	2522051	6.32455e+06	865796	28307	37770.1	4.27214e+07	135963	3.08145e+06	151641	924039	25647.3	3.29182e+06	509739	43357	990337	96763168	1.32356e+07	8.6347e+07	5.13498e+06
FGQEEETYNIVAAHGYFGR (+2)	203	2187	2188.31	3	11212	15973	1.36352e+07	5.94427e+06	6.34233e+06	5.26125e+06	4.09121e+06	5.54307e+06	1.91544e+06	1.42509e+07	2.12531e+07	7.00931e+06	5.00726e+06	6.31719e+06	2.25189e+07	5.26512e+06	8.67745e+06	1.0259e+07	4.22343e+06	8.49734e+06	5.84811e+06	4.67839e+06	2.71236e+06	6.02245e+06	4.23621e+06	4.39937e+06
NAHNFPLDLAAVEVPSTNG (+2)	82	1964.96	1966.11	3	11212	15973	2.81595e+06	4223108	3.52096e+06	1.70716e+06	4314796	1.05683e+07	3.23681e+06	5907890	8958646	3.99365e+06	2714785	4.39726e+06	4.17175e+06	2.09003e+06	3.66705e+06	1.06622e+06	4.24697e+06	3.45999e+06	2.32991e+06	2089969	1.47244e+06	2.59655e+06	317709	2235207
[43]ANLGM[16]EVMHER (+2)	21	1344.59	1345.48	3	11212	15973	1.06811e+06	4689002	2.74362e+06	1.27808e+06	821020	1.6606e+06	0	3.74291e+06	4436311	4177422	2746199	0	4635957	0	6.14874e+06	3538086	0	2.95975e+06	1.72911e+06	2653602	0	1.08096e+06	1.69827e+06	2.74092e+06
ETTENESANEGYRFGQEEETYNIVAAHGYFGR (+3)	48	3667.61	3669.75	3	11212	15973	0	0	0	524285	441396	3.64696e+06	0	2.23833e+06	6.48791e+06	1.8159e+06	947896	3080581	302779	2.50037e+06	1.65725e+06	419316	0	4.02826e+06	8.60773e+06	0	0	1.6609e+06	0	499299
RESESLWGR (+2)	20	1118.55	1119.19	3	11212	15973	695149	0	0	646744	0	653559	0	0	919842	941128	1.03068e+06	1.09488e+06	8.98355e+06	1.92537e+06	2.42148e+06	3.8223e+06	1.15835e+06	3.91398e+06	0	0	1.70922e+06	2.84308e+06	2.11314e+06	2.91557e+06
[43]ANLGMEVM[16]HER (+2)	28	1344.59	1345.48	3	11212	15973	462944	0	599540	490987	0	0	134791	0	3.15749e+06	1.88148e+06	1.19889e+06	1.74338e+06	3.18931e+06	347560	2.81545e+06	3.5541e+06	1.19746e+06	1.80045e+06	2.35864e+06	2.26906e+06	368650	0	614334	787564
[43]ANLGMEVMHER (+2)	19	1328.6	1329.49	3	11212	15973	0	0	0	872379	607895	0	371277	0	8635096	2.38761e+06	0	1.47175e+06	0	0	2.11318e+06	0	1.1687e+06	619407	0	1.08628e+06	0	398483	0	2.01934e+06
[43]VINTWADIINR (+2)	8	1356.71	1357.5	3	11212	15973	0	5128719	0	0	0	0	0	451362	0	0	0	0	0	0	0	0	0	0	0	0	0	7.10032e+06	0	0
ETTENESANEGYRFGQEEETYNIVAAHGYFGR (+4)	6	3667.61	3669.75	3	11212	15973	0	0	0	0	0	0	0	0	0	0	0	0	0	0	1.69201e+06	1.42566e+06	0	0	8.75694e+06	0	0	0	0	0
VINTWADIINRANLGM[16]EVM[16]HER (+3)	8	2613.28	2614.94	3	11212	15973	0	414122	0	455805	190663	2.15983e+06	0	0	0	733481	0	0	0	1.03789e+06	0	0	0	0	3314754	0	0	0	0	0
ANLGM[16]EVMHER (+3)	1	1301.59	1302.48	3	11212	15973	0	0	0	0	0	0	0	0	0	0	0	0	0	0	0	0	0	0	0	7.60915e+06	0	0	0	0
VINTWADIINR (+3)	15	1313.71	1314.49	3	11212	15973	0	216961	0	127076	0	0	0	0	2.30278e+06	986783	0	0	489846	0	333619	492906	0	217038	0	0	0	0	0	0
VINTWADIINRANLGM[16]EVMHER (+3)	4	2597.28	2598.95	3	11212	15973	0	0	0	0	0	718570	0	0	0	0	0	0	0	0	0	0	0	474028	306611	0	0	0	0	0
TAILERR (+2)	1	857.508	857.998	3	11212	15973	0	0	0	0	0	0	0	0	0	1.25708e+06	0	0	0	0	0	0	0	0	0	0	0	0	0	0
LIFQYASFNNSR (+3)	4	1458.73	1459.6	4	11212	15973	0	0	0	0	0	0	0	0	433198	0	0	0	435189	0	0	0	0	0	0	158129	0	0	0	156132
[43]ETTENESANEGYR (+2)	1	1541.62	1542.46	3	11212	15973	0	0	0	0	0	0	0	0	0	0	0	0	0	0	0	0	0	0	0	0	0	485714	0	0
TTENESANEGYR (+2)	4	1369.57	1370.34	3	11212	15973	0	0	0	0	0	0	0	0	0	0	18409.6	0	0	0	0	0	0	0	0	0	0	0	194148	0
ETTENESANEGYR (+3)	1	1498.62	1499.45	3	11212	15973	0	0	0	0	0	0	0	0	0	0	0	0	0	0	0	0	0	0	0	0	0	0	0	152356
[43]LIFQYASFNNSR (+2)	2	1501.73	1502.61	4	11212	15973	0	0	0	0	0	0	0	0	0	0	0	0	0	0	0	0	0	0	0	0	0	90267.9	0	0
IVNTGTVLQVGDGIAR (+2)	2029	1611.89	1612.83	4	11216	9165	5.07011e+08	3.45672e+08	1.59759e+08	2.7638e+08	1.69819e+08	3.83029e+08	7.00365e+07	4.88836e+08	9.0902e+08	5.28467e+07	2.86768e+08	4.40441e+08	5.21726e+08	3.67972e+08	1.54611e+08	4.04687e+08	2.46812e+08	3.80958e+08	4.86971e+08	1.95864e+08	1.4944e+08	2.05833e+08	1.48099e+08	2.94166e+08
VINALAKPIDGR (+2)	332	1265.75	1266.49	4	11216	9165	2.24138e+08	1.28887e+08	108397537	9.30837e+07	7.45474e+07	2.30364e+08	1.35809e+08	1.93272e+08	4.39422e+08	3.21962e+08	2.36905e+08	3.8004e+08	361388177	203383437	3.07867e+08	1.71085e+08	1.73076e+08	2.24117e+08	1.44978e+08	1.99113e+08	1.23043e+08	2.01974e+08	1.01076e+08	2.06695e+08
IAQIPVSEAYLGR (+2)	1470	1415.78	1416.62	3	11216	9165	2.25958e+08	4.83604e+07	1.32004e+08	1.29189e+08	2.73444e+07	677930410	2.39695e+07	3.13518e+08	3.46388e+08	1.9012e+08	2.0049e+08	183846574	2.99678e+08	7.6027e+07	9.80927e+07	117960026	52867391	2.2111e+08	1.82322e+08	2.87515e+07	3.70453e+07	7.98115e+07	204393580	181407542
ASSVAQVVNALQER (+2)	1226	1470.78	1471.62	4	11216	9165	3.39961e+08	2.71598e+07	4.42566e+07	1.24569e+08	6.15707e+07	2.09873e+08	5.77145e+07	2.6561e+08	4.46951e+08	1.7788e+08	1.61119e+08	1.17816e+08	1.25224e+08	7.92869e+07	181197514	305905897	1.15611e+08	2.52631e+08	2.94632e+08	1.04875e+08	5.26733e+07	9.63903e+07	6.33015e+07	1.42895e+08
LIESPAPGIISR (+2)	1221	1251.72	1252.46	4	11216	9165	7.82077e+07	1.54482e+08	1.23028e+08	7.08949e+07	2.74708e+07	6.32617e+07	7.54919e+07	271151726	370790520	3.23903e+08	1.88132e+08	2.86671e+08	2.872e+08	1.50223e+08	1.0039e+08	1.70087e+08	1.2257e+08	259801736	1.83452e+08	1.12452e+08	6.39639e+07	1.46808e+08	8.65922e+07	8.34212e+07
TQFQEIISSTK (+2)	492	1280.66	1281.41	3	11216	9165	2.43233e+08	9.52423e+07	62821060	7.91289e+07	38352356	150807212	25466722	1.94185e+08	3.24278e+08	1.34742e+08	1.09472e+08	88128220	2.65337e+08	85337367	8.49588e+07	63885512	6.7994e+07	154537692	1.64291e+08	8.65725e+07	1.33538e+06	4.36765e+07	116118091	1.38956e+07
ADEISNIIR (+2)	267	1029.55	1030.13	3	11216	9165	1.27413e+08	1.1401e+08	6.36527e+07	7.21074e+07	51957744	311194165	8167975	1.42441e+08	228216704	135399552	1.04014e+08	102709690	214100707	9.0896e+07	1.11673e+08	104506400	6.0702e+07	1.16598e+08	1.38773e+08	9.74646e+07	5.72084e+07	3.82221e+07	8.38108e+07	102431408
TFTEEAEALLK (+2)	549	1250.64	1251.38	3	11216	9165	1.99161e+08	1.58469e+08	3.73233e+07	3.16901e+07	3.39438e+07	339677944	3.09851e+07	6.64649e+07	1.3298e+08	1.06316e+08	38290219	5.37834e+07	2.62962e+08	6.56951e+07	9.15415e+07	8.11959e+07	76227305	1.31508e+08	1.2298e+08	6.76724e+07	4.99916e+07	3.99785e+07	4.50938e+07	102216544
EAYPGDVFYLHSR (+2)	208	1552.73	1553.67	4	11216	9165	8.69393e+07	1.0641e+08	4.68883e+07	4.45822e+07	2.75644e+07	1.2357e+08	51394772	1.27592e+08	1.53593e+08	1.20771e+08	1.32501e+08	8.61348e+07	1.57118e+08	73997161	9.13339e+07	105059333	6.20269e+07	102187102	1.08085e+08	75619588	3.81362e+07	8.22618e+07	6.91466e+07	8.98593e+07
TFTEEAEALLKEAIQEQM[16]ER (+3)	781	2381.14	2382.59	3	11216	9165	5.51577e+07	3.65307e+07	4.53124e+07	3.32754e+07	2.52704e+07	1.90133e+08	1.02513e+08	1.51705e+08	1.13511e+08	9.27519e+07	9.00805e+07	5.62959e+07	7.47501e+07	7.08463e+07	4.68267e+07	4.96372e+07	1.63242e+07	1.00491e+08	8.61274e+07	4.21944e+07	1.79006e+07	3.43954e+07	1.12771e+07	2.79016e+07
SVYEPLQTGLIAIDSMIPIGR (+2)	654	2272.21	2273.65	3	11216	9165	6.86388e+07	2.64498e+07	2.75031e+07	4.88772e+07	2.94294e+07	2.11175e+08	6.45375e+07	2.00763e+08	1.42991e+08	4.91326e+07	2.63927e+07	1.0236e+08	4.21118e+07	6.48017e+07	1.93192e+07	4.36326e+07	2.53187e+06	9.05643e+07	9.83614e+07	8.19311e+06	1.99863e+06	2.55207e+07	2.29773e+06	1.45989e+07
RSVYEPLQTGLIAIDSM[16]IPIGR (+3)	863	2444.31	2445.83	3	11216	9165	3.99051e+07	4.09648e+07	4.28745e+07	4.28658e+07	3.4116e+07	134070849	7.74316e+07	9.90966e+07	3.42766e+07	6.9485e+07	7.32626e+07	8.8573e+07	58042172	8.35121e+07	5.78648e+07	6.6328e+07	1.74696e+07	8.1721e+07	9.29759e+07	2.04995e+07	1.64458e+07	4.98088e+07	4.08075e+06	3.94961e+07
SVYEPLQTGLIAIDSM[16]IPIGR (+2)	1490	2288.21	2289.64	3	11216	9165	6.77283e+07	4.94824e+07	5.43189e+07	2.74581e+07	1.73616e+07	1.54937e+08	6.5759e+07	116680368	4.86332e+07	2.75574e+07	4.55554e+07	4.8091e+07	8.01568e+07	6.11647e+07	3.68385e+07	4.29068e+07	4.32052e+07	6.13284e+07	4.29946e+07	1.52144e+07	2.77626e+07	5.25736e+07	3.51507e+07	4.13268e+07
HTLIIYDDLSK (+2)	416	1316.7	1317.49	4	11216	9165	2.32224e+07	8.3849e+06	2.32184e+07	2.75121e+07	1.50229e+07	2.2226e+07	2.98474e+07	7.68142e+06	7.60548e+07	7.70063e+07	8.0535e+07	2.90668e+07	71196808	3.34909e+07	4.3128e+07	6.98284e+07	5.89554e+07	4.21111e+07	1.11468e+07	7.30592e+07	7.63485e+07	6.30615e+07	9.72051e+07	6.92712e+07
[43]VINALAKPIDGR (+2)	149	1308.75	1309.5	4	11216	9165	35202578	3.59271e+07	2.55232e+07	1.66473e+07	16480997	5.13397e+07	4.08682e+07	4.71705e+07	54759605	25718343	3.85662e+07	4.3632e+07	5.57012e+07	2.72745e+07	46001717	3.72891e+07	26837822	62663698	6.95248e+07	1.06576e+07	18593766	2.61571e+07	3.01229e+07	4.21652e+07
RSVYEPLQTGLIAIDSMIPIGR (+3)	397	2428.31	2429.83	3	11216	9165	1.6914e+07	1.43236e+07	9222095	2.66117e+07	2.14456e+07	156169768	84033050	7.31264e+07	6.2348e+07	2.38414e+07	1.42226e+07	6.90028e+07	10309061	2.96471e+07	1.12973e+07	1.78375e+07	667897	6.581e+07	7.51836e+07	279321	332752	1.07832e+07	0	4.29822e+06
SVYEPLQTGLIAIDSM[16]IPIGR (+3)	1505	2288.21	2289.64	3	11216	9165	3.08656e+07	3.18207e+07	3.23535e+07	1.29737e+07	1.23184e+07	6.75505e+07	3.94412e+07	6.2485e+07	5.94828e+07	2.33505e+07	3.40352e+07	1.92596e+07	6.11142e+07	3.68001e+07	2.2041e+07	2.78242e+07	3.13568e+07	2.54524e+07	3.30212e+07	2.14845e+07	1.58323e+07	2.29527e+07	2.08687e+07	4.41752e+07
EAIQEQMER (+2)	31	1132.52	1133.23	3	11216	9165	4.44864e+07	38278860	17325910	18455060	15155735	7.51398e+07	11746474	10790381	15107201	25122758	0	2.28078e+06	1.23818e+08	7570172	3.55592e+07	33943492	34353264	54077196	6443521	5.9533e+07	0	7584001	33922216	55488760
VINALAKPIDGR (+3)	153	1265.75	1266.49	4	11216	9165	1.8151e+07	1.20452e+07	11171692	1.39082e+07	1.02137e+07	3.53848e+07	2.52376e+07	2.74223e+07	73092059	56292486	3.64866e+07	5.90489e+07	44365208	2.17637e+07	3.95054e+07	1.4893e+07	28637023	1.93402e+07	1.98529e+07	2.64085e+07	1.37922e+07	1.5716e+07	1.3885e+07	21103236
IVNTGTVLQVGDGIAR (+3)	316	1611.89	1612.83	4	11216	9165	3.97438e+07	1.21837e+07	7.47172e+06	8.72005e+06	6.32047e+06	2.04879e+07	2.2673e+06	9991857	106204306	3.31566e+07	1.79069e+07	2.84011e+07	5.87617e+07	40168301	3.14319e+07	44640908	6.73101e+06	2.92463e+07	5.52951e+07	2.1916e+07	5198289	8873342	1.21417e+07	21908302
SVYEPLQTGLIAIDSMIPIGR (+3)	324	2272.21	2273.65	3	11216	9165	3.02716e+07	1.07577e+07	1.14549e+07	1.55998e+07	1.16984e+07	9.58514e+07	3.25598e+07	7.00139e+07	5.5952e+07	2.87892e+07	1.60406e+07	4.33231e+07	1.86619e+07	2.45226e+07	9.02147e+06	1.62107e+07	2.33765e+06	3.5093e+07	3.35946e+07	2.24798e+06	3.68699e+06	1.08666e+07	1.87707e+06	7.60952e+06
[43]VTIRADEISNIIR (+2)	132	1541.85	1542.72	3	11216	9165	3.22517e+06	8573864	8308816	5.23823e+06	6.13989e+06	1.15067e+08	1.31973e+07	2.2356e+07	12350572	15570552	4.22859e+07	3.0567e+07	2.02046e+06	3.79966e+07	27765927	8.23096e+06	543701	8.71604e+07	4.88473e+07	3.08162e+06	1324776	1.54808e+07	1.35025e+06	1.81569e+07
TFTEEAEALLKEAIQEQMER (+3)	408	2365.15	2366.6	3	11216	9165	1.9604e+06	5.7594e+06	3.51206e+06	6.19577e+06	5.77734e+06	4.84667e+07	3.8157e+07	5.24861e+07	6.97582e+07	3.43649e+07	1.37719e+07	1.70926e+07	1.8333e+07	1.71904e+07	5.80616e+06	1.97026e+07	1.17911e+06	3.90277e+07	3.91884e+07	5.34639e+06	470285	2.71331e+06	93021.6	1.29249e+06
RSVYEPLQTGLIAIDSM[16]IPIGR (+2)	258	2444.31	2445.83	3	11216	9165	2.28622e+07	1.50977e+07	1.72937e+07	1.03223e+07	6.67639e+06	38957352	1.53397e+07	2.33089e+07	6908616	8.68691e+06	9.84319e+06	1.63412e+07	1.29876e+07	2.28733e+07	1.57993e+07	1.49484e+07	6.09965e+06	3.09931e+07	2.52972e+07	6.24463e+06	4.686e+06	1.27288e+07	496617	5.79493e+06
TFTEEAEALLKEAIQEQM[16]ER (+2)	218	2381.14	2382.59	3	11216	9165	1.09749e+07	6.54395e+06	8.42646e+06	7.05204e+06	4.11531e+06	2.85119e+07	2.12111e+07	4.10449e+07	1.20501e+07	1.25017e+07	1.4844e+07	1.45756e+07	1.74705e+07	1.33686e+07	7.75848e+06	9.83155e+06	5.06596e+06	1.58425e+07	1.51306e+07	7.31927e+06	2.73627e+06	8.36405e+06	2.40629e+06	3.8399e+06
ELIIGDRQTGK (+2)	29	1228.68	1229.38	5	11216	9165	0	1.69921e+06	1.37911e+06	2.62928e+06	1.12321e+06	4.07475e+07	13521308	15329012	0	4839868	3.2409e+07	1.01449e+07	1.5023e+06	3.22281e+07	1.36241e+07	7781541	0	449443	0	424981	901799	8.44876e+06	1.42872e+06	26402914
LIESPAPGIISRR (+2)	13	1407.82	1408.65	4	11216	9165	0	0	0	0	2.78487e+06	0	0	0	0	0	33450873	5.24883e+06	0	25407854	8864702	0	0	52149356	47125420	0	0	6698273	0	5.57033e+06
KFLVELR (+2)	101	903.554	904.107	4	11216	9165	3.94324e+06	2.76248e+06	2.75306e+06	2.33353e+06	1.72269e+06	1.46118e+06	1.35136e+06	2.1783e+06	1.27465e+07	4.3005e+06	1.12292e+07	4.61788e+06	1.76598e+07	4.0339e+06	7.95358e+06	3.80708e+06	1.28008e+07	4394934	991901	1.33183e+07	9.89406e+06	1.06852e+07	2.10615e+07	9.40669e+06
RSVYEPLQTGLIAIDSMIPIGR (+2)	199	2428.31	2429.83	3	11216	9165	3.63937e+06	2.21666e+06	2.60579e+06	5.19262e+06	2.74947e+06	3.69788e+07	1.72047e+07	1.58124e+07	5.85338e+06	1.34762e+06	1.33627e+06	7.21716e+06	1.80385e+06	6.92275e+06	1.1731e+06	3.24216e+06	102669	1.33708e+07	1.95822e+07	18708.6	126777	3.23325e+06	0	408428
ELIIGDR (+2)	6	814.455	814.927	5	11216	9165	0	22592344	0	0	0	0	0	0	52677888	0	21023670	0	0	0	0	0	0	34645548	0	0	18313386	0	0	0
ERIEQYNR (+2)	252	1106.55	1107.18	4	11216	9165	1.23969e+06	7431.31	1.05424e+07	4.41538e+06	13958578	469593	42027340	513441	116671	1.79068e+06	1.68426e+07	138180	1.14106e+07	318418	9.19327e+06	3.55961e+06	2.24252e+06	0	0	9.42297e+06	5031383	2.04324e+06	7.81258e+06	2.88786e+06
ERHTLIIYDDLSK (+2)	96	1601.84	1602.79	4	11216	9165	4998408	3231298	2.05932e+06	2.6852e+06	821721	1.12415e+06	614167	2.53027e+06	5154798	3964019	8.90234e+06	3.15471e+06	1.25528e+07	3.36158e+06	1.22476e+07	1.11767e+07	4.53199e+06	8.9742e+06	3.77083e+06	5.70126e+06	4.46588e+06	5.23795e+06	1.77985e+06	4.30644e+06
[43]HTLIIYDDLSK (+2)	69	1359.7	1360.49	4	11216	9165	815896	475451	1.58403e+06	1.05877e+06	1.12934e+06	0	0	2011167	1.05329e+07	4.14881e+06	5268516	449674	7.52728e+06	683938	9.84293e+06	1.80103e+07	1.09324e+07	354909	2.44869e+06	5.68566e+06	4.41325e+06	3.90021e+06	1.20384e+07	7.66592e+06
[43]EAYPGDVFYLHSR (+2)	44	1595.74	1596.68	4	11216	9165	4053873	2.00479e+06	3.39957e+06	1398671	1.99242e+06	4.80143e+06	2.17001e+06	6.14845e+06	12354836	8.84978e+06	4.18617e+06	3.87485e+06	6663537	2.58994e+06	5.42046e+06	4.55714e+06	7.29482e+06	6.58365e+06	5.09461e+06	3.49048e+06	2.05641e+06	4.1172e+06	2256227	4647948
TAVATDTILNQQGQNVIC[57]VYVAIGQK (+3)	980	2803.45	2805.14	4	11216	9165	5.3145e+06	9.00556e+06	5.32857e+06	2.07753e+06	7.86776e+06	3.8415e+06	7.84425e+06	7.71017e+06	835403	2.92472e+06	0	8.50741e+06	2.82389e+07	0	0	0	0	1.55965e+07	0	0	0	0	0	0
QMSLLLR (+2)	8	859.495	860.076	5	11216	9165	2.38456e+06	0	0	0	0	4252083	7.44862e+06	0	0	0	0	0	157421	0	0	18827490	0	0	0	20537290	0	0	13316754	20480216
ASSVAQVVNALQER (+3)	74	1470.78	1471.62	4	11216	9165	5.00078e+06	1.69955e+06	732974	511184	348244	6.68762e+06	200345	1754329	13875464	8.42871e+06	1.02149e+06	2.69724e+06	6.82645e+06	6.28645e+06	5.08747e+06	5324132	425287	3.81409e+06	3360100	1.59076e+06	0	230868	1.11905e+06	1.7389e+06
VTIRADEISNIIR (+2)	40	1498.85	1499.71	3	11216	9165	1.16006e+06	1.77525e+06	2.01527e+06	2.64665e+06	1.00799e+06	8986782	919209	0	1790346	2.05961e+06	3.71236e+06	0	2.50064e+06	2532798	6.71819e+06	2594998	1.07375e+06	1.39514e+07	8776195	1.67561e+06	936774	4838052	295559	2.157e+06
TFTEEAEALLKEAIQEQMER (+2)	142	2365.15	2366.6	3	11216	9165	261291	231825	671059	686301	354323	8.3887e+06	6.77129e+06	1.17095e+07	8.0156e+06	4.18306e+06	1.70915e+06	4.1846e+06	3.02257e+06	3.13109e+06	789195	3.31308e+06	174426	4.33479e+06	5.19455e+06	1.00537e+06	0	409385	11267.4	116477
VINALAKPIDGRGAISSSESR (+3)	25	2140.16	2141.39	4	11216	9165	0	0	0	551573	0	3.62352e+06	1.68304e+06	1.16657e+06	0	623481	4.44759e+06	0	0	8.60832e+06	2.47911e+06	1.38884e+06	0	1.89423e+07	9.1839e+06	0	0	1.04563e+06	0	2.76212e+06
QSQAAPFTVAEQIM[16]TIYTGTNGYLDSLEIGQVR (+3)	536	3616.77	3618.97	3	11216	9165	1.03673e+06	671426	560514	1.4531e+06	817527	3.9856e+06	1.08874e+06	3.15273e+06	1.36651e+07	6.64881e+06	2.58312e+06	6.15579e+06	2.8243e+06	2.5512e+06	802974	1.4601e+06	131439	2.46816e+06	2211051	543837	24710	780894	276032	305113
ATGKIAQIPVSEAYLGR (+2)	55	1772.98	1774.03	3	11216	9165	794887	237453	217519	701127	751375	1.79017e+06	881069	1.67967e+06	1.90435e+06	1.01e+06	1.41896e+06	2.90176e+06	5.15925e+06	5.23813e+06	2.85965e+06	2926929	4.21851e+06	4.19365e+06	4.25561e+06	1.14922e+06	1.74538e+06	3.21433e+06	943185	3164545
[43]ATGKIAQIPVSEAYLGR (+2)	41	1815.98	1817.03	3	11216	9165	1.83039e+06	3772277	4.26832e+06	1.47044e+06	0	0	2603289	4438459	2.62282e+06	3.1507e+06	3.23022e+06	1.41176e+06	2582376	1.05425e+06	1.44004e+06	1.92305e+06	3.46613e+06	3.43962e+06	1.51551e+06	978342	754614	2.15682e+06	3.49939e+06	1.07152e+06
HTLIIYDDLSKQAQAYR (+3)	54	2034.05	2035.26	4	11216	9165	692554	0	799765	378726	529752	2.51081e+06	1.06697e+06	1718715	986545	1.56128e+06	4.19456e+06	1.77509e+06	1770962	2.59632e+06	1.9492e+06	616959	193873	6.53085e+06	3.28629e+06	0	752656	590176	0	1.21107e+06
VTIRADEISNIIR (+3)	51	1498.85	1499.71	3	11216	9165	366286	825689	784223	969610	392839	3.50056e+06	567228	1.89544e+06	1.04473e+06	1.05228e+06	1393935	1.57033e+06	1.10829e+06	1.17595e+06	3.02514e+06	902587	490888	4.9473e+06	3.59106e+06	894430	0	1.70861e+06	0	826985
[43]TFTEEAEALLKEAIQEQM[16]ER (+3)	93	2424.15	2425.6	3	11216	9165	573688	171445	693422	506084	634288	3.39855e+06	1.2163e+06	4481834	8.24065e+06	754497	531849	1.29837e+06	1.00905e+06	268288	526699	3.16594e+06	263669	1.38871e+06	720456	466990	177027	680532	209818	233209
HTLIIYDDLSKQAQAYR (+2)	50	2034.05	2035.26	4	11216	9165	756601	520990	960420	279491	385497	1.40716e+06	888548	1.25908e+06	678471	1.02094e+06	3.06368e+06	930604	1.26319e+06	2.60336e+06	1.74069e+06	568988	180026	6834148	2870773	0	552190	1.75114e+06	0	670281
VINALAKPIDGRGAISSSESR (+2)	41	2140.16	2141.39	4	11216	9165	0	352945	211360	459300	92984.2	1.87956e+06	856504	558557	554820	786555	1.46171e+06	1.15157e+06	0	3.9784e+06	1.63136e+06	618882	0	7.12365e+06	3.5372e+06	139061	0	467179	0	1.05644e+06
QSQAAPFTVAEQIM[16]TIYTGTNGYLDSLEIGQVRK (+3)	96	3744.87	3747.14	3	11216	9165	2.21982e+06	0	0	732929	890570	0	0	0	0	2211450	1.29154e+06	0	3.54729e+06	4.14334e+06	1.3084e+06	2.09288e+06	0	2.00506e+06	2.1911e+06	350431	238325	919155	0	519695
[43]LIESPAPGIISR (+2)	11	1294.72	1295.47	4	11216	9165	0	10707793	0	0	0	0	0	5.31184e+06	0	0	0	0	0	0	0	0	0	0	0	0	0	6.44265e+06	0	0
[43]IVNTGTVLQVGDGIAR (+2)	6	1654.9	1655.83	4	11216	9165	0	10475314	0	0	0	0	0	497383	0	0	0	0	0	0	0	0	0	0	0	0	0	11102029	0	0
[43]TFTEEAEALLKEAIQEQM[16]ER (+2)	57	2424.15	2425.6	3	11216	9165	422397	537314	319578	414242	221510	1168443	581930	2.64868e+06	3475964	3412556	351404	381177	324249	312256	561019	1.90889e+06	436466	633121	2.86028e+06	313272	83246.2	296204	130288	135500
[43]IAQIPVSEAYLGR (+2)	5	1458.78	1459.63	3	11216	9165	0	10556358	0	0	0	0	0	0	0	0	0	0	0	0	0	0	0	0	0	0	0	10455990	0	0
[43]RSVYEPLQTGLIAIDSM[16]IPIGR (+3)	102	2487.32	2488.83	3	11216	9165	295499	289562	841157	216702	120323	1.33681e+06	1.42951e+06	1.13623e+06	553309	679086	1.48664e+06	690996	938237	1.14928e+06	1.02054e+06	742206	507494	2.00889e+06	1.75389e+06	304734	292377	947537	228389	516304
ERHTLIIYDDLSK (+3)	16	1601.84	1602.79	4	11216	9165	801378	0	0	0	395060	0	0	133166	0	1.87888e+06	1.63904e+06	0	4.80716e+06	970610	4.52559e+06	0	0	1.73665e+06	1.14711e+06	767723	582082	0	0	0
EAIQEQM[16]ER (+2)	43	1148.51	1149.23	3	11216	9165	110921	0	0	0	514382	10054154	0	0	0	0	2.48624e+06	0	0	0	0	0	666975	0	0	77318.8	1.5318e+06	524140	2.05828e+06	927965
[43]ELIIGDRQTGK (+2)	8	1271.68	1272.39	5	11216	9165	0	0	0	0	0	2.91911e+06	155927	0	0	0	3.16132e+06	3.7041e+06	0	0	646499	0	0	5.81942e+06	0	0	0	813293	0	0
[43]ASSVAQVVNALQER (+2)	5	1513.78	1514.62	4	11216	9165	0	9831928	0	0	0	0	0	0	0	0	0	0	0	0	0	0	0	0	0	0	0	7.38503e+06	0	0
RSVYEPLQTGLIAIDSM[16]IPIGR (+4)	178	2444.31	2445.83	3	11216	9165	414336	446788	541401	220327	305087	692904	330942	285781	929102	1.26795e+06	642692	562646	1.18715e+06	1.63089e+06	1.05805e+06	1.14386e+06	109593	812443	1.27624e+06	475141	253320	488390	42394	477895
EVKIVNTGTVLQVGDGIAR (+3)	19	1968.1	1969.24	4	11216	9165	0	0	0	0	0	2012878	0	959864	0	0	603422	837452	0	862680	0	1199123	274165	812013	1566973	256656	0	657757	301036	708659
EVKIVNTGTVLQVGDGIAR (+2)	17	1968.1	1969.24	4	11216	9165	0	0	0	0	0	1465846	0	769127	0	0	0	0	0	1.07657e+06	0	875002	2.34478e+06	883234	632398	0	504423	948533	437897	894683
[43]TFTEEAEALLKEAIQEQMER (+3)	31	2408.15	2409.61	3	11216	9165	0	0	0	0	0	241912	131417	695772	4.56998e+06	1.96164e+06	0	84002.6	179317	272922	22737.6	278593	0	655149	1.44665e+06	0	0	0	0	0
[43]RSVYEPLQTGLIAIDSMIPIGR (+3)	42	2471.32	2472.84	3	11216	9165	0	0	75897.2	144002	42180.2	1.53764e+06	997610	1.20719e+06	1.60206e+06	335477	173040	789623	0	437669	71025.2	134958	0	1.36096e+06	1.15092e+06	0	0	53193.1	0	48640.5
ERIEQYNREVK (+2)	3	1462.75	1463.59	4	11216	9165	0	0	0	0	0	0	0	0	0	0	3.49583e+06	0	0	0	0	0	0	4953563	656732	0	0	0	0	0
[43]EVKIVNTGTVLQVGDGIAR (+2)	16	2011.11	2012.25	4	11216	9165	765785	0	455792	0	0	0	0	0	0	0	871470	0	1.23731e+06	0	606070	1.39445e+06	350713	416820	0	472155	0	278407	847678	404638
[43]TFTEEAEALLKEAIQEQMER (+2)	21	2408.15	2409.61	3	11216	9165	0	0	0	0	0	168460	142033	704362	3.3542e+06	1.15542e+06	0	242062	111528	259922	23948.4	332304	0	531217	1.06914e+06	0	0	0	0	0
QSQAAPFTVAEQIM[16]TIYTGTNGYLDSLEIGQVRK (+4)	58	3744.87	3747.14	3	11216	9165	345293	0	0	0	101661	0	0	0	2198135	415480	1.57982e+06	139306	1.10775e+06	352161	308762	104258	0	78868.1	472555	33707.5	0	421650	0	66108.4
TSKTQFQEIISSTK (+2)	12	1596.84	1597.76	3	11216	9165	0	0	0	327084	0	0	0	0	0	0	1.95494e+06	0	0	0	0	0	480360	345733	732345	765134	474586	1.02991e+06	632108	762749
[43]SVYEPLQTGLIAIDSM[16]IPIGR (+2)	8	2331.21	2332.65	3	11216	9165	0	2.52386e+06	0	0	0	0	0	0	0	0	0	0	0	0	0	0	0	0	0	0	0	3.77494e+06	0	0
VGSAAQIKAM[16]KQVAGK (+2)	16	1601.89	1602.89	4	11216	9165	0	351691	0	181575	115800	161498	0	0	389487	548377	698658	35644.4	350521	435031	412236	83281.2	0	1.40898e+06	706349	188038	0	0	0	133409
TFTEEAEALLKEAIQEQM[16]ER (+4)	32	2381.14	2382.59	3	11216	9165	199486	0	0	0	0	0	0	0	1315544	1265587	343528	243730	434865	513823	427028	392662	0	393621	456750	196441	0	0	0	0
[43]TQFQEIISSTK (+2)	4	1323.67	1324.42	3	11216	9165	0	1.14493e+06	0	0	0	0	0	0	0	0	0	0	0	0	0	0	0	0	0	0	0	4.65515e+06	0	0
GAISSSESR (+2)	173	892.425	892.911	4	11216	9165	407987	40215.7	43099.3	0	49549.2	752023	9282.74	6836.08	0	75741.8	541748	18681.1	395641	29103.5	33472.9	0	145283	290904	54623.2	27089.5	985227	112580	336948	834898
[43]ADEISNIIR (+2)	3	1072.55	1073.14	3	11216	9165	0	2.04062e+06	0	0	0	0	0	0	0	0	0	0	0	0	0	0	0	0	0	0	0	3.01161e+06	0	0
IEQYNREVK (+2)	12	1177.61	1178.3	4	11216	9165	0	0	273799	201221	0	86402.4	2.30933e+06	0	0	708794	370154	0	0	0	580350	0	0	0	0	0	0	0	0	284977
FLLQEQV (+2)	4	875.475	876.008	3	11216	9165	0	3.37502e+06	0	0	0	0	0	1.37401e+06	0	0	0	0	0	0	0	0	0	0	0	0	0	0	0	0
[43]SVYEPLQTGLIAIDSM[16]IPIGR (+3)	5	2331.21	2332.65	3	11216	9165	0	2.59628e+06	0	0	0	0	0	0	0	0	0	0	0	0	0	0	0	0	0	0	0	2.13398e+06	0	0
RSVYEPLQTGLIAIDSMIPIGR (+4)	52	2428.31	2429.83	3	11216	9165	94238.2	0	0	83619	61161.6	1.10976e+06	132817	0	461148	94623.8	65186.8	240600	93405	339678	128873	137102	0	648362	693938	0	0	50778.8	0	16403.4
VGSAAQIKAMK (+2)	14	1102.62	1103.34	4	11216	9165	133383	0	0	101875	0	0	0	0	0	0	239577	0	956570	0	0	317752	0	669110	0	293705	242277	391457	277099	730451
QSQAAPFTVAEQIMTIYTGTNGYLDSLEIGQVR (+3)	55	3600.78	3602.98	3	11216	9165	0	0	0	0	0	0	0	0	2.06853e+06	432495	0	576202	360788	0	21536.3	0	0	169643	0	0	0	0	0	0
ATGKIAQIPVSEAYLGR (+3)	3	1772.98	1774.03	3	11216	9165	0	0	0	0	0	0	0	838769	1.30022e+06	0	0	0	0	0	0	0	0	0	1430277	0	0	0	0	0
QSQAAPFTVAEQIM[16]TIYTGTNGYLDSLEIGQVR (+4)	35	3616.77	3618.97	3	11216	9165	0	0	0	0	0	0	0	0	1.77105e+06	731042	328106	0	404726	0	0	0	0	0	0	0	0	22815.5	0	0
IAQIPVSEAYLGR (+3)	13	1415.78	1416.62	3	11216	9165	0	0	100991	0	0	0	0	0	861632	425561	314747	0	603636	0	0	0	0	0	205737	0	0	0	0	309852
[43]RSVYEPLQTGLIAIDSMIPIGR (+2)	8	2471.32	2472.84	3	11216	9165	0	0	0	0	0	767225	0	542634	0	0	0	0	0	0	0	159866	0	502537	588343	0	0	0	0	0
TQFQEIISSTKTFTEEAEALLK (+3)	19	2513.29	2514.78	3	11216	9165	0	0	0	62898.6	54360.1	0	0	0	986092	0	0	0	504340	223439	0	159140	0	226708	188371	0	0	60164.8	0	0
IEQYNREVKIVNTGTVLQVGDGIAR (+3)	7	2771.49	2773.11	4	11216	9165	0	0	0	0	0	386500	0	0	0	0	0	246468	0	0	0	0	0	977169	642821	0	0	0	0	0
[43]QM[16]SLLLR (+2)	2	918.496	919.077	5	11216	9165	0	0	0	0	0	0	0	1.36665e+06	0	0	0	0	0	0	0	0	0	0	0	0	0	857133	0	0
[43]RSVYEPLQTGLIAIDSM[16]IPIGR (+2)	8	2487.32	2488.83	3	11216	9165	0	0	0	0	0	0	0	0	0	0	0	0	0	413071	181395	343551	0	654151	587266	0	0	0	0	0
ATQNQLAR (+2)	25	900.478	900.979	3	11216	9165	1.09676e+06	0	26159.3	0	91860.9	0	0	0	86192.4	27933.9	119229	0	0	0	0	0	55834.5	0	0	0	0	58198.3	355242	119380
[43]VTIRADEISNIIRER (+3)	2	1827	1828.02	3	11216	9165	0	0	0	0	0	1.46343e+06	0	0	0	0	0	0	0	0	0	0	0	0	560731	0	0	0	0	0
[43]TFTEEAEALLK (+2)	5	1293.65	1294.39	3	11216	9165	0	438243	0	0	0	0	0	0	0	0	0	0	0	0	0	0	0	0	0	0	0	1576187	0	0
[43]VTIRADEISNIIR (+3)	5	1541.85	1542.72	3	11216	9165	0	0	0	0	0	283413	0	0	0	0	0	0	0	306347	0	185465	0	631437	572970	0	0	0	0	0
VGSAAQIKAM[16]KQVAGK (+3)	3	1601.89	1602.89	4	11216	9165	0	0	0	0	0	0	0	0	0	0	0	0	0	0	231899	0	0	1.06577e+06	476285	0	0	0	0	0
[43]ELIIGDR (+2)	2	857.461	857.932	5	11216	9165	0	961662	0	0	0	0	0	0	0	0	0	0	0	0	0	0	0	0	0	0	0	701265	0	0
[43]KFLVELR (+2)	5	946.56	947.113	4	11216	9165	0	0	0	0	0	0	0	0	0	0	0	0	0	0	0	0	443412	0	0	171167	0	0	856027	0
GQRELIIGDR (+2)	1	1155.64	1156.29	5	11216	9165	0	0	0	0	0	0	0	0	0	0	0	0	0	0	0	0	0	1.45993e+06	0	0	0	0	0	0
[43]FLLQEQV (+2)	3	918.481	919.014	3	11216	9165	0	0	0	0	0	0	0	0	0	0	0	0	0	0	0	0	0	0	0	0	0	1.0184e+06	0	0
[43]VGSAAQIK (+2)	1	815.45	815.896	4	11216	9165	0	0	0	0	0	0	0	0	0	0	0	0	0	0	0	0	0	0	0	0	0	995676	0	0
[43]VINALAKPIDGRGAISSSESR (+3)	1	2183.17	2184.39	4	11216	9165	0	0	0	0	0	0	0	0	0	0	0	0	0	0	0	0	0	948893	0	0	0	0	0	0
VINALAKPIDGRGAISSSESR (+4)	3	2140.16	2141.39	4	11216	9165	0	0	0	0	0	0	0	0	0	0	143087	0	0	213923	0	0	0	452485	0	0	0	0	0	0
HTLIIYDDLSKQAQAYR (+4)	3	2034.05	2035.26	4	11216	9165	0	0	0	0	0	0	0	0	0	0	0	0	0	0	129743	0	0	672046	0	0	0	0	0	0
LELAQFAELEAFAQFASDLDKATQNQLAR (+3)	11	3237.63	3239.55	3	11216	9165	0	0	0	0	0	0	0	0	549266	0	0	0	0	0	0	0	0	0	79598.1	0	0	0	0	0
VGSAAQIKAM[16]K (+2)	7	1118.61	1119.33	4	11216	9165	0	0	0	0	0	0	0	0	0	0	25647.7	0	0	0	0	0	42996.5	0	0	0	160945	47275.8	346904	0
LELAQFAELEAFAQFASDLDK (+3)	18	2355.16	2356.58	4	11216	9165	0	0	0	0	0	0	0	0	487800	0	0	0	0	0	0	0	0	0	0	0	0	0	0	36690.8
TFTEEAEALLKEAIQEQMER (+4)	3	2365.15	2366.6	3	11216	9165	0	0	0	0	0	0	0	0	337094	157055	0	0	0	0	0	0	0	0	0	0	0	0	0	0
PAINVGISVSR (+2)	3	1111.63	1112.28	3	11216	9165	0	0	0	0	0	0	0	0	0	0	0	0	0	0	0	0	97364.1	0	0	0	0	0	294587	0
HTLIIYDDLSK (+3)	2	1316.7	1317.49	4	11216	9165	0	0	0	0	0	0	0	0	0	0	0	0	0	0	0	0	0	0	0	386717	0	0	0	0
[43]EAIQEQMER (+2)	1	1175.52	1176.24	3	11216	9165	0	0	0	0	0	0	0	0	0	0	0	0	0	0	0	0	0	0	0	0	0	341556	0	0
TYLKTSKTQFQEIISSTK (+3)	1	2102.13	2103.37	3	11216	9165	0	0	0	0	0	0	0	0	0	0	326124	0	0	0	0	0	0	0	0	0	0	0	0	0
LIESPAPGIISR (+3)	1	1251.72	1252.46	4	11216	9165	0	0	0	0	0	0	0	0	0	0	0	0	0	0	0	0	0	233891	0	0	0	0	0	0
[43]ATQNQLARGQRLR (+3)	1	1553.85	1554.69	3	11216	9165	0	0	0	0	0	0	0	0	0	0	0	0	0	0	0	225136	0	0	0	0	0	0	0	0
GQRELIIGDRQTGK (+2)	1	1569.86	1570.75	5	11216	9165	0	0	0	0	0	0	0	0	0	0	0	0	0	0	0	0	0	0	203328	0	0	0	0	0
[43]SVYEPLQTGLIAIDSMIPIGR (+2)	1	2315.22	2316.65	3	11216	9165	0	0	0	0	0	0	0	0	0	0	0	0	0	0	0	0	0	0	0	0	0	203286	0	0
[43]SVYEPLQTGLIAIDSMIPIGR (+3)	1	2315.22	2316.65	3	11216	9165	0	0	0	0	0	0	0	0	0	0	0	0	0	0	0	0	0	0	0	0	0	202305	0	0
[43]QMSLLLR (+2)	1	902.501	903.082	5	11216	9165	0	0	0	0	0	0	0	0	0	0	0	0	0	0	0	0	0	0	0	0	0	178370	0	0
QSQAAPFTVAEQIMTIYTGTNGYLDSLEIGQVRK (+3)	1	3728.87	3731.15	3	11216	9165	0	0	0	0	0	0	0	0	0	0	100373	0	0	0	0	0	0	0	0	0	0	0	0	0
LELAQFAELEAFAQFASDLDK (+2)	3	2355.16	2356.58	4	11216	9165	0	0	0	0	0	0	0	0	90470.4	0	0	0	0	0	0	0	0	0	0	0	0	0	0	0
ELLKQSQAAPFTVAEQIM[16]TIYTGTNGYLDSLEIGQVRK (+4)	1	4228.17	4230.74	3	11216	9165	0	0	0	0	0	0	0	0	0	85709	0	0	0	0	0	0	0	0	0	0	0	0	0	0
SVYEPLQTGLIAIDSM[16]IPIGR (+4)	1	2288.21	2289.64	3	11216	9165	0	0	0	0	0	0	0	0	0	0	0	0	0	0	0	0	0	0	0	0	0	0	83523	0
NSEELRGGAIEQLEK (+2)	224	1671.84	1672.79	3	11217	26324	5.70484e+07	5.29875e+07	1.54974e+07	19340690	25950718	8.33883e+07	29538075	1.10704e+08	69201448	5.50898e+07	8.72583e+07	1.09731e+08	1.2422e+08	6.3602e+07	5.72377e+07	3.49141e+06	1.86322e+07	7.60574e+07	68044376	3.95778e+07	14872246	4.66194e+07	7.48539e+07	7.95056e+07
TLEQLENYKNETIHFEQQR (+3)	280	2419.18	2420.59	3	11217	26324	5.69477e+07	79534722	3.99243e+07	1.76817e+07	2.19886e+06	4.02875e+07	4.07494e+07	9.39859e+07	7.60813e+07	6.30111e+07	8.38565e+07	4.48042e+07	7.66418e+07	2.00355e+07	5.109e+07	4.24662e+07	4.45258e+07	58754084	40153987	6.46376e+07	4.07003e+07	50100912	2.59835e+07	4.86043e+07
KVEIEADQFR (+2)	121	1233.64	1234.36	3	11217	26324	5.56235e+07	17624932	3.13394e+07	2.95011e+07	24118137	70598440	30894220	67268600	9.52744e+07	54330868	4.20608e+07	85130692	8.08979e+07	32816248	51837406	38958708	5.01156e+07	3.66667e+07	0	5.40674e+07	9460109	3.32653e+07	275401	46350018
EKLNLINSTYK (+2)	65	1321.72	1322.51	3	11217	26324	7.23656e+06	2.51269e+07	2.28361e+07	1.7266e+07	15431786	6.11795e+07	18332940	5.98118e+07	38245668	54815842	6.63342e+06	6.15832e+07	1.238e+07	2.42752e+07	4.32612e+07	972966	1.66552e+07	7.20085e+07	0	3.35394e+07	1.28829e+07	3.07454e+07	1.69223e+07	25435336
TISANIGM[16]FGAM[16]KEITN (+2)	122	1828.87	1830.08	3	11217	26324	1.31952e+07	16889438	11728595	1.76033e+07	4.06573e+06	58165260	22151582	28980890	4.22474e+07	39819122	43446122	2.07249e+07	20623599	2.12891e+07	2.39517e+07	2.86326e+07	24542052	1.92333e+07	24226586	1.52623e+07	1.07182e+07	4.58263e+07	32603092	3.75447e+07
VNGYSEIER (+2)	47	1065.51	1066.12	3	11217	26324	87851365	35530272	1.43854e+07	33701156	10138258	20039380	1425006	17749832	12534248	18611430	2.22364e+07	5.26485e+06	6.66843e+07	1.98882e+07	2.90161e+07	25401370	1.30045e+07	49229284	13510805	1.14674e+07	13829049	1.18619e+07	2.17102e+07	50080552
LNLINSTYK (+2)	76	1064.59	1065.22	3	11217	26324	2.80682e+07	23535944	1.68094e+07	13673393	8.82737e+06	35998104	4.55569e+06	35013156	57637403	27063450	2.52306e+07	1.68143e+07	4.08679e+07	18394196	3.05827e+07	33386410	16548428	4.81675e+07	3.71724e+07	1.23039e+07	7988012	1.47909e+07	22498142	1.80001e+07
LRKVEIEADQFR (+2)	198	1502.82	1503.7	3	11217	26324	1.79295e+07	3.46397e+07	1.05721e+07	1.29585e+07	8.36708e+06	2.10433e+07	7.08877e+06	1.59578e+07	2.95453e+07	2.05527e+07	3.74493e+07	2.89337e+07	1.72731e+07	3.62576e+07	3.88568e+07	2.38761e+07	1.09951e+07	3.73086e+07	3.81209e+07	2.31699e+07	4.83776e+06	1.63583e+07	1.97382e+07	2.6149e+07
TLEQLENYKNETIHFEQQR (+2)	336	2419.18	2420.59	3	11217	26324	2.52517e+07	3.4725e+07	1.58228e+07	7.41047e+06	4.53458e+06	1.47621e+07	1.02521e+07	3.50044e+07	2.46497e+07	2.56948e+07	1.96997e+07	1.32573e+07	2.15487e+07	1.00245e+07	1.73008e+07	1.14123e+07	7.95425e+06	2.43827e+07	1.58581e+07	1.62055e+07	1.17902e+07	1.45333e+07	5.11243e+06	1.124e+07
VEIEADQFR (+2)	60	1105.54	1106.19	3	11217	26324	3.79208e+07	2.5105e+06	460561	5486007	3.20953e+06	5.37658e+07	1.76125e+06	2.16908e+06	22622386	15226903	1.87031e+07	1.72513e+07	35078918	1.07928e+07	1.65784e+07	15320954	7.50764e+06	19645360	27045798	2.35866e+07	7.35034e+06	9.62857e+06	1.17874e+07	20566144
NSEELRGGAIEQLEK (+3)	47	1671.84	1672.79	3	11217	26324	1.44142e+07	2.15339e+06	5.04467e+06	5.40805e+06	5970125	24122256	3.48153e+06	26644894	25268070	21365714	2.86819e+07	31001194	3.61152e+07	2.40138e+07	16855566	11191336	1.18612e+06	27669122	18851794	1.27585e+07	0	1.19072e+06	1.59754e+07	25224246
TISANIGM[16]FGAM[16]K (+2)	121	1371.65	1372.6	3	11217	26324	24295658	641627	1.0674e+07	7.0047e+06	5.64137e+06	6.73962e+06	4.91943e+06	1.12765e+06	2.89646e+06	25495776	1.54808e+07	1.80513e+07	2.91308e+07	16749895	1.28297e+07	2.31085e+07	2.0329e+07	1.76498e+07	14768753	1.96193e+07	1.622e+06	2.42753e+07	2.65859e+07	1.71037e+07
TISANIGM[16]FGAMK (+2)	57	1355.66	1356.61	3	11217	26324	0	8756878	9.48846e+06	4.77035e+06	7.591e+06	23985832	601957	34007820	27288120	23495096	1.41981e+07	1.21903e+07	4.13591e+07	8.91424e+06	12260719	5538154	1.99275e+07	1.29001e+07	5875282	2.78632e+06	358677	5.90679e+06	1.93863e+07	13701288
VNGYSEIEREK (+2)	30	1322.65	1323.41	3	11217	26324	6.93305e+06	350909	9.96996e+06	8.15791e+06	4.02397e+06	3.61347e+07	14668369	2.7746e+07	0	6037597	20155570	3.00987e+06	2868563	18108602	1.39058e+07	5601428	1.45406e+06	10528.3	0	0	4797170	12658418	3274611	1.9087e+07
TLEQLENYKNETIHFEQQR (+4)	39	2419.18	2420.59	3	11217	26324	12288363	0	0	0	5838383	0	0	0	0	0	25736192	17088102	2.98811e+07	1.05616e+07	21621377	12884924	8563118	14608420	1.45933e+07	17281469	10499165	11208997	3082536	0
VFQQALQGALGTLNSC[57]LTNELHLR (+3)	236	2682.39	2684.01	3	11217	26324	942848	1.14746e+07	731934	1.74868e+07	1.37821e+07	4.23629e+07	2.4759e+07	2.2487e+06	13782296	3.4021e+06	3.75677e+06	2.32224e+07	1.44119e+06	480558	331883	2.64905e+06	0	1.69607e+07	5.93229e+06	0	0	13443.1	0	636675
GGAIEQLEK (+2)	41	943.497	944.041	3	11217	26324	10877751	5.57713e+06	2.67425e+06	4664980	2001113	3.47193e+07	992948	3.73397e+06	0	7058568	5.36325e+06	1.47591e+06	2.58854e+07	8.204e+06	8.92155e+06	9139274	6.73317e+06	5.55707e+06	2.20333e+06	3.93141e+06	6.88751e+06	3.00829e+06	8510639	13699815
LRKVEIEADQFR (+3)	88	1502.82	1503.7	3	11217	26324	4.48406e+06	8.20228e+06	1.35163e+06	4.13732e+06	869892	6.92336e+06	2.72759e+06	4.32147e+06	12489462	7487395	13860251	1.38441e+07	5924080	1.26451e+07	1.35781e+07	4.70169e+06	3.6257e+06	1.1041e+07	8.85703e+06	7.09332e+06	1.19755e+06	3.39366e+06	7234841	8.71028e+06
TISANIGMFGAMK (+2)	111	1339.66	1340.61	3	11217	26324	5.55081e+06	3.68085e+06	6.40272e+06	5.91941e+06	6.61499e+06	1.36014e+07	4.66689e+06	2.39482e+07	12100635	4392086	7.27344e+06	4.94588e+06	9.37745e+06	1.41508e+06	4.68501e+06	1.91573e+06	6.57743e+06	5.34039e+06	6.01114e+06	2.72508e+06	3.12739e+06	5.58127e+06	243740	7.71126e+06
TISANIGMFGAM[16]K (+2)	45	1355.66	1356.61	3	11217	26324	1.55059e+07	198463	1.0413e+06	3.47996e+06	4.43114e+06	19345768	2046750	0	1.3016e+06	0	6120158	1.38789e+06	730910	0	1.65411e+07	8850636	7316078	5282232	9624349	1.94438e+07	405718	294217	19539524	0
[43]TLEQLENYKNETIHFEQQR (+3)	42	2462.18	2463.59	3	11217	26324	8792770	0	5.18506e+06	1.96754e+06	0	4362328	3.13253e+06	9020293	13222942	10177221	6841619	4.35801e+06	6.25095e+06	2212211	6.05817e+06	2.76049e+06	4.31741e+06	0	0	4.03612e+06	2.53642e+06	2.71804e+06	2.67558e+06	4.25222e+06
TISANIGMFGAM[16]KEITN (+2)	31	1812.87	1814.08	3	11217	26324	643757	2678681	2.54201e+06	1.87512e+06	2.79639e+06	16251887	3.90411e+06	5015613	4623747	5302369	7.72155e+06	0	3.53189e+06	0	0	4.90838e+06	3.41623e+06	4.13018e+06	6.23475e+06	2117213	1.12709e+06	7.37146e+06	2.44328e+06	4.76996e+06
[43]NSEELRGGAIEQLEK (+2)	39	1714.85	1715.8	3	11217	26324	3.41057e+06	1.24777e+06	2.54362e+06	1.47072e+06	1.16717e+06	10931151	0	1.65263e+06	7253879	3916146	4.89388e+06	2873062	6.81334e+06	2.61381e+06	3.97357e+06	2102560	5.08924e+06	4706049	3.69201e+06	2.7413e+06	4.2819e+06	2.88495e+06	1.78264e+06	5516697
TISANIGM[16]FGAMKEITN (+2)	37	1812.87	1814.08	3	11217	26324	425047	2.28049e+06	2.57741e+06	2.1812e+06	1.44422e+06	11314604	3744620	3.03488e+06	1.60762e+06	5177620	1.13726e+07	2.21714e+06	0	2.81055e+06	5.5072e+06	2.73338e+06	0	8.0847e+06	4762501	1.36958e+06	1.69835e+06	5.80172e+06	2.31589e+06	0
VNGYSEIEREKLNLINSTYK (+3)	28	2369.22	2370.61	3	11217	26324	445310	0	0	0	198305	11021360	2.96716e+06	2.8028e+06	0	0	8.80612e+06	6.63071e+06	0	6.6168e+06	2.6827e+06	1.08519e+06	113467	19350976	1.06595e+07	0	0	1579896	0	1.99897e+06
KVEIEADQFR (+3)	29	1233.64	1234.36	3	11217	26324	1.77624e+06	582784	1.45269e+06	1.31912e+06	844145	2.33777e+06	1.39739e+06	3.35758e+06	4.56956e+06	2.52931e+06	2.01186e+06	3.2478e+06	2.77e+06	1.37835e+06	1.44414e+06	1.47565e+06	2.49568e+06	1.36088e+06	0	3.30228e+06	0	831018	1.03703e+06	1088953
TLEQLENYK (+2)	21	1136.57	1137.24	3	11217	26324	10319792	913502	1.40938e+06	963100	799321	2.61343e+06	115783	1.09461e+06	4.15141e+06	2.05505e+06	486097	1.24511e+06	1.11259e+06	0	2.29138e+06	1.85163e+06	1444242	960416	2684304	0	1.2737e+06	0	1.97242e+06	2703605
[43]KVEIEADQFR (+2)	15	1276.64	1277.36	3	11217	26324	0	0	1576700	0	720723	2.93349e+06	1.37966e+06	2.43443e+06	0	3.32715e+06	2318182	1.81798e+06	0	0	0	0	2.22269e+06	0	0	0	1.0427e+06	1.40385e+06	2.74154e+06	3.02714e+06
VNGYSEIEREKLNLINSTYK (+2)	28	2369.22	2370.61	3	11217	26324	0	0	0	118890	0	1.71981e+06	0	658887	0	0	1.40573e+06	1.43278e+06	0	2.16258e+06	866522	251451	0	6.94982e+06	2.91707e+06	0	0	854250	0	556620
ILNTIRNSEELRGGAIEQLEK (+3)	17	2382.29	2383.66	3	11217	26324	0	0	0	455682	352275	1.41473e+06	938582	0	892575	645757	0	0	351687	1.94793e+06	941270	953933	0	7699547	2.03179e+06	0	0	857229	0	0
[43]TLEQLENYKNETIHFEQQR (+2)	36	2462.18	2463.59	3	11217	26324	1.8255e+06	1.21115e+06	1.06555e+06	512689	421351	773980	608102	2.26521e+06	1.9797e+06	1.27435e+06	865931	0	1.0486e+06	0	1.13814e+06	449523	472369	0	0	338279	387605	418384	179013	740050
NETIHFEQQR (+2)	12	1300.62	1301.36	3	11217	26324	3.2877e+06	0	695588	0	930416	656324	0	0	0	0	0	0	1.62563e+06	0	0	1.34447e+06	2336765	0	0	1829805	0	0	1.16517e+06	0
NSEELRGGAIEQLEKAR (+3)	9	1898.98	1900.06	3	11217	26324	0	0	0	0	0	0	0	0	0	0	0	784840	0	880049	659135	910835	0	1.30889e+06	1734388	0	0	307077	0	592876
VFQQALQGALGTLNSC[57]LTNELHLR (+4)	17	2682.39	2684.01	3	11217	26324	0	441143	0	488564	792861	0	0	747528	0	0	335229	259991	84659.1	251844	0	189618	0	1.18899e+06	760318	0	0	0	0	0
[43]EKLNLINSTYK (+2)	4	1364.73	1365.51	3	11217	26324	0	0	636123	0	0	0	0	0	0	0	1.59012e+06	0	0	0	0	0	0	1.05522e+06	2111205	0	0	0	0	0
VFQQALQGALGTLNSC[57]LTNELHLR (+2)	38	2682.39	2684.01	3	11217	26324	76283.3	177371	0	565845	227012	1.11097e+06	311632	872896	108506	35353.9	35854.7	163347	18612.5	119352	0	0	0	79971.4	96888.4	0	0	0	0	0
NSEELRGGAIEQLEKAR (+2)	6	1898.98	1900.06	3	11217	26324	0	0	0	0	0	0	0	0	0	0	0	0	0	0	0	288603	529295	647526	883896	580097	0	0	0	0
ILNTIRNSEELRGGAIEQLEK (+4)	4	2382.29	2383.66	3	11217	26324	0	0	0	0	0	0	0	0	0	0	0	0	0	0	0	190483	0	1.99532e+06	655728	0	0	0	0	0
[43]VNGYSEIEREK (+2)	1	1365.65	1366.41	3	11217	26324	0	0	0	0	0	0	0	0	0	0	0	0	0	0	0	0	0	2.64285e+06	0	0	0	0	0	0
ILNTIRNSEELRGGAIEQLEK (+2)	1	2382.29	2383.66	3	11217	26324	0	0	0	0	0	0	0	0	0	0	0	0	0	0	0	0	0	1.53948e+06	0	0	0	0	0	0
TISANIGM[16]FGAM[16]KEITN (+3)	1	1828.87	1830.08	3	11217	26324	0	0	0	0	0	0	0	0	0	0	0	0	0	0	0	0	0	0	0	0	0	0	0	1.07448e+06
[43]LRKVEIEADQFR (+2)	1	1545.83	1546.71	3	11217	26324	0	0	0	0	0	0	0	0	0	0	0	0	0	0	0	0	0	0	459600	0	0	0	0	0
TISANIGMFGAMKEITN (+2)	1	1796.88	1798.09	3	11217	26324	0	0	0	0	0	0	0	0	0	0	0	0	0	0	0	0	0	0	0	0	0	0	0	455211
[43]LNLINSTYK (+2)	1	1107.59	1108.23	3	11217	26324	0	0	0	0	0	0	0	0	0	0	0	0	0	0	0	0	0	0	0	0	0	410199	0	0
[43]VNGYSEIER (+2)	1	1108.51	1109.13	3	11217	26324	0	0	0	0	0	0	0	0	0	0	0	0	0	0	0	0	0	0	0	0	0	351379	0	0
[43]LRKVEIEADQFR (+3)	1	1545.83	1546.71	3	11217	26324	0	0	0	0	0	0	0	0	0	0	0	0	0	0	0	0	0	0	297117	0	0	0	0	0
[43]TISANIGM[16]FGAMK (+2)	1	1398.66	1399.61	3	11217	26324	0	0	0	0	0	0	0	0	0	0	0	0	0	0	0	0	0	0	0	0	0	243662	0	0
[43]GGAIEQLEK (+2)	1	986.503	987.046	3	11217	26324	0	0	0	0	0	0	0	0	0	0	0	0	0	0	0	0	0	0	0	0	0	173306	0	0
[43]MNPLISAASVIAAGLAVGLASIGPGVGQGTAAGQAVEGIAR (+3)	46	3758.01	3760.26	4	11218	35077	148809	2.48686e+06	0	0	0	6646686	0	0	444758	126549	0	5.69277e+06	151463	72447.8	25407.6	218698	0	558050	413200	0	72260.6	0	0	0
M[16]NPLISAASVIAAGLAVGLASIGPGVGQGTAAGQAVEGIAR (+4)	188	3731	3733.25	4	11218	35077	26842.9	60878.2	0	524489	820762	2982257	261581	684389	1.69305e+06	206603	71026.5	2.25994e+06	0	41931.4	0	108318	231568	84998.7	219165	0	0	0	0	0
VGQGTAAGQAVEGIAR (+2)	10	1483.77	1484.61	4	11218	35077	2.06224e+06	0	334618	0	0	0	0	1038716	0	0	1.36026e+06	0	1.67483e+06	0	973877	881555	0	0	0	0	0	0	646371	0
[43]MNPLISAASVIAAGLAVGLASIGPGVGQGTAAGQAVEGIAR (+4)	9	3758.01	3760.26	4	11218	35077	106267	0	0	0	0	0	0	0	0	0	0	0	41586	214175	0	172418	0	0	331741	0	0	0	0	77329.6
[43]M[16]NPLISAASVIAAGLAVGLASIGPGVGQGTAAGQAVEGIAR (+4)	5	3774.01	3776.26	4	11218	35077	0	103195	0	0	0	0	99499.6	305606	0	0	0	0	0	0	0	0	0	0	0	0	0	0	0	0
[43]MNPLISAASVIAAGLAVGLASIGPGVGQGTAAGQAVEGIARQPEAEGK (+3)	9	4497.36	4500.04	4	11218	35077	0	0	0	0	0	0	0	0	0	0	0	0	0	44319.1	0	33779.5	0	63574.7	95191.1	0	0	0	0	0
MNPLISAASVIAAGLAVGLASIGPGVGQGTAAGQAVEGIAR (+4)	3	3715.01	3717.26	4	11218	35077	0	0	0	0	0	0	0	0	0	0	0	90301.1	0	0	0	0	0	0	0	0	0	0	0	0
KQFLIVGTK (+2)	9	1032.63	1033.26	2	11220	22713	917770	0	0	0	0	0	0	0	0	0	0	0	1589654	0	0	914730	0	712572	0	1.08792e+06	855185	506450	591213	109224
EM[16]LETGVHFGHATR (+2)	8	1599.75	1600.75	2	11220	22713	1.19415e+06	165142	200537	0	0	0	0	0	0	0	0	0	519689	0	275488	318329	0	0	0	310778	0	0	0	141711
FLSEAC[57]DLVFDAASR (+2)	1	1699.79	1700.84	2	11220	22713	0	0	0	0	0	0	0	0	0	0	0	0	730019	0	0	0	0	0	0	0	0	0	0	0
M[16]APYISAK (+2)	2	895.447	896.058	3	11220	22713	0	0	0	231105	0	0	0	0	0	0	0	0	0	0	0	0	0	0	0	0	0	0	271201	0
EMLETGVHFGHATR (+2)	2	1583.75	1584.75	2	11220	22713	0	0	0	0	54908.4	0	0	0	0	0	0	0	0	0	0	0	170849	0	0	0	0	0	0	0
ILDYSDLNR (+2)	4	1107.56	1108.2	1	11221	429	7.15644e+06	0	0	0	0	0	0	0	0	0	0	0	1.35148e+06	0	0	0	0	0	0	219679	0	0	0	0
GNASQVHQLVGM[16]R (+2)	12	1411.7	1412.57	2	11221	429	285217	238588	0	198599	322999	0	0	0	527360	0	509336	0	1.25659e+06	0	738098	0	0	0	848072	1.08392e+06	0	401218	511828	0
KGVVDTAVR (+2)	3	943.545	944.087	2	11221	429	0	0	0	0	0	0	0	0	0	0	0	0	1.30553e+06	0	0	0	0	0	0	0	318606	0	239429	0
M[16]TEPFNPVHIM[16]SFSGAR (+2)	4	1951.89	1953.19	3	11221	429	0	0	0	0	0	0	0	0	0	0	0	0	0	529954	505964	288955	0	0	0	351496	0	0	0	0
TSDAGYLTR (+2)	2	982.472	983.034	3	11221	429	0	0	0	0	0	0	0	0	0	0	137816	0	1.51034e+06	0	0	0	0	0	0	0	0	0	0	0
VIDGTAIK (+2)	1	815.475	815.954	2	11221	429	0	0	0	0	0	0	0	0	0	0	0	0	0	0	0	0	0	0	0	0	0	0	0	1.48965e+06
VLADNIYM[16]GLR (+2)	2	1279.66	1280.49	2	11221	429	0	0	0	0	0	0	0	0	0	0	0	0	431179	0	0	0	0	0	369050	0	0	0	0	0
M[16]TEPFNPVHIM[16]SFSGAR (+3)	3	1951.89	1953.19	3	11221	429	0	159464	0	0	0	0	0	0	0	0	0	0	0	235445	295556	0	0	0	0	0	0	0	0	0
SPTHGDLVELGEAVGIIAGQSIGEPGTQLTLR (+3)	3	3214.68	3216.55	2	11221	429	0	0	0	0	0	0	0	0	0	0	0	0	546519	0	97944.4	0	0	0	0	0	0	0	0	0
GYISNPSVNNDKVK (+2)	1	1533.78	1534.67	1	11221	429	0	0	0	0	0	0	0	0	0	0	0	0	299158	0	0	0	0	0	0	0	0	0	0	0
GLM[16]SDPQGQM[16]IDLPIQSNLR (+2)	1	2244.09	2245.52	2	11221	429	0	0	0	0	0	0	0	0	0	0	0	0	0	0	0	0	0	0	0	0	0	0	284130	0
M[16]TEPFNPVHIMSFSGAR (+3)	2	1935.9	1937.2	3	11221	429	0	0	0	0	0	0	0	0	0	0	0	0	0	0	0	156818	0	0	0	101286	0	0	0	0
IFSGDIHFPR (+2)	1	1187.61	1188.33	1	11221	429	0	0	0	0	0	0	0	0	0	0	0	0	0	0	0	0	0	0	0	0	0	0	0	197085
SSIVPFSLHKDQDQINVHSLSVER (+3)	1	2734.4	2736	2	11221	429	0	0	0	0	0	0	0	0	0	0	0	0	0	0	0	0	0	0	196274	0	0	0	0	0
IFIQTLIGR (+2)	1	1059.64	1060.29	1	11221	429	0	0	0	0	0	0	0	0	0	0	0	0	0	0	0	0	0	0	0	0	0	178777	0	0
M[16]TEPFNPVHIMSFSGAR (+2)	1	1935.9	1937.2	3	11221	429	0	0	0	0	0	0	0	0	0	0	0	0	0	0	147417	0	0	0	0	0	0	0	0	0
KRNDPSGLGLISDNGPDR (+2)	1	1909.96	1911.04	1	11221	429	0	0	0	0	0	0	0	0	0	0	0	0	0	0	0	0	103953	0	0	0	0	0	0	0
KRNDPSGLGLISDNGPDR (+3)	1	1909.96	1911.04	1	11221	429	0	0	0	0	0	0	0	0	0	0	0	0	0	0	0	0	0	0	0	73445.6	0	0	0	0
TFHTGGVFTGGTAEHVR (+2)	1	1772.86	1773.9	1	11221	429	0	0	0	0	0	0	0	0	0	0	0	0	0	0	0	58510.6	0	0	0	0	0	0	0	0
NNTLTDLLTTSR (+2)	19	1347.7	1348.46	2	11222	4717	2.43924e+06	0	0	0	369800	3.03261e+06	0	0	0	0	455707	0	2.399e+06	0	1.32171e+06	0	1007913	1.54094e+06	1306670	424609	720763	605571	695461	890612
LGIQAFQPILVEGR (+2)	12	1539.88	1540.8	3	11222	4717	0	0	0	0	0	0	0	0	0	0	0	0	662755	0	399986	0	0	0	279146	333736	708446	452011	295758	209623
LVQEAVDTLLDNGIR (+2)	4	1654.89	1655.85	2	11222	4717	863438	0	0	0	0	0	0	0	0	260318	0	0	0	0	0	0	0	0	798958	0	0	404266	0	0
NREISTGAGAIR (+2)	3	1243.66	1244.36	1	11222	4717	0	0	0	0	0	0	0	0	0	0	0	0	271384	0	271507	0	133586	0	0	0	0	0	0	0
GFNADFDGDQM[16]AVHVPLSLEAQAEAR (+3)	1	2803.29	2804.99	2	11222	4717	0	0	0	0	0	0	0	0	0	0	0	0	629095	0	0	0	0	0	0	0	0	0	0	0
WQLDQGLIASR (+2)	1	1285.68	1286.44	1	11222	4717	0	0	0	0	0	0	0	0	0	0	0	0	0	0	0	0	422510	0	0	0	0	0	0	0
INLESPLWLR (+2)	2	1239.7	1240.45	1	11222	4717	0	0	0	0	0	0	0	0	0	0	0	0	0	0	0	0	0	203469	203340	0	0	0	0	0
SVIVVGPSLSLHR (+2)	1	1362.8	1363.6	2	11222	4717	267763	0	0	0	0	0	0	0	0	0	0	0	0	0	0	0	0	0	0	0	0	0	0	0
LNLDIPHNNTFLLPR (+3)	26	1775.97	1777.03	2	11223	1237	446424	390027	0	155897	233102	0	375517	504708	511715	634260	397039	120474	690250	381663	960088	542603	0	610159	391893	315521	0	0	0	0
ARQEVLGTTISGR (+2)	7	1386.76	1387.54	2	11223	1237	0	0	0	0	0	0	0	0	0	0	0	0	0	0	1.35496e+06	914288	0	1.42695e+06	740310	1563685	0	437644	0	775000
KYEIQTHVTSQGPER (+2)	13	1771.89	1772.91	2	11223	1237	0	0	0	0	0	0	0	0	696565	379378	0	0	1.38573e+06	0	601193	511308	0	187044	0	911548	0	0	290383	317680
LNLDIPHNNTFLLPR (+2)	13	1775.97	1777.03	2	11223	1237	429781	0	0	0	0	0	0	0	0	0	211866	0	336125	214897	496769	115729	0	455820	268581	199599	0	0	0	97055.7
KLVFSELYEAGK (+2)	5	1382.74	1383.59	2	11223	1237	0	0	0	0	0	0	0	0	0	0	0	0	0	416646	0	506232	0	0	166178	0	299570	496298	0	0
SSGHYALVTQQPLR (+2)	4	1555.81	1556.72	2	11223	1237	0	0	0	0	0	0	0	0	0	0	0	0	0	0	0	0	710853	0	0	0	0	0	593997	0
ITNEIPHLEAHLLR (+2)	7	1654.92	1655.9	2	11223	1237	206522	173917	0	0	0	0	0	0	0	0	0	0	148975	77509.5	211502	113508	0	278708	0	0	0	0	0	0
GAREEQVVPAR (+2)	5	1210.64	1211.33	2	11223	1237	0	0	0	0	0	0	0	0	0	0	0	0	232494	0	0	121211	0	0	0	0	0	31499.9	189107	364873
KYEIQTHVTSQGPER (+3)	2	1771.89	1772.91	2	11223	1237	0	0	0	0	0	0	0	0	0	0	0	0	0	0	0	0	124609	0	0	308726	0	0	0	0
QDM[16]PYLQDGAPVDM[16]VFNPLGVPSR (+2)	1	2677.25	2678.98	2	11223	1237	0	0	0	0	0	0	0	0	0	0	0	0	0	0	0	0	0	0	0	0	0	0	252607	0
TGDPFEQPVIIGKPYILK (+2)	1	2014.11	2015.35	2	11223	1237	0	0	0	0	0	0	0	0	0	0	0	0	0	0	0	0	0	0	0	0	0	0	203551	0
IGHLGSLESPFYEISAR (+3)	2	1874.95	1876.07	2	11223	1237	0	0	0	0	0	0	0	0	0	0	0	0	0	0	96670.3	78512.5	0	0	0	0	0	0	0	0
ITNEIPHLEAHLLR (+3)	1	1654.92	1655.9	2	11223	1237	0	0	0	0	0	0	0	0	0	0	0	0	0	0	68768.6	0	0	0	0	0	0	0	0	0
AAEDPEFETFYTK (+2)	624	1546.68	1547.62	1	11227	16007	2.69534e+08	2.21833e+08	1.13359e+08	97740144	9.06354e+07	863113604	6.26108e+07	441000422	576007296	3.28219e+08	2.72967e+08	187552122	431675523	2.71202e+08	2.78313e+08	2.67885e+08	217332187	3.34492e+08	337920341	2.01742e+08	146350639	1.65434e+08	105035804	2.67521e+08
AWM[16]AAQDQPHENLIFPEEVLPR (+3)	1215	2606.26	2607.89	1	11227	16007	2.18342e+08	2.36723e+08	2.10726e+08	9.03441e+07	9.21607e+07	4.13299e+08	1.37688e+08	3.33586e+08	2.75184e+08	3.55457e+08	2.32881e+08	2.00463e+08	2.06941e+08	2.10186e+08	1.93644e+08	1.70908e+08	1.62427e+08	1.88548e+08	1.65055e+08	1.6508e+08	1.30417e+08	1.61588e+08	9.48545e+07	1.53308e+08
AWMAAQDQPHENLIFPEEVLPR (+3)	804	2590.26	2591.89	1	11227	16007	1.63818e+08	9.4568e+07	1.04497e+08	8.3159e+07	9.72261e+07	340097530	1.78863e+08	3.29368e+08	3.88077e+08	268407027	1.60572e+08	1.09885e+08	1.64957e+08	1.26825e+08	1.21939e+08	1.30889e+08	9.67957e+07	1.52716e+08	1.56492e+08	9.66394e+07	6.43382e+07	7.77104e+07	3.63444e+07	8.98237e+07
NILLNEGIR (+2)	626	1040.6	1041.2	2	11227	16007	5.66165e+07	1.29986e+08	1.03706e+08	3.71743e+07	5.61475e+07	8.02036e+07	3.64088e+07	2.46776e+08	230681240	1.88115e+08	1.48157e+08	187115397	2.51144e+08	1.15799e+08	1.35594e+08	1.21522e+08	34618153	1.336e+08	145847966	1.29578e+08	4.48078e+07	1.0031e+08	9.21262e+07	1.22651e+08
AWM[16]AAQDQPHENLIFPEEVLPR (+2)	676	2606.26	2607.89	1	11227	16007	7.44147e+07	96117870	8.12482e+07	2.74676e+07	2.88548e+07	1.34255e+08	2.488e+07	116956894	68401381	8.67541e+07	4.78662e+07	2.15809e+07	5.58717e+07	6.8363e+07	5.38257e+07	5.33577e+07	3.57741e+07	7.4975e+07	5.20225e+07	5.17424e+07	35710695	4.17985e+07	2.40195e+07	3.28514e+07
AWMAAQDQPHENLIFPEEVLPR (+2)	402	2590.26	2591.89	1	11227	16007	4.54988e+07	2.45862e+07	3.33826e+07	2.4271e+07	2.38167e+07	9.06936e+07	3.93826e+07	9.81353e+07	81912605	4.87787e+07	2.88455e+07	4.09987e+07	3.38098e+07	3.32301e+07	2.80915e+07	3.44057e+07	1.88758e+07	4.8142e+07	4.46086e+07	2.54552e+07	1.14732e+07	1.75669e+07	2.74282e+06	1.49046e+07
AYDFVSQEIR (+2)	225	1226.59	1227.32	2	11227	16007	3.34737e+07	11214967	11377461	7800413	7306634	4.22142e+07	6521758	24128606	62284016	2.8517e+07	2.10099e+07	14445464	9.35217e+07	2.19353e+07	3.46945e+07	3.26667e+07	1.82897e+07	30802638	24725128	1.95192e+07	16294850	8.43036e+06	14554234	20559650
AFNPTQAEETYSM[16]VTANR (+2)	126	2044.92	2046.17	2	11227	16007	16040794	2.99776e+06	4.70088e+06	5.24342e+06	2.80226e+06	12258104	1.13144e+06	8.17726e+06	16316940	4.86075e+06	7.2383e+06	5.63081e+06	1.17269e+07	3.21912e+06	4.10207e+06	6598571	6.98918e+06	4.40937e+06	4.73866e+06	2324713	2951781	3.34829e+06	7.55447e+06	3.32681e+06
FTKDENDLFDIM[16]DDWLR (+3)	108	2187.98	2189.35	3	11227	16007	2.59806e+06	0	4.098e+06	1.21262e+06	2492745	7.32208e+06	0	10307771	20663220	16237588	797498	5536647	1.68297e+07	5039849	5.64034e+06	9.90481e+06	4211789	8109670	6.94439e+06	5.31352e+06	0	1.81372e+06	636500	1.29316e+06
[43]AWMAAQDQPHENLIFPEEVLPR (+3)	123	2633.27	2634.9	1	11227	16007	1.31035e+06	1.47383e+06	2.01034e+06	1.60171e+06	1.55036e+06	10071292	2.69058e+06	8.8288e+06	3.36459e+07	12462080	2.12718e+06	7.03405e+06	5.6909e+06	4.73557e+06	4.66801e+06	4.39902e+06	1.90429e+06	9.04884e+06	7.46074e+06	1.78123e+06	468552	1.55935e+06	128656	1.45223e+06
AFNPTQAEETYSMVTANR (+2)	63	2028.92	2030.18	2	11227	16007	7.84267e+06	7765161	2.51294e+06	2.94795e+06	3.73814e+06	5.90536e+06	741017	8839776	1.17964e+07	2398743	4.23406e+06	4.37244e+06	1.41112e+07	1.68173e+06	6.54644e+06	8.15284e+06	7.71119e+06	3.87451e+06	2.98155e+06	4927044	2.49662e+06	1817223	3.20897e+06	3.38064e+06
AAEDPEFETFYTKNILLNEGIR (+3)	108	2569.27	2570.8	1	11227	16007	1.96678e+06	0	0	1.37674e+06	1.27257e+06	5698283	2204649	8.03562e+06	8.2092e+06	3404393	2.86459e+06	4.02711e+06	4.51407e+06	9.27706e+06	2.64015e+06	3.39788e+06	2.15486e+06	1.33825e+07	14736890	1.7324e+06	0	1.98277e+06	463334	1.41744e+06
[43]AWM[16]AAQDQPHENLIFPEEVLPR (+3)	56	2649.26	2650.89	1	11227	16007	1.58262e+06	0	1.57792e+06	1.32577e+06	3.51192e+06	5.42094e+06	5.55265e+06	1.04131e+06	9.94988e+06	9172117	861657	4.18254e+06	4.67385e+06	5365409	0	0	6.72302e+06	0	6.36728e+06	6.17885e+06	3.25908e+06	3.88659e+06	3.13535e+06	4.55392e+06
[43]AWM[16]AAQDQPHENLIFPEEVLPR (+2)	65	2649.26	2650.89	1	11227	16007	1.25266e+06	2.95595e+06	1.83968e+06	1.45182e+06	1.63582e+06	4617135	1.84239e+06	4.12627e+06	5.2125e+06	4651706	1.38905e+06	3206747	1.85992e+06	3.0288e+06	4.25172e+06	3867337	609335	4101860	4.71404e+06	1963861	778934	1.29737e+06	699261	814686
FTKDENDLFDIM[16]DDWLR (+2)	66	2187.98	2189.35	3	11227	16007	2.28639e+06	1.39809e+06	0	683498	979017	2.65628e+06	0	4.05225e+06	6.19128e+06	5.54473e+06	0	1.72088e+06	6.34506e+06	2.2085e+06	1947396	4.3688e+06	2.34945e+06	3.4656e+06	3.22867e+06	2.95094e+06	371230	1722580	330685	0
[43]AWMAAQDQPHENLIFPEEVLPR (+2)	54	2633.27	2634.9	1	11227	16007	835913	879818	176598	700495	480428	4662541	1.26315e+06	3.20326e+06	1.29705e+07	5084274	0	3.94352e+06	1.24666e+06	2.1023e+06	1.58567e+06	1.7511e+06	275507	4.11913e+06	4.23353e+06	321789	0	0	0	0
AWM[16]AAQDQPHENLIFPEEVLPR (+4)	46	2606.26	2607.89	1	11227	16007	2.29524e+06	0	0	0	810450	0	0	3.80026e+06	4525713	0	3476742	1.96071e+06	5.50818e+06	4.15681e+06	3.09765e+06	2.85213e+06	2.06385e+06	2879967	2.31102e+06	2.83952e+06	0	758608	1.89047e+06	0
AFNPTQAEETYSM[16]VTANR (+3)	47	2044.92	2046.17	2	11227	16007	4.77634e+06	721936	715783	850090	854265	4.15131e+06	0	1.15905e+06	5847418	1.19511e+06	1.6944e+06	1.47461e+06	3495948	555869	903064	2269161	1095136	1.55679e+06	1.5274e+06	573350	0	538516	2.20616e+06	0
DENDLFDIM[16]DDWLR (+2)	77	1811.77	1812.9	3	11227	16007	2314322	1.11396e+06	1.20076e+06	113862	376237	1.03321e+06	0	3.04526e+06	3054490	1.62985e+06	909907	602685	6.17541e+06	842976	1.62777e+06	1.7418e+06	2.99137e+06	997508	816915	963087	692474	595100	1.14736e+06	1169947
AFNPTQAEETYSMVTANR (+3)	28	2028.92	2030.18	2	11227	16007	2.68765e+06	0	508082	555219	571728	1.89615e+06	0	1.84246e+06	4.68015e+06	814183	1.04327e+06	846111	5.49432e+06	623054	2.10147e+06	3.35671e+06	2.35346e+06	736188	0	1.68103e+06	542096	449104	1.03915e+06	1.00263e+06
AWMAAQDQPHENLIFPEEVLPR (+4)	90	2590.26	2591.89	1	11227	16007	637950	0	0	563934	517090	3.10812e+06	1.30986e+06	1.23681e+06	5457644	3.51833e+06	1.77722e+06	864107	2.31661e+06	1.57285e+06	1.14832e+06	1.47076e+06	858709	1.47166e+06	1.80158e+06	1.82484e+06	395100	0	174436	212493
AAEDPEFETFYTKNILLNEGIR (+2)	30	2569.27	2570.8	1	11227	16007	552974	0	0	0	0	3.14569e+06	0	1.81506e+06	1.42e+06	847986	0	885533	1.02811e+06	2.2883e+06	692724	921294	616340	3.06377e+06	3172426	380623	0	526589	0	0
[43]NILLNEGIR (+2)	4	1083.6	1084.21	2	11227	16007	0	6828265	0	0	0	0	0	0	0	0	0	0	0	0	0	0	0	0	0	0	0	6277893	0	0
FTKDENDLFDIMDDWLR (+3)	22	2171.98	2173.36	3	11227	16007	0	0	0	0	0	0	0	0	7.3884e+06	740420	0	0	0	0	0	0	0	0	2.19433e+06	0	0	0	0	0
[43]AAEDPEFETFYTK (+2)	3	1589.69	1590.62	1	11227	16007	0	1.46842e+06	0	0	0	0	0	0	0	0	0	0	0	0	0	0	0	0	0	0	0	5929245	0	0
FTKDENDLFDIM[16]DDWLRR (+4)	4	2344.08	2345.54	2	11227	16007	0	0	0	0	0	0	0	0	1650576	0	0	0	0	0	0	499158	0	0	2184976	0	0	0	0	0
AAEDPEFETFYTK (+3)	5	1546.68	1547.62	1	11227	16007	0	0	0	0	0	0	0	0	1.06638e+06	937170	0	0	2.30945e+06	0	0	0	0	0	0	0	0	0	0	0
[43]TIALGKFTK (+2)	8	1020.6	1021.19	2	11227	16007	0	0	241327	0	0	0	0	0	0	0	1849107	0	0	0	0	0	0	0	0	0	164037	737186	76969.2	180770
DENDLFDIMDDWLR (+2)	6	1795.77	1796.91	3	11227	16007	0	0	0	0	0	0	0	0	1.81627e+06	611652	0	0	0	0	0	95264.5	0	0	543594	0	0	0	0	0
NILLNEGIRAWM[16]AAQDQPHENLIFPEEVLPR (+3)	30	3628.85	3631.08	1	11227	16007	0	0	0	0	50431.1	234253	0	235772	556434	129824	70926.2	111012	0	0	0	33821.8	0	324522	652740	0	0	0	0	0
AWMAAQDQPHENLIFPEEVLPRGNAL (+3)	1	2945.45	2947.28	1	11227	16007	0	0	0	0	0	0	0	0	0	0	0	0	0	0	0	0	0	0	935054	0	0	0	0	0
NILLNEGIRAWM[16]AAQDQPHENLIFPEEVLPR (+4)	4	3628.85	3631.08	1	11227	16007	0	0	0	0	0	0	0	0	621271	0	0	0	0	0	0	0	0	0	257226	0	0	0	0	0
[43]AYDFVSQEIR (+2)	1	1269.6	1270.33	2	11227	16007	0	0	0	0	0	0	0	0	0	0	0	0	0	0	0	0	0	0	0	0	0	546772	0	0
[43]AAEDPEFETFYTKNILLNEGIR (+3)	2	2612.28	2613.81	1	11227	16007	0	0	0	0	0	0	0	0	0	0	0	0	0	0	0	0	0	509689	0	0	0	0	0	0
[43]TIALGKFTKDENDLFDIM[16]DDWLR (+3)	1	2814.35	2816.08	2	11227	16007	0	0	0	0	0	0	0	0	0	0	0	0	0	0	0	0	0	0	492234	0	0	0	0	0
FTKDENDLFDIMDDWLR (+2)	2	2171.98	2173.36	3	11227	16007	0	0	0	0	0	0	0	0	341829	0	0	0	0	0	0	0	0	0	0	0	0	0	0	0
LGANVGSAQGPTGLGK (+2)	1816	1425.76	1426.57	1	11228	10561	3.52215e+08	2.7885e+08	1.85739e+08	1.09636e+08	8.97599e+07	2.10455e+08	9.99371e+07	3.61856e+08	397734544	3.58022e+08	3.54135e+08	3.62414e+08	5.25063e+08	1.57943e+08	2.80916e+08	1.88734e+08	209819565	2.03097e+08	3.38505e+07	1.69572e+08	1.03761e+08	160792354	167248671	1.41516e+08
SAEYM[16]THAPLGSLNSVGGVATEINAVNYVSPR (+3)	7834	3319.61	3321.62	1	11228	10561	1.61186e+08	1.25967e+08	1.44005e+08	8.64979e+07	93739064	2.47111e+08	135360939	2.04026e+08	2.34849e+08	2.2058e+08	2.19314e+08	1.19327e+08	2.03696e+08	5.84253e+07	1.27592e+08	1.39807e+08	2.02375e+08	1.46249e+08	1.12527e+08	1.45067e+08	1.33157e+08	1.28089e+08	1.52071e+08	1.24744e+08
GIDRDFEPVLSM[16]TPLN (+2)	800	1818.88	1820.02	1	11228	10561	1.59929e+08	6.79246e+07	1.09074e+08	2.25993e+07	7.57123e+07	3.93057e+08	62479099	218173788	180455804	1.84899e+08	1.18931e+08	129883463	190957445	110022466	1.19844e+08	1.03319e+08	1.07886e+08	1.61956e+08	150581748	7.13506e+07	6.81946e+07	7.99331e+07	8.13963e+07	1.1574e+08
GIDRDFEPVLSMTPLN (+2)	557	1802.89	1804.03	1	11228	10561	9.63714e+07	6.15808e+07	7.77928e+07	2.36316e+07	7.39503e+07	474592597	2.415e+06	2.41285e+08	362174049	1.90036e+08	4.27121e+07	1.35802e+08	4.40171e+07	1.16728e+08	1.21175e+08	8.00502e+07	9.99244e+07	1.43183e+08	1.20414e+08	1.21864e+07	4.74184e+07	7.31265e+07	2.64904e+07	1.02623e+08
APWLEPLRGPNGLDLSR (+2)	154	1890.01	1891.13	1	11228	10561	72833864	167545648	0	66465642	98271244	206510824	93109128	173411280	1.58654e+08	190045608	1.21132e+08	141944386	68120112	91266111	143007496	1.25359e+08	0	147654540	166200496	26822806	269693	0	0	2.77054e+07
APWLEPLRGPNGLDLSR (+3)	100	1890.01	1891.13	1	11228	10561	66285252	150598015	0	45760436	96787400	131163892	98533280	77799048	245178170	170797708	134110760	98457124	70660040	85381512	119027074	149555268	0	151428412	1.63543e+08	32897986	0	0	0	33397892
SPTGEVIFGGETMR (+2)	865	1479.7	1480.64	1	11228	10561	1.3426e+08	3.96319e+06	4.50613e+07	6.13375e+07	4.27041e+07	3.06489e+08	5.40432e+06	2.1391e+08	1.07093e+08	1.18498e+08	2.56375e+07	7.68761e+07	1.52892e+08	5.18247e+07	1.05807e+08	4.39147e+07	1.35123e+08	1.14214e+08	8.87954e+07	7.7536e+07	1.78687e+07	3.08157e+07	21513388	6.38366e+07
DIQPWQER (+2)	69	1070.51	1071.14	2	11228	10561	175381572	126122400	74028577	57043052	36624304	279248032	12078997	66062104	102538552	123872368	95284380	20941724	2.31063e+08	11929185	12260448	0	38718932	1.0067e+08	90879624	3.50813e+07	49127540	4.62948e+07	74561952	104966560
SPTGEVIFGGETM[16]R (+2)	1158	1495.7	1496.64	1	11228	10561	1.69157e+08	4.7038e+07	129067080	1.21975e+07	1.26017e+07	293716414	6.89959e+06	8.67683e+06	62331123	6.31077e+07	3.61475e+07	3.8668e+07	2.81683e+08	4.26397e+07	1.44264e+08	23593767	7.79071e+07	5.54539e+07	1.06373e+08	1.15816e+08	71165128	5.8583e+06	137791456	8733329
SAEYMTHAPLGSLNSVGGVATEINAVNYVSPR (+3)	5025	3303.62	3305.63	1	11228	10561	1.31158e+08	6.88457e+07	5.6009e+07	6.96125e+07	7.00237e+07	163685006	7.45813e+06	1.87152e+08	2.04579e+08	9.18915e+07	8.21844e+07	7.98923e+07	6.47989e+07	2.0232e+07	8.24895e+07	7.07316e+07	1.05676e+08	4.95993e+07	3.8172e+07	1.06286e+08	4.80755e+07	6.13977e+07	2.34643e+07	5.30945e+07
DQETTGFAWWAGNAR (+2)	448	1708.76	1709.77	1	11228	10561	3.2214e+07	2.00231e+07	1.5734e+07	1.79645e+07	8276732	4.82288e+07	5.91799e+06	3.78641e+07	1.59981e+08	5.3999e+07	2.70612e+07	1.43104e+07	5.16295e+07	18857777	5.38125e+07	1.03173e+07	1.1082e+07	1.96123e+07	2.68548e+07	1.1985e+07	1.27589e+07	25473032	1.48222e+07	2.5778e+07
LKKDIQPWQER (+2)	40	1439.79	1440.65	2	11228	10561	6.98491e+06	1.15012e+07	13532518	1.15721e+07	7.66372e+06	2.16052e+07	18966738	25315300	17180752	3.4804e+07	2.70889e+07	3.29351e+07	7.27745e+06	37584432	4.04041e+07	1.38199e+07	1.76908e+06	49771944	44358384	1.82732e+06	1.41079e+06	9311256	4.44632e+06	9394757
SPTGEVIFGGETM[16]RFWDLR (+3)	93	2213.06	2214.45	1	11228	10561	820208	0	3.40959e+06	5.45918e+06	2.91898e+06	1.67554e+07	1.42128e+07	2.15804e+07	68834840	3.31392e+07	1.03461e+07	30690942	3.66823e+06	3.89429e+07	8.17228e+06	1.07742e+07	0	2.44945e+07	70362897	0	0	4.55591e+06	0	1.81244e+06
SAEYM[16]THAPLGSLNSVGGVATEINAVNYVSPR (+4)	255	3319.61	3321.62	1	11228	10561	1.40431e+07	9.50753e+06	1.50806e+07	4.69602e+06	5.09303e+06	2.4309e+07	9.68434e+06	1.97795e+07	2.25661e+07	1.99625e+07	2.22114e+07	1.12272e+07	2.60479e+07	1.15861e+07	1.79743e+07	1.38547e+07	2.28041e+07	1.43233e+07	1.0283e+07	1.55864e+07	1.03691e+07	1.16917e+07	1.65721e+07	1.21631e+07
RSAEYM[16]THAPLGSLNSVGGVATEINAVNYVSPR (+3)	737	3475.72	3477.81	1	11228	10561	1.48485e+07	1.92702e+07	914973	5.5879e+06	1.36664e+06	1.03631e+06	882768	2.29645e+06	3.76137e+07	6.0775e+06	2.18701e+06	570397	8.91638e+06	2.72779e+06	6.0789e+06	2.73567e+07	2.58309e+06	2.35122e+06	2.7917e+06	2.69985e+06	4.59242e+06	3.56061e+06	1.07222e+06	1.15167e+07
SAEYMTHAPLGSLNSVGGVATEINAVNYVSPR (+4)	143	3303.62	3305.63	1	11228	10561	1.08092e+07	0	5.74012e+06	2.26299e+06	5.27906e+06	6.79849e+06	4.8272e+06	1.49117e+07	10178769	8.19801e+06	1.15702e+07	5.31807e+06	9.46449e+06	2.81976e+06	8.64477e+06	6.40214e+06	1.1332e+07	5.93371e+06	3.8277e+06	1.07714e+07	2.9754e+06	4.2438e+06	2.02473e+06	5.35901e+06
GIDRDFEPVLSM[16]TPLN (+3)	69	1818.88	1820.02	1	11228	10561	5.75379e+06	3.6562e+06	0	699572	2300283	0	0	3.8121e+06	13898372	24010922	12007289	4309641	1.6706e+07	1.02164e+07	9.45661e+06	6730349	796745	6209122	12904700	3.36567e+06	0	2.06139e+06	1.80769e+06	7891499
SPTGEVIFGGETM[16]R (+3)	39	1495.7	1496.64	1	11228	10561	1.04857e+07	0	2724272	1.83678e+06	578238	13801230	395801	0	1.39235e+07	6023459	4.64553e+06	3.11776e+06	12985746	0	4477809	8601347	1412686	4.23815e+06	6.97936e+06	3.80156e+06	1.02446e+06	1.54952e+06	4.10808e+06	2.86336e+06
YLM[16]RSPTGEVIFGGETMR (+3)	72	2058.99	2060.35	1	11228	10561	1.296e+06	1.64184e+06	2.45876e+06	1.5537e+06	1.00744e+06	4.66769e+06	2.38874e+06	4.4367e+06	3.61461e+06	6.72292e+06	9.58029e+06	7.17384e+06	1.26724e+06	6.1672e+06	5.79914e+06	3.06154e+06	0	18765175	9.80868e+06	372896	0	3.97164e+06	81909.2	2.68144e+06
YLM[16]RSPTGEVIFGGETM[16]R (+3)	69	2074.98	2076.34	1	11228	10561	1.165e+06	704700	2.42775e+06	1.41779e+06	791866	3.5768e+06	1.77225e+06	2.96275e+06	3.34774e+06	7.12012e+06	1.2574e+07	2.55881e+06	849725	8.07812e+06	7.37713e+06	2.46865e+06	0	1.52454e+07	8.77646e+06	153708	450405	5029592	365476	3.58537e+06
DIQPWQERR (+2)	1	1226.62	1227.33	2	11228	10561	0	0	0	0	0	83888032	0	0	0	0	0	0	0	0	0	0	0	0	0	0	0	0	0	0
GPNGLDLSR (+2)	30	927.477	928.001	2	11228	10561	1.37092e+07	4.79508e+06	2562118	2562738	1.88215e+06	0	1100327	2.10475e+06	0	5.32222e+06	2.56818e+06	637412	9357321	1.43076e+06	3354515	6.58089e+06	4.55219e+06	4.53524e+06	0	2.804e+06	1.68885e+06	2.07586e+06	3.72521e+06	3.32198e+06
KDIQPWQER (+2)	29	1198.61	1199.32	2	11228	10561	6.13134e+06	0	2.91837e+06	1.51087e+06	2.11682e+06	2.91994e+06	2.5614e+06	3451438	0	5215812	5475377	0	3767340	0	8.99435e+06	4766831	3.16765e+06	8522008	0	4262031	3.04595e+06	3.99395e+06	3373826	3.11998e+06
RSAEYM[16]THAPLGSLNSVGGVATEINAVNYVSPR (+4)	29	3475.72	3477.81	1	11228	10561	0	0	0	0	0	0	0	0	34538324	11527260	0	13628735	0	0	0	1.76845e+07	188035	0	482419	0	0	0	0	812665
RSAEYMTHAPLGSLNSVGGVATEINAVNYVSPR (+3)	415	3459.72	3461.81	1	11228	10561	1.18268e+07	1.67039e+06	521830	476862	655023	214490	159922	2.08383e+06	2.46001e+07	2.88549e+06	378741	734170	8.34676e+06	0	372448	5.24835e+06	252770	4.69895e+06	1.83366e+06	310651	0	439970	0	97942.6
APWLEPLR (+2)	21	980.544	981.148	3	11228	10561	8400791	6.45955e+06	2.98434e+06	1.37396e+06	1.13056e+06	0	1314082	5.27502e+06	0	5.42397e+06	0	0	13253926	0	4.22158e+06	7183331	0	0	2.45617e+06	4.51515e+06	0	0	0	2.10503e+06
SPTGEVIFGGETMR (+3)	53	1479.7	1480.64	1	11228	10561	2.28995e+06	344749	629090	234391	878366	5.2971e+06	0	2.14265e+06	10023452	3966796	1.83809e+06	1.24138e+06	5.90978e+06	1.58609e+06	1.41348e+06	2.77867e+06	1.05943e+06	2.56725e+06	2.86777e+06	1859625	243111	0	781011	978819
DQETTGFAWWAGNAR (+3)	60	1708.76	1709.77	1	11228	10561	1.18585e+06	1.22082e+06	517209	0	731048	3.99073e+06	0	2.47156e+06	8.36537e+06	3.29857e+06	1.25797e+06	2.18451e+06	3.82049e+06	2.54578e+06	856905	4.64135e+06	0	2.33447e+06	3.30999e+06	632902	423202	1.09828e+06	638096	2.57676e+06
YLM[16]RSPTGEVIFGGETMR (+2)	19	2058.99	2060.35	1	11228	10561	0	0	2.25705e+06	1.23384e+06	810763	3764778	3.04885e+06	4191587	0	3.11834e+06	7.05747e+06	3.72084e+06	0	1.33371e+06	0	0	0	0	8.4922e+06	167290	0	3.7601e+06	0	2.45263e+06
[43]LGANVGSAQGPTGLGK (+2)	8	1468.76	1469.58	1	11228	10561	0	1.321e+06	0	0	0	0	4.40149e+06	27178696	0	0	0	0	0	0	0	0	0	0	0	0	0	10111097	0	0
GIDRDFEPVLSMTPLN (+3)	41	1802.89	1804.03	1	11228	10561	2.70178e+06	0	573226	0	534674	2.99178e+06	0	0	9854433	5398626	2.04435e+06	580941	3.85898e+06	1.85234e+06	1.86134e+06	1.52731e+06	0	1.81988e+06	1.54566e+06	843620	330033	904233	356687	1.24334e+06
AAAAGFEKGIDRDFEPVLSM[16]TPLN (+3)	133	2564.26	2565.85	1	11228	10561	861417	0	0	751640	444229	4.95999e+06	386934	1.6224e+06	1.05118e+06	1.62146e+06	1.93623e+06	1.38155e+06	2.3895e+06	2.30813e+06	1.78153e+06	1.68802e+06	2.33961e+06	2.49315e+06	2.13122e+06	1.52485e+06	747936	1.25924e+06	1.51865e+06	760421
[43]SAEYM[16]THAPLGSLNSVGGVATEINAVNYVSPR (+3)	36	3362.62	3364.63	1	11228	10561	1.85943e+06	264079	0	0	1.58273e+06	3249233	0	0	4.29077e+06	3.31281e+06	0	75983.2	4.47268e+06	569043	0	2.16904e+06	3.4869e+06	0	1206489	1.52425e+06	1.93284e+06	551556	3.19375e+06	2.11717e+06
DFEPVLSMTPLN (+2)	7	1361.65	1362.55	1	11228	10561	0	24513168	0	0	0	0	0	0	0	0	0	0	0	0	0	0	0	0	0	0	0	7069747	0	0
LKKDIQPWQER (+3)	9	1439.79	1440.65	2	11228	10561	0	0	2242622	0	0	0	0	0	0	8776038	0	0	0	0	7.26449e+06	1.37827e+06	0	6.94538e+06	2.23528e+06	0	0	0	855583	0
RSAEYMTHAPLGSLNSVGGVATEINAVNYVSPR (+4)	12	3459.72	3461.81	1	11228	10561	258836	0	0	0	0	0	0	0	18554880	0	0	5137611	0	0	0	5063184	0	0	0	0	0	0	0	0
[43]RSAEYM[16]THAPLGSLNSVGGVATEINAVNYVSPR (+3)	157	3518.72	3520.82	1	11228	10561	463047	976513	1.11841e+06	376873	242218	852814	998733	1.51875e+06	1.05089e+06	876183	1.70204e+06	214987	903021	1.75697e+06	941828	1.99359e+06	582118	2.62847e+06	2.28336e+06	388768	626302	712472	107565	354857
DFEPVLSM[16]TPLN (+2)	10	1377.65	1378.54	1	11228	10561	0	8641613	0	0	0	0	0	0	0	0	0	0	0	0	0	0	0	0	0	0	0	12660464	0	0
YLM[16]RSPTGEVIFGGETM[16]R (+2)	7	2074.98	2076.34	1	11228	10561	0	0	607210	958353	0	2.13067e+06	0	0	0	0	2952902	0	766636	0	0	0	0	11313652	0	219725	0	0	0	0
[43]LKKDIQPWQER (+2)	13	1482.79	1483.65	2	11228	10561	1.99045e+06	715018	0	0	0	0	0	0	1.10996e+06	0	0	0	1.47019e+06	0	1.52805e+06	1.69313e+06	584704	1.39143e+06	714030	781382	0	0	1.12383e+06	1.0891e+06
LGANVGSAQGPTGLGKYLM[16]R (+2)	41	2005.04	2006.28	1	11228	10561	0	291328	232389	0	0	0	0	0	0	0	279548	0	325904	0	1.23882e+06	6.13954e+06	1.04838e+06	0	0	2.50185e+06	195689	123508	1.17409e+06	0
[43]SAEYMTHAPLGSLNSVGGVATEINAVNYVSPR (+3)	45	3346.63	3348.63	1	11228	10561	2.40431e+06	0	1.37155e+06	0	805473	0	512435	0	0	374560	1.41044e+06	390868	639191	0	880111	591328	820778	0	316634	270475	449346	514734	298313	648856
[43]GIDRDFEPVLSM[16]TPLN (+2)	5	1861.89	1863.03	1	11228	10561	0	7100993	0	0	0	0	0	0	0	0	0	0	0	0	0	0	0	0	0	0	0	4600853	0	0
[43]APWLEPLRGPNGLDLSR (+2)	2	1933.02	1934.14	1	11228	10561	0	0	2.03231e+06	0	0	0	0	0	0	0	0	0	6.43641e+06	0	0	0	0	0	0	0	0	0	0	0
[43]SPTGEVIFGGETM[16]R (+2)	3	1538.7	1539.64	1	11228	10561	0	3.27276e+06	0	0	0	0	0	0	0	0	0	0	0	0	0	0	0	0	0	0	0	4.0624e+06	0	0
[43]GIDRDFEPVLSMTPLN (+2)	5	1845.89	1847.03	1	11228	10561	0	4.4775e+06	0	0	0	0	0	0	0	0	0	0	0	0	0	0	0	0	0	0	0	2.58407e+06	0	0
LGANVGSAQGPTGLGKYLMR (+2)	25	1989.05	1990.29	1	11228	10561	0	0	0	0	0	159914	0	0	664713	0	225327	279618	0	0	491709	294784	1.35496e+06	0	0	2.33774e+06	0	0	135740	0
[43]RSAEYMTHAPLGSLNSVGGVATEINAVNYVSPR (+3)	35	3502.73	3504.82	1	11228	10561	171776	489609	329469	0	0	0	0	1.3027e+06	1.3189e+06	622996	370450	0	0	0	0	228142	251945	0	275548	68674.6	0	0	0	89982.3
[43]AAAAGFEKGIDRDFEPVLSM[16]TPLN (+3)	11	2607.26	2608.85	1	11228	10561	552839	0	0	0	328602	0	0	0	0	0	297350	0	924153	0	459074	0	0	860891	644359	0	0	0	245597	0
[43]SPTGEVIFGGETMR (+2)	4	1522.71	1523.65	1	11228	10561	0	479839	0	0	0	0	0	0	0	0	0	0	0	0	0	0	0	0	0	0	0	3.71492e+06	0	0
AAAAGFEKGIDRDFEPVLSMTPLN (+2)	11	2548.26	2549.85	1	11228	10561	0	0	0	171947	0	0	0	0	0	226812	0	0	0	0	438418	0	1312539	244881	370757	451561	0	0	0	0
AAAAGFEKGIDR (+2)	4	1204.62	1205.32	1	11228	10561	0	0	0	0	0	0	0	0	0	0	0	0	0	0	0	0	530587	0	0	0	0	947675	647593	851442
SAEYM[16]THAPLGSLNSVGGVATEINAVNYVSPR (+5)	21	3319.61	3321.62	1	11228	10561	174089	0	204907	0	0	0	0	0	0	0	242701	0	815459	145111	358227	284020	0	0	228159	231108	0	0	88516.5	0
[43]AAAAGFEKGIDRDFEPVLSM[16]TPLN (+2)	9	2607.26	2608.85	1	11228	10561	0	0	567898	0	259021	0	0	0	0	0	195723	0	0	0	365870	321137	0	0	601829	0	221310	0	151992	0
AAAAGFEKGIDRDFEPVLSM[16]TPLN (+2)	14	2564.26	2565.85	1	11228	10561	0	0	0	0	0	0	0	0	0	0	0	0	0	0	429877	0	566286	638651	184054	470655	0	214049	140151	0
ARAAAAGFEK (+2)	23	990.525	991.102	1	11228	10561	165103	0	81831.7	22072.5	222489	26190.3	1.04118e+06	0	0	0	549547	0	0	0	0	32892.8	0	132288	0	85267.7	0	109240	0	80860.8
[43]AAAAGFEKGIDRDFEPVLSMTPLN (+3)	4	2591.27	2592.86	1	11228	10561	0	0	0	0	0	0	0	0	1.18178e+06	0	217341	0	0	0	321022	0	0	0	0	0	0	0	0	0
AAAAGFEKGIDRDFEPVLSMTPLN (+3)	4	2548.26	2549.85	1	11228	10561	0	0	0	0	504349	0	0	0	0	0	0	0	0	0	0	0	614554	166395	0	284909	0	0	0	0
[43]SAEYM[16]THAPLGSLNSVGGVATEINAVNYVSPR (+4)	3	3362.62	3364.63	1	11228	10561	0	0	0	0	0	0	0	0	0	0	0	0	0	0	1.09332e+06	0	0	0	0	0	0	0	190405	0
RSAEYM[16]THAPLGSLNSVGGVATEINAVNYVSPR (+5)	3	3475.72	3477.81	1	11228	10561	0	0	0	0	0	0	0	0	543043	0	0	0	0	0	0	343089	0	0	0	0	0	0	0	0
[43]GIDRDFEPVLSM[16]TPLN (+3)	4	1861.89	1863.03	1	11228	10561	0	554995	0	0	0	0	0	0	0	0	0	0	0	0	0	0	0	0	0	0	0	305289	0	0
[43]AAAAGFEK (+2)	1	806.392	806.844	1	11228	10561	0	0	0	0	0	0	0	0	0	0	0	0	0	0	0	0	0	0	0	0	0	503894	0	0
RSAEYMTHAPLGSLNSVGGVATEINAVNYVSPR (+5)	3	3459.72	3461.81	1	11228	10561	0	0	0	0	0	0	0	0	297845	0	0	0	0	0	0	129006	0	0	0	0	0	0	0	0
LGANVGSAQGPTGLGKYLM[16]R (+3)	3	2005.04	2006.28	1	11228	10561	0	0	0	0	0	0	0	0	0	0	0	0	0	0	0	0	0	0	0	0	0	0	415901	0
[43]RSAEYM[16]THAPLGSLNSVGGVATEINAVNYVSPR (+4)	2	3518.72	3520.82	1	11228	10561	0	0	0	0	0	0	0	0	0	0	0	0	0	0	217426	0	159722	0	0	0	0	0	0	0
[43]APWLEPLRGPNGLDLSR (+3)	1	1933.02	1934.14	1	11228	10561	0	0	0	0	0	0	0	0	0	0	0	0	356095	0	0	0	0	0	0	0	0	0	0	0
LKKDIQPWQERR (+2)	1	1595.89	1596.83	2	11228	10561	0	0	0	0	0	0	0	0	0	0	0	0	0	0	0	187107	0	0	0	0	0	0	0	0
EISKVPSLSDKWEIHGK (+3)	18	1952.04	1953.2	1	11231	33218	548463	1.93392e+06	0	409954	336530	604274	423495	564252	0	1.12485e+06	0	0	673810	496852	1.59287e+06	1.00189e+06	0	1.43181e+06	671448	0	416888	0	0	0
DFGLSGHILR (+2)	39	1113.59	1114.25	1	11231	33218	990341	0	304458	216172	220242	211051	240963	442042	0	0	148805	0	1.69542e+06	0	891039	753527	681325	398656	307085	1.7708e+06	631514	509905	380911	303543
EISKVPSLSDKWEIHGK (+2)	32	1952.04	1953.2	1	11231	33218	752780	1.54404e+06	599438	231974	0	0	260846	426270	525888	532339	508064	190886	594580	295702	1.13027e+06	575462	0	880922	451533	0	392575	277307	0	0
ANYRDFGLSGHILR (+2)	9	1617.84	1618.79	1	11231	33218	0	1305016	0	0	0	0	0	0	894611	936839	0	950674	0	0	696467	1.28041e+06	0	547609	820612	0	0	0	0	0
ANYRDFGLSGHILR (+3)	12	1617.84	1618.79	1	11231	33218	0	564113	0	0	41821.1	0	0	0	515919	607455	0	695622	0	0	384583	877018	0	129551	434604	0	0	0	0	0
VPSLSDKWEIHGK (+2)	6	1494.78	1495.68	1	11231	33218	0	0	344932	0	0	0	0	0	0	0	0	0	1.20244e+06	0	0	176500	0	0	0	0	0	0	0	0
VHAC[57]LLPGATR (+2)	4	1193.63	1194.38	1	11231	33218	0	100479	0	0	0	0	0	0	0	0	0	0	658500	0	0	470351	0	460998	0	0	0	0	0	0
FSQGLAQDPTTR (+2)	902	1319.65	1320.41	1	11232	4042	7.01642e+07	1.52286e+08	1.83892e+07	66064004	3.29931e+07	1.62398e+08	11661032	137692577	541160416	9.15956e+07	1.01401e+08	37239471	1.3221e+08	88474728	65612480	136365200	86728980	96599036	2.27933e+08	5.34813e+07	4.81225e+06	3.86633e+07	4.07804e+07	45561904
TSYGFDVLLSSTNSPAFNAGR (+2)	1791	2203.05	2204.35	1	11232	4042	8.45945e+07	6.07555e+07	5.25023e+07	3.28462e+07	2.68096e+07	8.59156e+07	5.06978e+07	1.14631e+08	1.60581e+08	3.79338e+07	5.71348e+07	2.09521e+07	9.40083e+07	3.47439e+07	5.7147e+07	6.90355e+07	40756880	6.45669e+07	4.0588e+07	1.15107e+07	2.78599e+06	4.01512e+07	6.8212e+06	4.06024e+07
DFGYSFPC[57]DGPGR (+2)	69	1473.6	1474.52	1	11232	4042	117771338	4.22602e+07	3.48883e+07	16892246	18177888	61186237	13489594	0	96328144	37628332	2.69227e+07	18609801	5.70192e+07	8.99578e+06	2.7437e+07	18482134	4.05786e+07	19016253	18137832	2.24046e+07	23801882	1.8841e+07	2.93404e+07	37158660
TSYGFDVLLSSTNSPAFNAGR (+3)	271	2203.05	2204.35	1	11232	4042	2.00348e+07	1.68622e+07	1.1616e+07	5.61135e+06	8.03953e+06	3.74184e+07	1.14256e+07	2.68431e+07	9.92627e+07	3.69935e+07	3.12555e+07	1.71172e+07	4.14915e+07	1.97218e+07	2.30749e+07	2.33058e+07	7.92575e+06	2.16368e+07	2.34567e+07	8.22997e+06	5.76917e+06	1.09341e+07	8.58119e+06	1.44805e+07
TPLANLIR (+2)	154	896.544	897.073	1	11232	4042	1.08304e+07	1.25056e+07	6.75549e+06	3.59602e+06	3.34369e+06	7.19258e+06	9.29865e+06	8745339	22680407	1.30822e+07	1.60846e+07	1.03898e+07	3.97098e+07	6169162	1.17565e+07	1.15647e+07	2.35209e+07	8.38947e+06	472708	2.04632e+07	1.82364e+07	1.58214e+07	23972247	18328018
DYNPEQNEDNVLAR (+2)	54	1675.74	1676.7	1	11232	4042	3.65255e+06	8198021	3.85448e+06	2.86852e+06	3.23798e+06	16162253	1.54472e+06	26152214	31559074	10083015	15533320	6.4841e+06	3.11382e+07	7.48067e+06	10585340	5.62519e+06	23021130	6601936	9050764	9294852	18338658	7961950	27488736	22402404
DKPVALSIVQAR (+2)	71	1295.76	1296.52	1	11232	4042	1.21874e+07	9710514	6.93977e+06	4.55564e+06	2.12831e+06	5.08494e+06	1.88387e+06	1.05083e+07	22288074	10756876	7.72543e+06	1.00637e+07	5.1164e+07	9.16304e+06	1.49228e+07	18065610	1.92847e+07	7.15839e+06	1.89056e+06	1.96418e+07	1.26477e+07	10764347	1.52779e+07	1.41527e+07
LM[16]PDKKDFGYSFPC[57]DGPGR (+2)	83	2201.99	2203.42	1	11232	4042	1.32441e+06	3.64934e+06	1.94544e+06	731045	388211	592361	701114	1.55656e+06	3375932	3.65811e+06	3730325	1.79561e+06	1.2919e+06	1.69381e+06	2.55832e+06	1.31606e+06	332872	3.22203e+06	2.66372e+06	763465	776126	1.98488e+06	281398	1.59988e+06
DKPVALSIVQAR (+3)	31	1295.76	1296.52	1	11232	4042	541671	0	0	0	180313	283760	198073	674264	2.49651e+06	1.1922e+06	772405	627956	4.82085e+06	651550	1.0949e+06	1.39619e+06	1.71142e+06	0	0	1.93205e+06	888402	663861	1.39541e+06	993173
LMPDKKDFGYSFPC[57]DGPGR (+2)	74	2185.99	2187.42	1	11232	4042	732762	898148	928023	550187	253002	787551	789794	1.68734e+06	1.4788e+06	1.24003e+06	1.39486e+06	1.03299e+06	417883	467429	1.27219e+06	474809	107205	1.82949e+06	1.01492e+06	511058	214701	403579	0	712232
LM[16]PDKKDFGYSFPC[57]DGPGR (+3)	5	2201.99	2203.42	1	11232	4042	0	0	0	0	0	0	0	0	0	0	0	0	0	0	4987075	4039011	615368	0	0	0	0	3.84665e+06	0	4907588
TNFGIGHSIK (+2)	18	1072.57	1073.2	1	11232	4042	2424775	656127	490847	0	274455	0	0	0	893555	0	0	0	2726819	0	595683	404214	1.61046e+06	0	0	1.72648e+06	251825	0	1.7324e+06	287675
IWFGIATAHDFESHDDITEER (+3)	34	2488.13	2489.61	1	11232	4042	440954	0	345580	333960	307162	0	178835	788463	2.40606e+06	1188463	0	1.15324e+06	492866	320463	197712	2.45063e+06	183626	1.90217e+06	281941	0	0	705307	0	0
LMPDKKDFGYSFPC[57]DGPGR (+3)	6	2185.99	2187.42	1	11232	4042	1.46511e+06	0	0	0	0	0	1.38655e+06	5857673	0	0	0	0	0	0	3034619	1.42375e+06	0	0	0	0	0	0	0	0
RIWFGIATAHDFESHDDITEER (+3)	31	2644.23	2645.79	1	11232	4042	0	0	0	0	0	0	0	0	1.88767e+06	0	0	1.11818e+06	1.09211e+06	473846	352501	179043	0	214410	0	0	0	120798	0	0
KDFGYSFPC[57]DGPGR (+2)	11	1601.69	1602.69	1	11232	4042	569900	472190	485786	0	179652	0	0	407873	729141	0	0	0	318253	0	0	0	257450	0	0	241181	0	0	0	0
RIWFGIATAHDFESHDDITEER (+4)	16	2644.23	2645.79	1	11232	4042	0	0	0	0	0	0	0	0	1.42136e+06	0	0	0	592027	0	0	451511	0	0	0	0	0	0	0	0
[43]FSQGLAQDPTTR (+2)	1	1362.65	1363.41	1	11232	4042	0	0	0	0	0	0	0	0	0	0	0	0	0	0	0	0	0	0	0	0	0	2422861	0	0
FPC[57]DGPGR (+2)	5	904.386	904.96	2	11232	4042	295953	0	319941	0	0	0	0	0	0	0	124815	0	0	0	0	0	1.41137e+06	0	0	0	0	0	0	0
[43]TSYGFDVLLSSTNSPAFNAGR (+2)	4	2246.06	2247.36	1	11232	4042	0	1291566	0	0	0	0	0	0	0	0	0	0	0	0	0	0	0	0	0	0	0	816561	0	0
IWFGIATAHDFESHDDITEER (+4)	2	2488.13	2489.61	1	11232	4042	0	0	0	0	0	0	0	0	1.28603e+06	0	0	0	0	0	0	0	0	0	529200	0	0	0	0	0
DLLEAHIPPGGR (+2)	9	1273.68	1274.43	1	11232	4042	566849	0	0	0	0	0	0	0	0	0	0	0	0	0	0	0	0	0	0	690338	0	0	354693	0
IWFGIATAHDFESHDDITEER (+2)	4	2488.13	2489.61	1	11232	4042	0	0	0	0	0	0	0	0	0	0	0	162983	357335	0	0	293867	0	0	0	0	0	0	0	0
LM[16]PDKKDFGYSFPC[57]DGPGR (+4)	1	2201.99	2203.42	1	11232	4042	0	0	0	0	0	0	0	0	0	0	0	0	0	0	0	0	0	0	0	0	0	0	0	483819
[43]DKPVALSIVQAR (+2)	2	1338.76	1339.52	1	11232	4042	0	0	0	0	0	0	0	0	0	0	0	0	0	0	0	0	0	0	0	0	0	0	430824	0
QILIEPIFAQWIQSAHGK (+3)	2	2078.13	2079.4	1	11232	4042	0	0	0	0	0	0	0	0	104498	0	0	191298	0	0	0	0	0	0	0	0	0	0	0	0
WRDKPVALSIVQAR (+3)	1	1637.94	1638.91	1	11232	4042	0	0	0	0	0	0	0	0	0	0	0	0	0	0	0	111038	0	0	0	0	0	0	0	0
WRDKPVALSIVQAR (+2)	2	1637.94	1638.91	1	11232	4042	0	0	0	0	0	0	0	0	0	0	0	0	0	0	0	98871.5	0	0	0	0	0	0	0	0
ILVDRDPIK (+2)	61	1067.63	1068.27	3	11233	3836	7.11044e+07	34622660	2.48529e+07	1.72834e+07	1.34267e+07	4.10847e+07	9840390	51769192	87352048	57129424	29718784	34592204	6.67078e+07	29104471	37884142	43661340	23097506	4.35404e+06	0	4.49319e+07	14519879	3.13141e+07	8.8071e+06	32760560
EIPLPHEFILNR (+2)	157	1476.81	1477.71	3	11233	3836	47329546	1.97552e+07	3.35468e+07	9.65979e+06	1.89311e+07	18640978	1.54806e+07	3.74482e+07	42247725	2.38764e+07	2.74109e+07	1.46847e+07	4.40886e+07	1.05765e+07	2.51941e+07	22463420	5.29015e+07	15145322	9865880	4.45536e+07	30387875	2.12672e+07	3.39727e+07	1.9634e+07
ALSIIQGR (+2)	96	856.513	857.01	1	11233	3836	2.05184e+07	22223352	1.5501e+07	1.41758e+07	5.51076e+06	2.1715e+07	7.83814e+06	21582722	32846982	26729512	2.36421e+07	2.595e+07	4.96088e+07	16854880	2.33057e+06	2.30756e+07	21105967	28308287	37042106	1.18386e+07	6510520	20930158	16416924	21236164
ILVDRDPIKTSFEEWAR (+3)	161	2074.08	2075.32	3	11233	3836	2.09765e+07	4.80107e+06	1.76974e+07	8.47741e+06	8.77124e+06	18703853	1.15372e+07	32283848	3.44066e+07	2.17967e+07	1.05523e+07	1.33684e+07	3.26345e+07	14719436	1.70965e+07	1.45395e+07	4.1664e+06	1.47507e+07	1.19239e+07	1.1395e+06	5.99352e+06	1.11914e+07	0	7.90688e+06
YNDLLDR (+2)	49	907.44	907.967	3	11233	3836	39995384	8118316	5.62388e+06	0	4.55185e+06	3.51307e+07	1.50625e+06	2583711	8.21028e+06	7924147	1.26161e+07	2.31594e+06	4.93436e+07	11927503	1.42935e+07	16403115	1.48775e+07	11838129	7598275	1.71651e+07	9923950	5.85851e+06	18032068	15305866
LIPDKANLGFR (+2)	54	1242.71	1243.45	2	11233	3836	2.91876e+07	1.86128e+07	1.56826e+07	1.06256e+07	9.2402e+06	6543537	6.89301e+06	1.1757e+07	23518956	16972264	1.20683e+07	4.18838e+06	21932726	0	19403794	16177221	13587198	11260842	872388	1.49489e+07	13268938	14689631	1.15771e+07	1.53339e+07
ILVDRDPIKTSFEEWAR (+2)	121	2074.08	2075.32	3	11233	3836	1.61975e+07	4.12299e+06	1.52759e+07	5.37818e+06	5188483	9.72811e+06	7574134	1.72655e+07	1.60131e+07	8.9378e+06	4.90982e+06	6.91272e+06	2.20003e+07	9.3071e+06	1.04495e+07	8.34967e+06	2.45834e+06	7.90625e+06	6.46309e+06	749024	4.15497e+06	8.26172e+06	0	4.27094e+06
YSEFLTFR (+2)	57	1061.52	1062.17	2	11233	3836	2.68265e+06	1.42952e+06	2.2897e+06	489447	1.48499e+06	1.40466e+06	1.08308e+06	3.00285e+06	1.2405e+07	4398268	3.34539e+06	4.93604e+06	1.8503e+07	2.26451e+06	3985234	4.80186e+06	4.28175e+06	2.75475e+06	2.78023e+06	3.88272e+06	2.27417e+06	2.19312e+06	5.26465e+06	3.14464e+06
[43]ILVDRDPIK (+2)	27	1110.64	1111.27	3	11233	3836	3353186	0	1.59888e+06	951022	1.31294e+06	0	0	3.2909e+06	12730401	4.42446e+06	1.38362e+06	0	8624016	2.00935e+06	3.74193e+06	4.73287e+06	4.05877e+06	2.1971e+06	2.66988e+06	2.29179e+06	1.96048e+06	1.10936e+06	1.91595e+06	0
LKVAPATQPR (+2)	36	1079.65	1080.28	1	11233	3836	2.77771e+06	1.94328e+06	2.75615e+06	1.19597e+06	1.33418e+06	1.69996e+06	4.16754e+06	2.32877e+06	1.84707e+06	3.43435e+06	1.8996e+06	0	3.42781e+06	3.10466e+06	4.52184e+06	3.00227e+06	803489	4.58396e+06	1.78222e+06	1.13445e+06	1335497	3.23586e+06	0	2410999
TSFEEWARPGHFSR (+3)	17	1705.8	1706.81	4	11233	3836	0	10249344	0	134838	1.45037e+06	3.08226e+06	0	0	12879494	0	0	8782083	0	258828	1.7131e+06	2685857	0	1.3126e+06	1.63233e+06	0	0	0	0	0
IIRSPEPEVK (+2)	22	1166.67	1167.36	4	11233	3836	604703	886792	1.09518e+06	2.73755e+06	1.06274e+06	5778491	848742	2.17015e+06	0	0	2.40668e+06	0	2950121	1.9977e+06	3.6307e+06	1.23715e+06	792909	8.06e+06	1688529	0	0	1.13757e+06	0	792631
TSFEEWAR (+2)	21	1024.46	1025.07	4	11233	3836	6.29395e+06	587255	1.24749e+06	188053	475540	0	0	0	3.57136e+06	1.33719e+06	0	0	6501504	503658	1.83488e+06	2.32595e+06	630024	699991	537520	994817	740021	0	1.52266e+06	0
[43]EIPLPHEFILNR (+2)	36	1519.81	1520.71	3	11233	3836	1.25537e+06	1.42873e+06	1.60597e+06	254236	528723	0	869074	1.97568e+06	0	0	831318	709017	6.65043e+06	605187	982170	2328041	4.65581e+06	771768	0	929592	857288	0	1.06319e+06	864142
[43]ILVDRDPIKTSFEEWAR (+3)	29	2117.09	2118.33	3	11233	3836	317055	0	326229	327675	234240	798974	350426	1.21481e+06	6.21067e+06	2.10214e+06	0	682406	1.0412e+06	819236	701952	897876	196138	458998	1.07711e+06	104117	0	302212	0	187914
ANLGFRFPC[57]DGPGR (+3)	19	1562.74	1563.71	1	11233	3836	220849	1.90614e+06	0	456822	1.0684e+06	0	0	0	2.75577e+06	2.46203e+06	0	0	437110	0	470775	1.21036e+06	0	303845	571242	1.55835e+06	0	0	0	246592
ILVDRDPIKTSFEEWAR (+4)	7	2074.08	2075.32	3	11233	3836	0	0	3803886	0	0	0	0	0	0	0	0	1.3028e+06	4.46249e+06	0	110041	0	419949	479421	0	0	0	175577	0	0
[43]ALSIIQGR (+2)	4	899.519	900.015	1	11233	3836	0	1.34822e+06	0	0	0	0	2122598	5.75598e+06	0	0	0	0	0	0	0	0	0	0	0	0	0	996365	0	0
DYDPTTRYNDLLDR (+2)	2	1755.81	1756.82	3	11233	3836	0	0	0	0	0	0	0	0	0	0	0	0	0	0	0	0	0	0	0	0	3.23026e+06	3.76413e+06	0	0
[43]IIRSPEPEVK (+2)	1	1209.67	1210.36	4	11233	3836	0	0	0	0	0	0	0	0	0	0	5566446	0	0	0	0	0	0	0	0	0	0	0	0	0
ANLGFRFPC[57]DGPGR (+2)	2	1562.74	1563.71	1	11233	3836	0	4.58111e+06	0	0	0	0	0	0	0	0	0	0	0	0	0	800362	0	0	0	0	0	0	0	0
TSFEEWARPGHFSR (+2)	1	1705.8	1706.81	4	11233	3836	0	0	0	0	0	0	0	0	0	0	0	0	0	0	0	0	0	0	4815976	0	0	0	0	0
FPC[57]DGPGR (+2)	5	904.386	904.96	2	11233	3836	295953	0	319941	0	0	0	0	0	0	0	124815	0	0	0	0	0	1.41137e+06	0	0	0	0	0	0	0
[43]TIAKGPDTTTWIWNLHADAHDFDSHTSDLEEISR (+4)	6	3921.82	3924.1	3	11233	3836	0	0	0	0	0	0	0	0	435425	0	0	0	0	0	0	1.38776e+06	0	0	0	0	0	0	0	0
PIVGQEILNGDVGGGFR (+2)	2	1726.9	1727.91	5	11233	3836	433287	0	0	0	0	0	0	0	0	0	0	0	0	0	0	716631	0	0	0	0	0	0	0	0
[43]TIAKGPDTTTWIWNLHADAHDFDSHTSDLEEISR (+5)	1	3921.82	3924.1	3	11233	3836	0	0	0	0	0	0	0	0	0	0	0	0	0	0	0	869110	0	0	0	0	0	0	0	0
DYDPTTRYNDLLDR (+3)	1	1755.81	1756.82	3	11233	3836	0	0	0	0	0	0	0	0	0	0	0	0	0	0	0	0	0	0	0	0	0	0	760636	0
VAPATQPR (+2)	12	838.466	838.951	2	11233	3836	0	0	55066.8	0	34971	0	270278	0	0	9710.19	0	0	0	0	0	0	0	0	0	0	0	0	175619	0
[43]LKVAPATQPR (+2)	2	1122.65	1123.29	1	11233	3836	469907	0	0	0	0	0	0	0	0	0	0	0	0	0	0	0	0	0	0	0	0	0	0	0
TNWGIGHGIK (+2)	1	1081.57	1082.21	2	11233	3836	0	0	0	0	0	0	0	0	0	0	0	0	399192	0	0	0	0	0	0	0	0	0	0	0
[43]VAPATQPR (+2)	1	881.472	881.957	2	11233	3836	0	0	0	0	0	0	350984	0	0	0	0	0	0	0	0	0	0	0	0	0	0	0	0	0
[43]TIAKGPDTTTWIWNLHADAHDFDSHTSDLEEISR (+3)	3	3921.82	3924.1	3	11233	3836	0	0	0	0	0	0	0	0	0	0	0	0	0	0	0	277553	0	0	0	0	0	0	0	0
IIQGRAVGVTHYLLGGIATTWAFFLAR (+3)	2	2930.63	2932.42	2	11233	3836	0	115396	127808	0	0	0	0	0	0	0	0	0	0	0	0	0	0	0	0	0	0	0	0	0
QAIALTPGNYIEAQNWLK (+2)	38	2029.06	2030.28	1	11234	27515	2.12307e+06	1.74132e+06	1.86465e+06	1237862	333707	3.42271e+06	4.08971e+06	4.77447e+06	5051465	2941218	1.27392e+06	2263932	1.45205e+06	6520128	3.44112e+06	457989	1.03148e+06	6.38147e+06	4.49198e+06	0	1.85036e+06	3.02065e+06	811201	2.34918e+06
DGM[16]SAQSEGNYAEALQNYYEAM[16]R (+2)	14	2629.07	2630.72	1	11234	27515	0	0	191348	0	0	0	0	0	0	0	0	0	2301991	0	801370	632005	1146744	775713	604095	922144	0	0	1.15753e+06	1.54263e+06
DGM[16]SAQSEGNYAEALQNYYEAMR (+2)	15	2613.07	2614.73	1	11234	27515	0	0	0	0	0	0	0	1.0449e+06	0	0	0	0	2.77139e+06	0	2.19997e+06	0	805073	0	0	799121	624781	405637	233880	191112
DGM[16]SAQSEGNYAEALQNYYEAM[16]R (+3)	9	2629.07	2630.72	1	11234	27515	0	0	0	0	0	0	0	0	0	0	0	0	0	0	0	0	983736	903978	0	559484	285513	0	733066	1.62082e+06
IIPTTSGEKEAFTYYR (+2)	6	1874.94	1876.07	2	11234	27515	0	0	0	0	0	0	0	0	1.23571e+06	0	0	0	0	0	523661	0	0	0	496905	1.64785e+06	0	0	1.15224e+06	0
DGM[16]SAQSEGNYAEALQNYYEAMR (+3)	8	2613.07	2614.73	1	11234	27515	0	0	0	0	0	0	0	0	0	0	0	0	1.57578e+06	0	0	0	526071	0	0	376584	245980	166203	0	272082
DGMSAQSEGNYAEALQNYYEAM[16]R (+2)	9	2613.07	2614.73	1	11234	27515	0	0	0	0	0	0	0	489198	0	0	0	0	0	0	563025	0	426848	0	0	418436	317053	0	0	338159
DGM[16]SAQSEGNYAEALQNYYEAM[16]RLEIDPYDR (+3)	8	3630.55	3632.8	1	11234	27515	0	0	0	0	0	0	0	0	846542	0	0	0	335428	308600	254346	0	0	0	548966	0	0	0	0	0
SYILYNIGLIHTSNGEHTK (+3)	8	2159.1	2160.39	2	11234	27515	392006	137022	0	426397	242630	0	0	0	0	0	0	353475	316245	0	0	0	0	420006	0	0	0	0	0	0
DGMSAQSEGNYAEALQNYYEAMR (+2)	9	2597.08	2598.73	1	11234	27515	0	0	0	0	0	0	0	1.03863e+06	0	0	0	0	0	0	481315	0	405840	0	0	0	158472	0	0	116473
DGMSAQSEGNYAEALQNYYEAM[16]R (+3)	3	2613.07	2614.73	1	11234	27515	0	0	0	0	0	0	0	0	0	0	0	0	0	0	0	0	407656	0	0	0	0	0	0	0
DGMSAQSEGNYAEALQNYYEAMR (+3)	3	2597.08	2598.73	1	11234	27515	0	0	0	0	0	0	0	0	0	0	0	0	0	0	0	0	234842	0	0	0	0	0	0	138837
SYILYNIGLIHTSNGEHTK (+2)	3	2159.1	2160.39	2	11234	27515	0	0	0	0	0	0	0	0	0	0	0	0	187695	0	0	126517	0	0	0	0	0	0	0	0
QAIALTPGNYIEAQNWLK (+3)	2	2029.06	2030.28	1	11234	27515	0	0	0	0	0	0	0	0	0	0	0	0	0	0	0	0	0	0	0	0	0	199837	64036.9	0
QGDSEIAEAWFDQAAEYWK (+2)	1	2242.98	2244.33	1	11234	27515	0	0	0	0	0	0	0	0	0	0	0	0	0	0	0	0	0	0	238314	0	0	0	0	0
VM[16]IQNSLDSFPQEELPK (+2)	57	1989.97	1991.22	1	11235	25081	1.59762e+07	5.4165e+06	3.61444e+06	4585720	3.46821e+06	1.40726e+07	1.17415e+06	7425237	7.89158e+06	1.41263e+06	4466485	3.87675e+06	8.11614e+06	971930	5.42888e+06	5683924	4.56926e+06	5.91207e+06	5.97677e+06	2.5382e+06	2.41736e+06	3.41733e+06	5.23341e+06	0
RLGALPGLTSK (+2)	20	1111.67	1112.32	1	11235	25081	1.52032e+06	7168015	0	5507488	6502427	7.24217e+06	0	0	15177093	9971520	6.10589e+06	9343459	2175242	3.47607e+06	8483156	4.33067e+06	0	6331858	5.6972e+06	2.43593e+06	0	0	0	0
VMIQNSLDSFPQEELPK (+2)	59	1973.98	1975.22	1	11235	25081	3211232	2.54913e+06	1.97465e+06	1.82899e+06	1.70334e+06	10511011	0	4.45989e+06	7.23317e+06	0	2.58739e+06	1.54921e+06	5742661	618914	3.35494e+06	2164948	2.587e+06	3.09031e+06	2944134	2.95843e+06	1.32343e+06	1.29303e+06	510369	1.46831e+06
GLVNHIIDSK (+2)	21	1094.61	1095.25	2	11235	25081	772768	0	401151	884879	0	0	0	1414440	971349	782973	0	0	4429873	0	3.01932e+06	2.72792e+06	852832	1.57696e+06	0	3.14842e+06	1.35398e+06	1395159	1.59655e+06	814072
LGALPGLTSK (+2)	11	955.57	956.137	1	11235	25081	0	0	0	0	0	0	0	0	1.97283e+06	0	0	0	1.22242e+06	453413	969423	1.29155e+06	271351	0	0	882463	1.14924e+06	0	1.62297e+06	1.23733e+06
LDNILFR (+2)	7	889.502	890.038	1	11235	25081	0	0	0	0	0	0	0	0	0	0	0	0	1.33152e+06	0	452969	0	733321	0	0	944995	0	0	1.05407e+06	0
LGMASTIPR (+2)	6	944.511	945.138	1	11235	25081	0	0	0	0	0	0	0	0	0	0	0	0	1.24697e+06	0	0	0	1387587	0	0	976418	319392	0	471935	0
DIITAKDEQK (+2)	14	1159.61	1160.27	2	11235	25081	137400	0	523880	0	1.07517e+06	301669	0	0	0	0	0	31810.6	0	0	876498	810067	0	0	0	161267	0	0	0	0
HILVNGR (+2)	5	807.472	807.941	2	11235	25081	823786	0	0	0	1.21314e+06	0	0	0	0	0	0	0	0	0	678699	0	0	852950	0	0	0	0	0	0
GSTGQVLLQLLEM[16]R (+2)	5	1559.83	1560.81	1	11235	25081	0	0	0	0	0	0	0	0	0	0	0	0	1.29124e+06	0	0	0	0	0	0	574257	0	0	1.03203e+06	0
LGM[16]ASTIPR (+2)	5	960.506	961.133	1	11235	25081	0	0	0	0	0	0	0	0	0	0	0	0	0	0	365011	324849	618637	0	0	740473	0	0	634242	0
FHYGLTER (+2)	2	1021.5	1022.11	2	11235	25081	569438	0	0	0	0	0	0	0	0	0	0	0	0	0	0	0	0	0	0	0	1.15137e+06	0	0	0
VM[16]IQNSLDSFPQEELPK (+3)	1	1989.97	1991.22	1	11235	25081	0	0	0	0	0	0	0	0	0	0	0	0	1.56341e+06	0	0	0	0	0	0	0	0	0	0	0
AKGSTGQVLLQLLEM[16]R (+3)	9	1758.97	1760.06	1	11235	25081	0	0	0	0	0	0	0	0	0	0	120181	0	224340	0	55008	0	453951	0	0	86343.6	0	0	343586	0
GSTGQVLLQLLEMR (+2)	7	1543.84	1544.81	1	11235	25081	0	0	0	0	0	0	0	0	0	0	0	0	631854	0	0	0	441829	0	0	71800.1	105290	0	0	0
AKGSTGQVLLQLLEM[16]R (+2)	7	1758.97	1760.06	1	11235	25081	0	0	0	0	0	0	0	0	0	0	0	0	167093	0	0	0	274036	0	0	0	93712.8	0	98235.5	0
AKGSTGQVLLQLLEMR (+3)	4	1742.97	1744.07	1	11235	25081	0	0	0	0	0	0	0	0	0	0	0	0	299942	0	0	0	125555	0	0	40131.9	0	0	0	0
ARQLVNHR (+2)	1	992.563	993.124	1	11235	25081	0	0	0	0	0	0	0	0	0	0	0	0	0	0	0	0	0	263062	0	0	0	0	0	0
AKGSTGQVLLQLLEMR (+2)	3	1742.97	1744.07	1	11235	25081	0	0	0	0	0	0	0	0	0	0	0	0	76172.2	0	0	0	92416.8	0	0	0	0	0	0	0
GSTGQVLLQLLEM[16]R (+3)	2	1559.83	1560.81	1	11235	25081	0	0	0	0	0	0	0	0	0	0	0	0	0	0	0	0	0	0	0	0	0	0	78195.1	0
DYIAPNFYEIQDAH (+2)	50	1694.76	1695.78	1	11236	28154	0	0	2172718	0	0	20539244	486586	5.53278e+06	11613201	0	4973588	2872913	8294893	2.42198e+06	2.35553e+06	4310029	6.15889e+06	5478541	2.96075e+06	3.54308e+06	11332720	3615950	2.74004e+06	17892794
ESYDM[16]LGISYDNHPR (+2)	19	1811.78	1812.91	1	11236	28154	1.25597e+06	1.9978e+06	1.1698e+06	533424	0	0	0	0	1.51347e+06	851812	0	0	0	1.15284e+06	1.93561e+06	2.10985e+06	1052053	1.56893e+06	1664769	1.63832e+06	598738	1.19529e+06	1.84068e+06	1.91551e+06
ESYDMLGISYDNHPR (+2)	22	1795.78	1796.91	1	11236	28154	1.29515e+06	466475	0	165724	584001	2.56086e+06	0	0	1.11673e+06	752226	782366	1137009	1.77774e+06	0	1.45881e+06	1.28495e+06	1.05305e+06	1.23537e+06	1.43756e+06	1.41885e+06	382692	509351	0	865040
IEYGILDQPEEVC[57]IK (+2)	20	1804.89	1806.01	1	11236	28154	2.17879e+06	0	1235817	787652	503663	3.32339e+06	0	0	1.28067e+06	0	0	0	1530031	0	0	0	0	1.21461e+06	1576372	0	306960	374568	232286	265805
KDYIAPNFYEIQDAH (+2)	5	1822.85	1823.95	1	11236	28154	0	0	0	0	0	0	0	0	0	0	0	0	0	0	589625	0	276860	1.05812e+06	0	392748	0	0	0	0
SADFQERESYDM[16]LGISYDNHPR (+3)	5	2645.15	2646.75	1	11236	28154	0	0	0	0	0	759867	0	0	0	0	0	0	0	0	0	0	0	0	0	0	0	805344	0	0
TTNTGNYDQGLLYQPPSTSK (+2)	57	2184.03	2185.3	1	11237	22635	3709940	3.34169e+06	2.93776e+06	3.10917e+06	3.24973e+06	48224748	1.14426e+06	762886	6585427	6057979	5.16389e+06	6.36816e+06	11432077	5935088	6998425	4476584	4.41268e+06	13893627	12927822	5478312	4.20253e+06	5818053	3.94682e+06	6085237
QADLILTAGTVTM[16]K (+2)	19	1476.79	1477.72	1	11237	22635	0	0	0	0	0	10653295	0	0	0	0	508102	0	1.0552e+06	0	679200	1.50721e+06	0	3.05603e+06	3.01924e+06	637950	1.50329e+06	1.23841e+06	1.37803e+06	2.29605e+06
LYEQMPEQK (+2)	15	1164.55	1165.32	1	11237	22635	0	0	0	1.2244e+06	415105	0	0	0	0	0	188081	0	1.90627e+06	1493635	1.19997e+06	1.03106e+06	748242	2434731	0	348452	914124	408551	540021	1.79594e+06
LYEQM[16]PEQK (+2)	11	1180.54	1181.31	1	11237	22635	893821	0	0	0	809823	80168.5	462917	0	0	0	61193.7	0	0	0	1328030	0	84138	0	0	0	0	0	1.85383e+06	496954
GVDKLIPVDVYLPGC[57]PPKPEAIIDAITK (+3)	22	3017.65	3019.52	1	11237	22635	0	310848	0	406435	207522	1.37037e+06	0	0	0	0	0	615299	0	0	0	187088	0	897233	1.17188e+06	0	0	0	0	0
IAPEAFFK (+2)	3	921.496	922.078	1	11237	22635	0	0	0	0	0	0	0	0	0	0	0	0	0	0	0	0	0	0	0	0	440931	988120	0	956248
[43]SSPRQADLILTAGTVTMK (+2)	1	1931.01	1932.18	1	11237	22635	0	0	0	0	0	0	0	0	0	0	0	0	0	2326031	0	0	0	0	0	0	0	0	0	0
GVDKLIPVDVYLPGC[57]PPKPEAIIDAITK (+4)	1	3017.65	3019.52	1	11237	22635	0	0	0	0	0	0	0	0	0	0	0	0	0	0	0	0	0	0	379747	0	0	0	0	0
LIPVDVYLPGC[57]PPKPEAIIDAITK (+2)	1	2618.44	2620.08	1	11237	22635	35252.6	0	0	0	0	0	0	0	0	0	0	0	0	0	0	0	0	0	0	0	0	0	0	0
IGNNEVTVLVNDAEK (+2)	58	1613.83	1614.75	2	11239	30203	167568864	27151196	38056160	36098748	16959238	183360784	22482414	2.39992e+06	149583520	67267424	57857578	3.77188e+07	4.37676e+07	36507732	5.98594e+07	46417060	7.34196e+07	81814720	49108336	7.51896e+07	42528480	35936264	6.63787e+07	5.53562e+07
GSDIDPQEAQQTLEIAEANLR (+2)	359	2297.11	2298.42	2	11239	30203	1.74933e+08	3.66003e+07	1.24859e+06	1.72701e+07	1.1579e+07	2.85925e+08	4.03936e+07	143482094	56927978	37457980	2.95336e+06	2.19253e+07	1.33919e+08	3.72569e+07	2.30272e+06	2.51092e+07	59491426	2.86893e+07	3.42308e+07	4.04126e+07	5.49039e+07	37356437	6.22045e+07	5.78987e+07
IGNNEVTVLVNDAEKGSDIDPQEAQQTLEIAEANLR (+3)	566	3892.93	3895.16	2	11239	30203	6.70669e+07	2.84309e+07	1.22914e+07	2.03593e+07	2.55502e+07	1.43351e+08	1.17805e+07	7.98597e+07	4.34661e+07	7.20371e+07	2.20732e+07	1.9422e+07	5.24654e+07	3.7452e+07	2.52237e+07	3.70413e+07	2.07963e+07	7.41596e+07	30535173	8.98225e+06	3.48211e+07	1.9717e+07	1.06784e+07	1.2238e+07
GSDIDPQEAQQTLEIAEANLR (+3)	309	2297.11	2298.42	2	11239	30203	6.90121e+07	1.15034e+07	18271884	4.07094e+06	3.34898e+06	1.59803e+08	6.52333e+06	5.30956e+07	2.9847e+07	28187602	730168	1.12614e+07	9.22926e+07	12204360	2.15638e+07	9736892	5.08636e+07	8934421	1.4996e+07	2.65593e+07	3.2638e+07	2.35397e+07	4.32783e+07	5.10041e+07
IGNNEVTVLVNDAEKGSDIDPQEAQQTLEIAEANLR (+4)	100	3892.93	3895.16	2	11239	30203	21936680	3.07523e+06	1.09356e+07	9.4044e+06	8.13046e+06	50341828	1.41543e+07	6.0011e+07	2.13029e+07	4.77099e+07	2.72999e+07	3.72328e+06	32176735	14089420	8648382	8871228	146477	27892167	1.02396e+07	5.85405e+06	2.21653e+07	5080256	4.701e+06	0
LNDQWLTM[16]ALM[16]GGFAR (+2)	201	1854.88	1856.12	2	11239	30203	5.01486e+06	8.62671e+06	5.3866e+06	7.34791e+06	8056910	24707843	1.05539e+07	1.34119e+07	1.50253e+07	1.4834e+07	1.10895e+07	1.57048e+07	1.55678e+07	1.08324e+07	8.20975e+06	8001603	1.15881e+07	1.4668e+07	1.61801e+07	7.93094e+06	4.92271e+06	2.34803e+07	6.72633e+06	1.84877e+07
EIILSTNSGQIGVLPNHAPIATAVDIGILR (+3)	426	3081.72	3083.54	2	11239	30203	8.59014e+06	4.12211e+06	551738	5.84053e+06	7.32193e+06	7.82259e+06	3.94734e+06	1.31158e+07	3.33254e+07	2.42759e+07	5.92115e+06	1.62765e+07	1.98718e+07	8.35946e+06	4.55464e+06	1.25871e+07	1.62106e+06	4.96001e+06	1.08434e+07	100191	126845	1.61634e+06	0	780947
IVWDSEVK (+2)	24	974.507	975.096	2	11239	30203	12825831	0	1.14338e+06	3018706	1.09482e+06	0	0	2.9561e+06	24062910	9170460	0	5691584	22105875	4361199	13608155	6877338	1.10211e+06	5.26406e+06	14908184	6797422	4303541	3.18251e+06	9.64641e+06	12421073
RQIIEANLALR (+2)	139	1295.77	1296.52	2	11239	30203	1.03184e+07	6.11042e+06	5.43043e+06	2.72047e+06	1.47572e+06	1.60711e+06	811921	3.6532e+06	1.16959e+07	6.82495e+06	7217624	4.75942e+06	2.42139e+06	5.61929e+06	1.1708e+07	8.64677e+06	4.77095e+06	1.26178e+07	4.74974e+06	5360366	2.84265e+06	8.10516e+06	5.08613e+06	1.66022e+06
IGNNEVTVLVNDAEK (+3)	19	1613.83	1614.75	2	11239	30203	13754438	0	1709981	0	0	0	0	0	0	6.53125e+06	4863204	0	26276436	4.64452e+06	6975146	5.65704e+06	4.98316e+06	0	4927217	8700355	2860802	0	5.09526e+06	5.78764e+06
[43]IGNNEVTVLVNDAEKGSDIDPQEAQQTLEIAEANLR (+3)	182	3935.93	3938.16	2	11239	30203	3.71509e+06	162979	1.11627e+06	1.08456e+06	977333	1.60245e+07	3.40203e+06	4.90172e+06	3.10226e+06	3.38367e+06	2.74211e+06	714162	2.65535e+06	3.17161e+06	1.59699e+06	1.39419e+06	44849.3	2.20212e+07	6.13743e+06	231218	0	3.476e+06	198309	521284
ILSLC[57]VLTPNR (+2)	72	1284.72	1285.53	2	11239	30203	3.16838e+06	1.78203e+06	1.72885e+06	3814342	1.46464e+06	3127691	2.67234e+06	6233027	6.04335e+06	3.88201e+06	5.81453e+06	3.84685e+06	6.42731e+06	1.08404e+06	942771	1.08717e+06	707941	5.35714e+06	5.21999e+06	331137	3379516	5.04207e+06	2.73443e+06	3.20463e+06
QIIEANLALRR (+2)	6	1295.77	1296.52	2	11239	30203	0	0	0	10041743	0	0	0	0	0	0	0	0	0	0	19520794	0	0	14445937	0	12349782	0	0	8757308	0
QIIEANLALR (+2)	134	1139.67	1140.33	2	11239	30203	577796	2.57717e+06	594249	1.39482e+06	1.04981e+06	4.2353e+06	356422	774258	8.47831e+06	2.50504e+06	3847468	2.86659e+06	1.12008e+07	212769	2.6179e+06	2.53278e+06	2.64627e+06	2.47841e+06	2544711	3.46948e+06	2.01355e+06	1.64681e+06	943556	2.82115e+06
ARVEAINVIS (+2)	7	1070.61	1071.23	2	11239	30203	0	0	12195988	9.59046e+06	4.90912e+06	1.39274e+06	9102493	0	0	0	0	0	0	0	0	0	0	0	0	0	0	0	21939592	0
RQIIEANLALRR (+3)	13	1451.87	1452.7	2	11239	30203	0	444487	0	0	0	0	0	0	11515774	2.82271e+06	0	3.32947e+06	0	0	0	2.74527e+06	0	0	0	0	0	0	0	0
LNDQWLTM[16]ALM[16]GGFAR (+3)	67	1854.88	1856.12	2	11239	30203	278478	278507	208243	229001	230178	803860	258826	0	1.70883e+06	1.41038e+06	1.12658e+06	436709	1.97985e+06	911098	679796	528868	264511	909657	942570	560784	532279	674135	817105	1.23893e+06
LNDQWLTM[16]ALMGGFAR (+2)	52	1838.88	1840.13	2	11239	30203	0	0	335574	376371	345049	1.26356e+06	795960	1.32746e+06	2.82728e+06	1077156	812496	876937	543236	1.32216e+06	465460	275395	0	1.11495e+06	1375855	86870.4	0	1.01311e+06	170597	423989
IGNNEVTVLVNDAEKGSDIDPQEAQQTLEIAEANLRK (+4)	26	4021.02	4023.33	2	11239	30203	531526	0	0	0	0	529163	0	1.98998e+06	1.14345e+06	0	148544	1.95202e+06	591816	1.52206e+06	1.10445e+06	0	0	2.76118e+06	165225	0	323076	210043	0	171608
RQIIEANLALR (+3)	42	1295.77	1296.52	2	11239	30203	749597	544196	451504	244607	69473.1	170141	0	93266.1	262935	1.02852e+06	762007	444419	1.33096e+06	281400	1.13402e+06	675264	317619	1.11342e+06	0	449609	183459	368091	479956	528279
[43]IGNNEVTVLVNDAEKGSDIDPQEAQQTLEIAEANLR (+4)	49	3935.93	3938.16	2	11239	30203	114334	61405.7	0	0	106681	3.00881e+06	269123	961623	1.10894e+06	0	194748	218669	476351	498479	365498	0	0	921987	1.50457e+06	0	95460.3	216696	0	273518
EIILSTNSGQIGVLPNHAPIATAVDIGILR (+4)	61	3081.72	3083.54	2	11239	30203	415632	128363	0	114689	229256	323416	0	0	2.14523e+06	1.82387e+06	390833	781137	1.20479e+06	386516	274436	766138	0	450375	697976	0	0	0	0	0
LNDQWLTMALM[16]GGFAR (+2)	24	1838.88	1840.13	2	11239	30203	0	0	0	442970	0	621033	296209	0	2.68801e+06	574775	0	792033	0	859988	0	0	96654.2	901862	917616	0	0	776503	36901.8	321996
[43]RQIIEANLALRR (+3)	18	1494.87	1495.71	2	11239	30203	0	0	195549	126701	96943.4	0	157149	0	537869	696377	418012	114850	0	391664	439294	252825	66859.9	788913	507936	0	0	107272	0	0
IGNNEVTVLVNDAEKGSDIDPQEAQQTLEIAEANLRK (+3)	12	4021.02	4023.33	2	11239	30203	0	0	0	0	138780	0	223579	0	0	0	231109	550433	185351	280435	0	330610	0	812868	0	0	0	118712	0	0
GSDIDPQEAQQTLEIAEANLRK (+3)	1	2425.21	2426.59	2	11239	30203	0	0	0	0	0	0	0	0	0	0	0	0	0	0	0	0	0	2622507	0	0	0	0	0	0
IGNNEVTVLVNDAEKGSDIDPQEAQQTLEIAEANLR (+5)	8	3892.93	3895.16	2	11239	30203	0	0	0	0	167979	0	0	0	0	0	711252	0	1.10265e+06	0	0	0	0	0	232111	234812	0	168493	0	0
[43]ILSLC[57]VLTPNR (+2)	3	1327.73	1328.53	2	11239	30203	0	752780	0	0	0	0	0	380957	0	0	0	0	0	0	0	0	0	0	0	0	0	1.23996e+06	0	0
GSDIDPQEAQQTLEIAEANLRK (+2)	4	2425.21	2426.59	2	11239	30203	494381	0	0	0	0	0	0	0	0	0	0	0	0	0	0	0	0	455573	0	0	256316	673114	0	0
IRLNDQWLTM[16]ALM[16]GGFAR (+3)	10	2124.06	2125.46	2	11239	30203	0	0	0	0	0	0	0	0	308936	0	0	576558	0	0	0	732334	0	0	0	0	0	55188.5	0	0
[43]IGNNEVTVLVNDAEKGSDIDPQEAQQTLEIAEANLRK (+3)	3	4064.03	4066.34	2	11239	30203	0	0	0	0	0	832721	0	0	0	0	0	0	0	0	0	0	0	225267	0	0	0	0	0	0
[43]GSDIDPQEAQQTLEIAEANLR (+2)	2	2340.12	2341.43	2	11239	30203	0	0	0	0	0	0	0	0	0	0	0	0	0	0	0	0	0	0	0	0	0	574891	0	0
[43]GSDIDPQEAQQTLEIAEANLR (+3)	1	2340.12	2341.43	2	11239	30203	0	0	0	0	0	0	0	0	0	0	0	0	0	0	0	0	0	0	0	0	0	536025	0	0
LNDQWLTM[16]ALMGGFAR (+3)	3	1838.88	1840.13	2	11239	30203	0	0	0	0	0	0	0	0	229936	214478	0	0	0	0	0	0	0	0	0	0	0	71789.3	0	0
[43]RQIIEANLALR (+2)	1	1338.77	1339.52	2	11239	30203	0	0	0	0	0	0	0	0	0	0	0	0	0	0	0	0	0	0	0	0	0	0	299977	0
[43]QIIEANLALR (+2)	1	1182.67	1183.34	2	11239	30203	0	0	0	0	0	0	0	0	0	0	0	0	0	0	0	0	0	0	0	0	0	189972	0	0
FVQAGSEVSALLGR (+2)	2535	1432.77	1433.61	1	11240	9490	1.25368e+08	1.5755e+08	8.65449e+07	5.03691e+07	3.19524e+07	3.26876e+08	9.90615e+07	2.64034e+08	3.6118e+08	3.11519e+08	2.52974e+08	2.42906e+08	3.88712e+08	2.27819e+08	2.15299e+08	1.8317e+08	4.835e+07	2.6947e+08	2.6249e+08	1.85152e+08	8.12183e+07	1.75035e+08	1.57999e+08	1.93409e+08
GMEVIDTGAPLSVPVGGATLGR (+2)	1071	2096.09	2097.39	1	11240	9490	3.2887e+08	1.93561e+08	9.35019e+07	1.09341e+08	7.26362e+07	6.57398e+08	17935640	310380429	334491448	1.02314e+08	1.95775e+08	196140791	2.91872e+08	2.1427e+07	152547859	1.63198e+08	1.30715e+08	1.9503e+08	3.79592e+08	1.24264e+08	6.18019e+07	8.35304e+07	5.49106e+07	1.04103e+08
GIYPAVDPLDSTSTM[16]LQPQIVGEEHYETAQR (+3)	306	3460.65	3462.75	2	11240	9490	2.36377e+08	448767	1.53053e+08	9.71148e+07	1.0437e+08	543957120	1.30497e+08	3.07674e+08	1.79688e+08	2.15974e+08	1.96245e+08	165406653	2.67174e+08	138192304	7.35252e+07	1.51328e+08	1.78928e+08	1.75927e+08	1.905e+08	145028285	1.55905e+08	7.97303e+07	276924649	2.06147e+08
GM[16]EVIDTGAPLSVPVGGATLGR (+2)	1466	2112.09	2113.39	1	11240	9490	5.36106e+08	2.51865e+08	6.69213e+07	173449788	8.47323e+07	341926968	4.48949e+07	235380581	3.04757e+08	2.29059e+08	1.48083e+08	1.64942e+08	3.18019e+08	1.12359e+08	1.18676e+08	150456024	1.3477e+08	2.36798e+08	109901584	1.3214e+08	7.37678e+07	1.14933e+08	1.1393e+08	1.2053e+08
GIYPAVDPLDSTSTMLQPQIVGEEHYETAQR (+3)	263	3444.65	3446.75	2	11240	9490	2.05314e+08	79955141	102440552	7.73681e+07	9.78352e+07	524890378	103808012	2.89391e+08	2.85409e+08	1.37248e+08	1.59157e+08	1.56789e+08	2.14395e+08	106549426	9.63138e+07	8.88882e+07	1.05618e+08	204461872	153215600	1.11498e+08	7.13338e+07	1.00049e+08	5.18005e+07	153360308
AVAM[16]SATDGLMR (+2)	546	1237.58	1238.43	2	11240	9490	2.06066e+08	7.59229e+07	67543787	1.11426e+08	53966588	2.37934e+08	20186938	146921597	285439136	8.31434e+07	4.32953e+06	110297798	209035390	1.24121e+07	1.32451e+08	1.45578e+08	8.71218e+07	3.2289e+07	2.15939e+08	9.94056e+07	6.93521e+07	1.78127e+07	63903288	3.22451e+07
ESGVINEENIAESK (+2)	676	1517.72	1518.58	1	11240	9490	70067242	1.3691e+08	1.0436e+06	8.49507e+07	2.05268e+06	9.586e+07	3.02373e+07	4.0413e+08	18807965	5130173	1.6668e+08	1.54761e+07	2.72693e+08	2.37285e+06	1.21204e+08	1.07704e+08	133212668	1.24705e+08	2.03526e+07	1.04534e+07	114147987	7.2575e+07	143257423	214340408
VALVYGQM[16]NEPPGAR (+2)	1216	1616.8	1617.82	1	11240	9490	7.91207e+07	8.12145e+07	5.76127e+07	7.48722e+07	3.11738e+07	1.12737e+08	39755860	177681538	1.18961e+08	1.351e+08	1.89381e+08	1.39923e+08	2.5183e+07	1.04545e+08	1.16878e+08	7.77546e+07	120030821	63878933	7.39447e+07	9.73505e+07	6.54733e+07	1.15295e+08	9.60683e+07	1.50953e+08
AVAMSATDGLM[16]R (+2)	109	1237.58	1238.43	2	11240	9490	2.04448e+08	81314472	5.81638e+07	110021768	52745160	6.39648e+07	23989382	148520720	281663424	79553112	7.23499e+07	4.10814e+06	4.19237e+07	86403752	1.37886e+08	141279200	69875992	121779408	211967504	3.72103e+06	63505912	5.61875e+07	53151644	6850195
AVAM[16]SATDGLM[16]R (+2)	732	1253.57	1254.43	2	11240	9490	2.70183e+08	2.00746e+08	107201484	1.56271e+08	5642696	5.62381e+07	13871216	1.69543e+07	31291780	77887720	7.64825e+07	8.71082e+06	1.77377e+08	6.38351e+07	5.4707e+07	1.45735e+08	9.33213e+07	1.71261e+08	51567392	6.96035e+07	9.13578e+06	4.42155e+07	51282776	68221638
GRDTVSQQINVTC[57]EVQQLLGNNR (+3)	993	2628.3	2629.83	1	11240	9490	8.57007e+07	73584609	3.2997e+07	5.09113e+07	5.72584e+07	1.77621e+08	6.07442e+07	9.40592e+07	1.98799e+08	8.35385e+07	1.12041e+08	9.1242e+07	7.21709e+07	5.47888e+07	5.16446e+07	4.19366e+07	8.51365e+06	1.37932e+08	1.62149e+08	3.39838e+07	3.68482e+07	8.28542e+07	3.3302e+07	6.32264e+07
M[16]PSAVGYQPTLSTEM[16]GTLQER (+2)	698	2327.08	2328.57	1	11240	9490	4.79806e+07	1.00801e+08	1.07969e+08	9.14581e+06	3.59886e+07	1.50897e+08	1.07574e+07	1.86927e+08	8.29687e+07	8.64363e+06	1.21118e+08	1.04047e+08	1.45414e+08	63936667	66838327	7.52101e+07	7.34412e+07	7.95929e+07	6.51121e+07	3.62186e+07	2.31495e+07	7.20682e+07	9.65744e+07	4.18522e+07
ATNLEMENNLKK (+2)	105	1403.71	1404.59	2	11240	9490	1.27602e+08	26259347	4.03492e+07	43422314	36463728	1.29142e+08	5.19937e+07	1.54162e+08	1.27301e+08	55201840	9.5509e+07	4.67908e+07	1.36997e+08	6.3255e+07	9.48427e+07	6.48334e+07	6.71012e+07	2.50991e+06	119646	6.62496e+07	3.79206e+07	5.38177e+07	5.79054e+07	1.18143e+08
ATNLEM[16]ENNLKK (+2)	210	1419.7	1420.58	2	11240	9490	854127	18123725	1.05382e+08	8.14093e+07	7.5436e+07	3.99029e+07	8.86422e+07	4.06791e+07	1.12794e+07	9.47697e+07	1.19419e+08	7.60571e+06	1.58946e+08	9.29604e+06	1.37718e+08	8.97273e+07	7.6449e+07	6528111	3.61605e+06	9.75316e+07	37827616	3.09699e+07	7.71081e+07	86924190
LILSGELDSLPEQAFYLVGNIDEATAK (+3)	311	2905.5	2907.23	1	11240	9490	1.39654e+07	12596965	9.77758e+06	2.87685e+07	2.23012e+07	141874694	7.15201e+07	1.84917e+08	2.87862e+08	1.59466e+08	1.55341e+07	1.28425e+08	4.55297e+07	74409442	1.00544e+07	3.49177e+07	6.9749e+06	1.22819e+08	8.84767e+07	4.20423e+06	0	5.73773e+06	761800	4.28399e+06
MPSAVGYQPTLSTEMGTLQER (+2)	477	2295.09	2296.58	1	11240	9490	6.6379e+07	5.67167e+07	32569139	5.04004e+07	3.65543e+07	7.25216e+07	14315317	171236089	8.78935e+07	6.61188e+07	4.93206e+07	9.20289e+07	8.76972e+07	5.33445e+07	5.18359e+07	70591721	3.34876e+07	6.40054e+07	1.0925e+08	2.85833e+07	1776844	4.23389e+07	5.12852e+06	7.63355e+07
VVDLLAPYRR (+2)	124	1200.7	1201.42	1	11240	9490	5.68213e+07	34556502	3.43021e+07	2.64433e+07	2.58655e+07	2.21331e+07	15374353	30095444	93268540	38641152	79837750	6.04944e+07	1.3152e+08	45436689	100997144	6.08028e+07	43381162	6.06593e+07	46401532	7.85381e+07	5.07267e+07	74568036	4.71881e+07	6.68551e+07
AVAMSATDGLMR (+2)	357	1221.58	1222.44	2	11240	9490	1.23553e+08	29025939	22902459	79547256	3.2996e+07	1.18119e+08	6.81196e+06	133768888	153596512	2.85263e+07	4.41513e+07	44447179	8.77508e+06	44736953	46918412	24858576	2.10646e+07	7.49989e+07	1.17442e+08	4.82769e+07	2.12722e+07	5.79004e+06	3.96888e+06	47022528
TREGNDLYM[16]EM[16]KESGVINEENIAESK (+3)	641	3017.36	3019.22	1	11240	9490	4.63452e+07	2.91681e+07	3.11063e+07	3.1271e+07	2.07098e+07	1.83861e+07	3.39386e+07	7.23232e+07	56045480	9.49469e+07	1.0261e+08	5.75367e+07	6.12606e+07	6.16937e+06	4.25587e+07	5.2724e+07	3.05754e+07	7.61484e+07	9.01795e+07	6.33805e+07	2.6582e+07	6.47335e+07	9.99141e+07	5.38893e+07
VGLTALTM[16]AEYFR (+2)	225	1486.75	1487.71	1	11240	9490	6.99635e+07	5.68385e+07	54894212	2.83003e+07	4.30249e+07	6.62169e+07	2.71324e+07	8.55061e+07	7.13219e+07	3.55446e+07	5.49331e+07	4.54666e+07	1.11433e+08	2.43472e+07	4.55252e+07	4.15731e+07	5.42381e+07	57947380	29460819	4.13008e+07	5.09328e+07	50043308	33974527	31872859
VALVYGQMNEPPGAR (+2)	818	1600.8	1601.82	1	11240	9490	3.64399e+07	1.05454e+07	1.95591e+07	3.78946e+07	2.65341e+07	8.89211e+07	3.15613e+07	102551246	1.52098e+08	7.63343e+07	5.34938e+07	7.35006e+07	9.0494e+07	4.97929e+07	2.9696e+07	55674147	4.87458e+07	5.38173e+07	3.49991e+07	3.73614e+07	5.17707e+06	7.47517e+07	8.80548e+06	7.12125e+06
MPSAVGYQPTLSTEM[16]GTLQER (+2)	755	2311.08	2312.57	1	11240	9490	4.5085e+07	2.25443e+07	3.20901e+07	41998650	2.3129e+07	1.03631e+08	4.31666e+07	8.74125e+07	2.64592e+07	59172756	5.054e+07	5.90595e+07	1.00003e+08	4.96895e+07	4.57078e+07	8.81003e+07	2.45479e+07	4.8235e+07	67123092	4.90177e+07	6.51365e+06	4.96249e+07	2.98543e+07	44592246
M[16]PSAVGYQPTLSTEM[16]GTLQER (+3)	665	2327.08	2328.57	1	11240	9490	2.59745e+07	4.87711e+07	40205437	22659878	539479	7.43366e+07	9188021	8.30085e+07	4.80692e+07	1.01889e+08	8.85842e+07	5.90626e+07	9.59722e+07	4.14738e+07	3.91326e+07	3.70175e+07	4.24655e+07	48469132	54579196	2.62774e+07	1.06261e+07	3.78738e+07	6.79514e+07	3.35844e+07
EGSITSIQAVYVPADDLTDPAPATTFAHLDATTVLSR (+3)	6500	3842.92	3845.18	1	11240	9490	7.38879e+07	4.09078e+07	3.10668e+07	3.07395e+07	3.89908e+07	1.14047e+08	1.50922e+07	8.28159e+07	5.89483e+07	6.86195e+07	8.68778e+07	4.20477e+07	4.30349e+07	1.69113e+07	2.98024e+07	5.56817e+07	4.43162e+07	5.42121e+07	2.96899e+07	3.62909e+07	1.42854e+07	3.92156e+07	3.07009e+07	2.37152e+07
M[16]PSAVGYQPTLSTEMGTLQER (+2)	363	2311.08	2312.57	1	11240	9490	5.66069e+07	6.3331e+07	3.39106e+07	14135836	8.34911e+06	1.45802e+08	4.05402e+06	5966654	6.68006e+07	1.48467e+07	5.47653e+07	7.44803e+07	8.68476e+07	5.35847e+07	5.71502e+07	5.21265e+07	4.00195e+07	5.22218e+07	4.09015e+07	3.9495e+07	1.93163e+07	3.72644e+07	2.91626e+07	3.75205e+07
SAPAFIQLDTK (+2)	518	1189.63	1190.35	1	11240	9490	7.44789e+07	8.37991e+06	1.34971e+07	2.72367e+07	8.27179e+06	40587660	4755317	70139354	99005896	57638702	55457532	41575828	45746296	2.73336e+07	4.94214e+07	6.57708e+07	4.14593e+07	20541404	65161077	3.16109e+07	18210752	20409058	37783636	44290544
IGLFGGAGVGK (+2)	524	974.555	975.142	6	11240	9490	2.91266e+07	2.21407e+07	1.77183e+07	1.72118e+07	7.38909e+06	1.16756e+07	1.42611e+07	25944798	81386436	5.65329e+07	8.78335e+07	1.7074e+07	1.16314e+08	2.56731e+07	4.78425e+07	3.57042e+07	3.4669e+07	2.92337e+07	3.72795e+06	3.90424e+07	7.1838e+07	6.13483e+07	5.67839e+07	4.78788e+07
TREGNDLYM[16]EMK (+2)	55	1501.65	1502.66	1	11240	9490	5.94964e+07	20262038	29545886	14241174	2.25735e+06	5268591	29583030	6.70485e+07	72317616	41689324	42313662	52738437	1.129e+08	32889908	50157217	46012544	42075360	7.69942e+06	0	5.3072e+07	17790650	25575704	46097608	70504848
LSIFETGIK (+2)	217	1006.57	1007.18	1	11240	9490	5.55605e+07	20874818	2.17017e+07	2.3268e+07	1.42549e+07	61512109	385393	51659636	66277758	6.20944e+07	4.37708e+07	2.49516e+07	9.06731e+07	27177747	53947989	4.01022e+07	4.33812e+07	1.39309e+07	1.66932e+07	4.20861e+07	1.93621e+07	2.95428e+07	3.86301e+07	4.97606e+07
TVLIM[16]ELINNIAK (+2)	610	1486.84	1487.8	1	11240	9490	3.85335e+07	1.53659e+07	1.91294e+07	1.61377e+07	1.26429e+07	7.3839e+07	4.23705e+07	4.31396e+07	5.30059e+07	2.45168e+07	5.72674e+07	2.64531e+07	1.03389e+08	2.51475e+07	2.35644e+07	3.08553e+07	4.38768e+07	2.7689e+07	2.83153e+07	2.48737e+07	3.08785e+07	3.42859e+07	3.67972e+07	2.65962e+07
INPTTSGPGVSALEKK (+2)	68	1597.87	1598.8	1	11240	9490	5.06305e+07	30198314	31116544	22231274	1.45294e+07	31402445	1.80045e+07	6.24118e+07	80325984	51549240	44751910	25231192	4.16506e+07	3.52314e+07	3.50774e+07	2.58703e+07	17132514	5.91374e+07	3.21794e+07	2.78488e+07	2.39539e+07	2.89108e+07	3.18158e+07	30489997
GM[16]EVIDTGAPLSVPVGGATLGR (+3)	262	2112.09	2113.39	1	11240	9490	7.39553e+07	2.66251e+07	1.83397e+07	1.94462e+07	1.15123e+07	57960124	2.23872e+06	34272492	71144744	58687644	3.51966e+07	30410615	9.44877e+07	3.39583e+07	3.18422e+07	3.05811e+07	2.48402e+07	48761250	26718722	2.64266e+07	8039143	1.89448e+07	2.10401e+07	32063522
GMEVIDTGAPLSVPVGGATLGR (+3)	265	2096.09	2097.39	1	11240	9490	47414967	1.74361e+07	2.04717e+07	4.87364e+06	7373466	3.93721e+07	969386	14249616	6.33137e+07	3.60777e+07	5.83814e+07	2.38687e+07	1.03168e+08	2.97215e+07	2.9486e+07	48743118	1.66436e+07	33993358	54695822	1.68855e+07	11588946	13231719	8.1073e+06	2.05022e+07
AHGGVSVFGGVGER (+2)	1829	1327.66	1328.43	1	11240	9490	2.48261e+07	1.81096e+07	2.22232e+07	2.46871e+06	4.94726e+06	2.21115e+06	4.95338e+06	2.54036e+07	4.32963e+07	6.60972e+07	2.303e+07	3.31266e+07	7.03571e+07	34955916	54526065	4.21385e+07	2.23022e+07	5.38234e+07	2.20216e+07	2.09413e+07	2.33161e+07	1.70419e+07	38618601	3.54654e+07
INPTTSGPGVSALEK (+2)	113	1469.77	1470.62	1	11240	9490	1.80233e+08	2.04971e+07	2.35842e+07	2.32077e+07	3978739	4.9083e+06	6928567	3.71757e+07	1.40525e+08	36157298	9887929	17146467	4.51975e+07	5.78003e+06	8.04314e+06	3.425e+07	20033385	1.43909e+07	22268827	9.19654e+06	7.98514e+06	1.0782e+07	1.27221e+07	7.28948e+06
MPSAVGYQPTLSTEM[16]GTLQER (+3)	474	2311.08	2312.57	1	11240	9490	2.67539e+07	1.87202e+07	1.31542e+07	1.33517e+07	9.06321e+06	1.00917e+08	1.05983e+07	39930832	2.16912e+07	35089030	3.31904e+07	24839836	5.4714e+07	24454343	3.13266e+07	2.62087e+07	15747771	27173494	33615102	2.27551e+07	1.24124e+07	1.54747e+07	2.54705e+07	36407070
M[16]PSAVGYQPTLSTEMGTLQER (+3)	205	2311.08	2312.57	1	11240	9490	1.95556e+07	21594872	1.34372e+07	9.24661e+06	9.24425e+06	46564113	1.88878e+06	43752856	31603386	54170947	4.30558e+07	30123280	46646097	2.57428e+07	2.12057e+07	2.87668e+07	2.09047e+07	45234124	45486039	1.21021e+07	11981516	3.24989e+07	2.18877e+07	2.79853e+07
MPSAVGYQPTLSTEMGTLQER (+3)	463	2295.09	2296.58	1	11240	9490	2.02919e+07	15820927	8.50086e+06	12517682	1.49558e+07	93473966	3.68957e+06	46665308	70694778	2.09717e+07	2.64477e+07	3.28614e+07	4.3232e+07	2.57173e+07	2.08061e+07	3.10477e+07	7.09557e+06	39954152	1.19834e+07	7.21539e+06	6364667	15190667	5.65171e+06	4.11607e+07
LILSGELDSLPEQAFYLVGNIDEATAK (+2)	558	2905.5	2907.23	1	11240	9490	3.46751e+06	5.46109e+06	2.87383e+06	1.56535e+07	7.385e+06	6.84797e+07	3.57407e+07	8.60184e+07	7.02489e+07	4.31266e+07	1.81672e+06	6.87641e+07	1.38605e+07	3.50066e+07	2.36517e+06	1.12871e+07	11921.8	4.30519e+07	2.79821e+07	1.00191e+06	62453.9	1.15445e+06	88464.1	585443
TREGNDLYMEMK (+2)	91	1485.66	1486.67	1	11240	9490	5.52645e+07	1.66561e+06	564030	1.12889e+07	9.96554e+06	2.6369e+07	16736472	37318116	58081816	25474270	3103494	56350429	17657042	10129481	3.27162e+07	15581984	1.0262e+07	39098520	25213608	2.50848e+07	3.11227e+06	1.16475e+07	5.46518e+06	19328750
TREGNDLYMEM[16]K (+2)	45	1501.65	1502.66	1	11240	9490	57566460	18785424	4.77851e+06	6081562	3.80182e+06	27055023	26925234	21041832	3.26056e+06	41705416	3.91682e+07	3.24769e+06	1.23538e+07	4350114	1.15495e+07	6438385	42128004	0	0	1.64221e+07	11848335	12460518	4772442	70184424
AVAM[16]SATDGLM[16]RGMEVIDTGAPLSVPVGGATLGR (+3)	189	3331.66	3333.8	1	11240	9490	1.19331e+07	1.05963e+07	1.23704e+07	7.72115e+06	9.02368e+06	5.37212e+07	1.32276e+07	2.94537e+07	16338096	1.53279e+07	2.77231e+07	2.34383e+07	1.58202e+07	1.88043e+07	1.59953e+07	1.30988e+07	8.30533e+06	3.67724e+07	34859924	1.62103e+07	1.17084e+07	2.25136e+07	1.02111e+07	1.12212e+06
DTVSQQINVTC[57]EVQQLLGNNR (+2)	439	2415.18	2416.59	1	11240	9490	1.39099e+07	1.81027e+07	1.63105e+07	1.39814e+07	3.13305e+06	73752834	1.46173e+07	1.65442e+07	3.20118e+07	1.45398e+07	2.05036e+07	1.97676e+07	2.02004e+07	1.5443e+07	1.63378e+07	1.41124e+07	1.2453e+07	2.43586e+07	2.86589e+07	3.37987e+06	5.84017e+06	1.85479e+07	1.47998e+07	4.27609e+06
EGNDLYM[16]EM[16]KESGVINEENIAESK (+3)	266	2760.21	2761.93	1	11240	9490	20548121	1.64222e+06	286540	1.65627e+07	1.04539e+07	2.51535e+06	1.12848e+06	19703976	11782963	1.47253e+07	5.31151e+07	23132565	1.2951e+07	10444569	599158	17997317	1.76188e+07	37772448	2.25451e+07	7.80217e+06	2.21259e+07	1.9766e+07	3.30349e+07	31055366
M[16]RVGLTALTM[16]AEYFR (+2)	39	1789.89	1791.09	1	11240	9490	25465786	39873714	0	13849434	13276865	18341946	0	22874954	24416578	20522840	32141854	2.19892e+07	20326044	23805548	23520102	2.05775e+07	0	32782780	24752200	4.61284e+06	0	3224160	0	11171714
DTVSQQINVTC[57]EVQQLLGNNR (+3)	225	2415.18	2416.59	1	11240	9490	38374117	7.73192e+06	9.15978e+06	4.50522e+06	4.7956e+06	54169767	4692265	2.75272e+07	2.67025e+07	16720138	2.17744e+07	1.02903e+07	4.05954e+07	8.40384e+06	9.33193e+06	9.92599e+06	9.51389e+06	1.66438e+07	1.80818e+07	5.98107e+06	8.72582e+06	1.3989e+07	1.27411e+07	1.19343e+07
GRDTVSQQINVTC[57]EVQQLLGNNR (+2)	480	2628.3	2629.83	1	11240	9490	3.16077e+07	1.5233e+07	1.54464e+07	1.2786e+07	1.00968e+07	3.52982e+07	1.27914e+07	2.54249e+07	3.0802e+07	1.08683e+07	1.35904e+07	8.87837e+06	2.07053e+07	1.29143e+07	9.6601e+06	1.12836e+07	4.41796e+06	3.52549e+07	3.23884e+07	5.04033e+06	1.02842e+07	1.43512e+07	3.89551e+06	7.37316e+06
FVQAGSEVSALLGRM[16]PSAVGYQPTLSTEM[16]GTLQER (+3)	303	3741.83	3744.16	1	11240	9490	3.99266e+06	8.35326e+06	1.37107e+07	1.08011e+07	5.56896e+06	3.39386e+07	2.06805e+07	1.99777e+07	4.04809e+06	1.44745e+07	3.22274e+07	1.5607e+07	1550342	2.99352e+07	1.31977e+07	6.35349e+06	589718	3.51429e+07	3.38211e+07	1.31905e+06	1.5858e+06	2.03504e+07	779387	1.04411e+07
TREGNDLYM[16]EM[16]K (+2)	81	1517.65	1518.66	1	11240	9490	4.98341e+06	9982032	2.53732e+07	14973242	8851775	2.92332e+06	2567883	9.2683e+06	446520	16750183	23046577	1258946	3.87216e+07	1.51307e+06	3.03158e+07	20706172	14956853	690055	0	2.4023e+07	4112347	2.35922e+06	29341996	28535252
AVAMSATDGLM[16]RGM[16]EVIDTGAPLSVPVGGATLGR (+3)	91	3331.66	3333.8	1	11240	9490	0	9620402	1.17937e+07	1.06255e+07	0	1.50606e+07	9.54948e+06	27275900	0	14936880	1.90158e+07	594729	6.05654e+06	14467333	1.55032e+07	1.26016e+07	4.8102e+06	1.46982e+07	35656212	1.5336e+07	1.2969e+07	16456172	6.39688e+06	2.09844e+07
VVDLLAPYR (+2)	166	1044.6	1045.23	1	11240	9490	9.09613e+06	10423196	7878748	6.14001e+06	4584760	16985137	4919306	1.58821e+07	2.70243e+07	9.0749e+06	1.23816e+07	1.30701e+07	2.68204e+07	6.59595e+06	17180824	1.04395e+07	1.41001e+07	5.45124e+06	5.41212e+06	1.37269e+07	6.21006e+06	6.24446e+06	1.89581e+07	9710088
TREGNDLYMEM[16]KESGVINEENIAESK (+3)	440	3001.36	3003.23	1	11240	9490	2.33774e+06	1.934e+06	2075471	1.81055e+06	3.88007e+06	2.16155e+07	7.18245e+06	2.10072e+07	8799405	1.77859e+07	1.94923e+07	9.56846e+06	1.07744e+07	6799723	1.19372e+07	7.5965e+06	2.28987e+06	23308217	3.90714e+07	1.01234e+07	2.37779e+06	1.16352e+07	2.4682e+06	1.43232e+07
TREGNDLYM[16]EMKESGVINEENIAESK (+3)	292	3001.36	3003.23	1	11240	9490	1.75856e+06	2.67575e+06	4.3725e+06	2.93014e+06	3.8229e+06	2.3052e+07	7.71615e+06	2.30942e+07	10108990	1.64412e+07	2.59494e+07	1.20416e+07	3.8232e+06	7.61983e+06	1.15223e+07	7.64993e+06	921900	1.29765e+07	4.4321e+07	8.03001e+06	2.54089e+06	9.51115e+06	3.16733e+06	1.23768e+07
VGLTALTMAEYFR (+2)	82	1470.75	1471.72	1	11240	9490	0	1.69897e+06	7.61259e+06	6225541	6.9072e+06	25398505	5.14703e+06	24843473	21850594	4586179	1.52101e+07	1.7773e+07	2.53074e+07	1.14314e+07	1.1395e+07	5.20572e+06	7924083	11981362	0	6.50262e+06	6.41223e+06	1.56697e+07	4.88381e+06	6.08071e+06
GIYPAVDPLDSTSTM[16]LQPQIVGEEHYETAQR (+4)	28	3460.65	3462.75	2	11240	9490	9034778	0	0	0	7971763	0	0	0	0	19444814	23036458	0	35908841	0	20548934	21591544	0	26065316	24025802	1.27832e+07	9709846	0	1.85095e+07	9363016
M[16]RINPTTSGPGVSALEK (+2)	197	1772.91	1774	1	11240	9490	1.39233e+07	1.25877e+07	1.23969e+07	7.14592e+06	1.12508e+07	8.9976e+06	1.12965e+07	1.34443e+07	1.57295e+07	1.13709e+07	1.73773e+07	1.01821e+07	1.10654e+07	7.83331e+06	8.93357e+06	705187	4.42401e+06	1.31306e+07	8.37898e+06	964689	9.25644e+06	4.89507e+06	5.8061e+06	8.94743e+06
FVQAGSEVSALLGRM[16]PSAVGYQPTLSTEM[16]GTLQER (+4)	121	3741.83	3744.16	1	11240	9490	1.76539e+06	4.27783e+06	7.3194e+06	4.91874e+06	2936243	17152062	9513746	1.25374e+07	2.87849e+06	1.37504e+07	2.50918e+07	1.155e+07	1.19583e+06	19383371	1.00593e+07	5.00763e+06	248112	2.3725e+07	2.3505e+07	978394	1.05738e+06	9.5587e+06	511069	8.442e+06
[43]GIYPAVDPLDSTSTM[16]LQPQIVGEEHYETAQR (+3)	37	3503.65	3505.75	2	11240	9490	9785667	0	0	3.2056e+06	2.34876e+06	21743636	0	5.18873e+06	7.30317e+06	11247513	16836248	5787671	15092482	4862476	10125637	10494822	10397985	9720383	12713169	0	9262737	6301003	2.0747e+07	13153384
MPNIYNALVVK (+2)	167	1260.69	1261.53	1	11240	9490	6.43492e+06	5.19669e+06	3.99421e+06	5.79115e+06	4.96864e+06	9.65867e+06	4.0079e+06	7.65391e+06	3.2214e+07	1.14046e+07	1.38344e+07	7.01621e+06	2.09049e+07	3.19027e+06	5530191	3.32852e+06	1.19272e+07	5.31435e+06	4.83106e+06	7.76597e+06	6.47683e+06	5.75297e+06	8.10164e+06	7.47455e+06
TREGNDLYM[16]EM[16]KESGVINEENIAESK (+4)	40	3017.36	3019.22	1	11240	9490	6099288	0	520593	0	3.93212e+06	6.16658e+06	0	2.41281e+07	0	21146672	20403405	16174919	12677807	8957823	8.13788e+06	7615019	4246546	1.46405e+07	16137398	7.92942e+06	1772214	5.8517e+06	1.24934e+07	457368
EGNDLYM[16]EMK (+2)	8	1244.51	1245.37	1	11240	9490	0	7124982	0	0	0	45529848	0	21599062	0	12453375	0	0	45550896	0	0	0	0	8268818	0	36236152	0	0	21177662	0
[43]ATNLEMENNLKK (+2)	31	1446.71	1447.59	2	11240	9490	12148567	0	3.89582e+06	7315668	3.21106e+06	24310184	576603	9653691	18674350	10076747	5.34698e+06	9.98432e+06	855186	5.36795e+06	1.40661e+07	3.49444e+06	3.37402e+06	17329966	24678104	764728	5.48523e+06	3.15015e+06	3.11375e+06	8827622
DVNEQDVLLFIDNIFR (+2)	97	1948.99	1950.15	1	11240	9490	0	0	0	0	56130	0	424639	0	8.59661e+07	2.76831e+07	0	1.08972e+06	292538	2515298	0	3.99396e+06	39212.4	6.05468e+06	6.64831e+07	49336.8	0	0	0	0
EGNDLYMEMK (+2)	27	1228.51	1229.38	1	11240	9490	0	0	3.83678e+06	0	4819433	37901804	12669133	76208472	0	5.49992e+06	2.06956e+06	5.80688e+06	6.56763e+06	0	0	0	1.92436e+06	0	0	13015997	6818012	431900	4.74586e+06	2.75189e+06
[43]ATNLEM[16]ENNLKK (+2)	21	1462.71	1463.59	2	11240	9490	8743886	0	4.19136e+06	0	0	2.07959e+07	1.3556e+06	2.31581e+06	0	9348198	5677640	0	28900681	10118908	1.80546e+07	20681086	0	7822578	0	4.42957e+06	6.06947e+06	0	16159703	14101988
M[16]RVGLTALTM[16]AEYFR (+3)	620	1789.89	1791.09	1	11240	9490	9527099	14072640	411258	5849826	2953782	8.36309e+06	455137	9276455	10466706	1.09533e+07	12790361	12439702	9435089	5155176	4566943	1.2417e+07	2.62523e+06	14957062	12970619	2629964	0	1.21119e+06	0	6.97607e+06
M[16]PNIYNALVVK (+2)	157	1276.68	1277.53	1	11240	9490	7.19818e+06	4.29187e+06	4050259	3.00833e+06	2.06798e+06	4782230	3.76221e+06	9755751	9.51574e+06	4.7051e+06	1.05483e+07	3.78378e+06	1.25923e+07	3.44323e+06	3.82071e+06	3694549	1.00088e+07	1.64905e+06	7084163	4.10182e+06	1.09306e+07	7.94068e+06	2.04219e+07	3.56705e+06
ATNLEMENNLK (+2)	34	1275.61	1276.42	2	11240	9490	8171800	926506	2.39316e+06	3.11261e+06	4.97738e+06	2.58423e+07	0	2.54019e+06	10061360	3.98068e+06	6.29551e+06	5.22937e+06	1.7518e+07	0	9.58771e+06	4.83182e+06	886378	3.91841e+06	6.26253e+06	1.14296e+07	2.70116e+06	3.22499e+06	2955913	15908895
TREGNDLYM[16]EM[16]KESGVINEENIAESK (+2)	65	3017.36	3019.22	1	11240	9490	5431559	4965030	4.66163e+06	4.60479e+06	2.99787e+06	1.34924e+06	4.54897e+06	8560665	6401107	0	4515252	6.66932e+06	9384430	9.27409e+06	7321567	9871500	527417	1.37268e+07	14888024	4.52574e+06	3.50044e+06	9.31299e+06	7249375	7.12084e+06
FVQAGSEVSALLGRM[16]PSAVGYQPTLSTEMGTLQER (+3)	290	3725.84	3728.16	1	11240	9490	1.52313e+06	3.1056e+06	3.63846e+06	4.52e+06	2.84017e+06	1.75348e+07	1.11355e+07	7.08172e+06	2.81442e+06	7.30327e+06	1.3077e+07	1.12857e+07	224479	1.02414e+07	4.45282e+06	2.38412e+06	199232	2.17584e+07	1.6551e+07	517270	298070	5.85846e+06	0	2.57282e+06
TVLIMELINNIAK (+2)	272	1470.85	1471.8	1	11240	9490	4.4495e+06	1.72615e+06	2.23264e+06	1.94393e+06	2.73793e+06	9.10726e+06	2.59338e+06	6.46672e+06	1.54859e+07	5.92788e+06	1.25273e+07	7.73403e+06	3.20183e+07	2.33228e+06	3.45719e+06	2.98832e+06	4989676	3.43144e+06	932076	7.86147e+06	89549.9	1.3305e+06	1.15204e+07	4.42536e+06
EGNDLYM[16]EM[16]KESGVINEENIAESK (+2)	105	2760.21	2761.93	1	11240	9490	5.7869e+06	3.68522e+06	5.37646e+06	4191166	2.73026e+06	14951841	821608	5804299	2.84988e+06	7.6372e+06	1.00987e+07	5145736	4.65532e+06	3.05293e+06	6.76666e+06	5.40033e+06	3.39044e+06	11081150	5065601	1.59753e+06	7312860	5.66723e+06	8.96627e+06	8.02714e+06
EGNDLYM[16]EMKESGVINEENIAESK (+3)	79	2744.22	2745.94	1	11240	9490	2.63951e+06	9595535	5.52756e+06	6.1579e+06	2.81721e+06	23486492	813560	10189019	3.94195e+06	4.86103e+06	1.36475e+07	1.89734e+06	1.87222e+06	4678591	10990453	1.45628e+06	2.2821e+06	11658998	8.43251e+06	542009	2.5309e+06	2.62119e+06	1.71137e+06	2528854
[43]GIYPAVDPLDSTSTMLQPQIVGEEHYETAQR (+3)	17	3487.66	3489.76	2	11240	9490	0	0	0	0	2745367	29642404	0	12832585	19564278	8.31765e+06	0	4.81439e+06	0	0	9.89149e+06	5.94873e+06	8866051	11482272	8101517	3.3082e+06	0	0	0	0
GIYPAVDPLDSTSTMLQPQIVGEEHYETAQR (+4)	24	3444.65	3446.75	2	11240	9490	11810791	0	0	0	6.21136e+06	0	0	0	0	0	0	0	12005731	7.21874e+06	10601178	7568099	0	22028740	18449218	8.94213e+06	0	0	1.19345e+06	7.02965e+06
EGSITSIQAVYVPADDLTDPAPATTFAHLDATTVLSR (+4)	82	3842.92	3845.18	1	11240	9490	7.47755e+06	0	0	406981	4.13104e+06	0	0	1.94566e+07	0	0	4.69679e+06	0	2.50824e+07	188235	1.15171e+07	5.74154e+06	0	1.62067e+06	4.92848e+06	7.30748e+06	188234	3.441e+06	5.6659e+06	591237
VRAVAM[16]SATDGLM[16]R (+2)	12	1508.74	1509.74	2	11240	9490	0	0	0	0	0	0	0	0	0	2455595	10171808	0	0	6.46784e+06	6127931	6635052	0	2.29244e+07	28581018	2472521	2.85663e+06	5.26006e+06	0	7832406
EGNDLYMEM[16]KESGVINEENIAESK (+3)	106	2744.22	2745.94	1	11240	9490	388227	0	5455665	2.18551e+06	2.90728e+06	22532538	0	5.93513e+06	3.10746e+06	4294900	1928262	856992	2.42109e+06	1.68478e+06	10536223	940377	797172	4667538	2.63872e+06	1040225	816028	5410420	1.23445e+06	1.89983e+06
AVAM[16]SATDGLMRGM[16]EVIDTGAPLSVPVGGATLGR (+3)	27	3331.66	3333.8	1	11240	9490	0	1.10636e+06	0	5037040	207029	5.44129e+07	691467	0	1.08867e+06	351072	1.34204e+06	439263	0	0	0	0	0	2.72173e+06	2.74356e+06	0	247998	0	78200	2.67947e+06
FVQAGSEVSALLGRM[16]PSAVGYQPTLSTEMGTLQER (+4)	75	3725.84	3728.16	1	11240	9490	640538	699232	1.12132e+06	1.38775e+06	1.12576e+06	7.46668e+06	4.4451e+06	3.28572e+06	1.34219e+06	4.97242e+06	7.75526e+06	3155645	0	5.81105e+06	0	1.29204e+06	0	17196779	7.21492e+06	0	146029	1.62906e+06	0	1.20815e+06
TREGNDLYM[16]EMK (+3)	21	1501.65	1502.66	1	11240	9490	5.31993e+06	0	2.07741e+06	1274319	0	0	1.24881e+06	6.16992e+06	9692637	3667435	0	5780900	11129412	2.29466e+06	2351719	3.37657e+06	0	549472	0	4.82239e+06	665610	0	4540588	4.91484e+06
ATNLEMENNLKK (+3)	7	1403.71	1404.59	2	11240	9490	15432994	0	0	1.25218e+06	0	0	0	20872614	0	0	0	0	16676980	6.60439e+06	0	0	0	0	0	1.05545e+06	0	0	6.83225e+06	0
TREGNDLYM[16]EMKESGVINEENIAESK (+4)	51	3001.36	3003.23	1	11240	9490	126273	0	216462	505844	1.13017e+06	12355537	0	2.67765e+06	4.12185e+06	2.13091e+06	5.40945e+06	8.02174e+06	1.04164e+06	2.09836e+06	3.65061e+06	691355	0	5.20257e+06	12355629	788883	415812	1.91981e+06	409006	0
AVAMSATDGLM[16]RGM[16]EVIDTGAPLSVPVGGATLGR (+4)	36	3331.66	3333.8	1	11240	9490	0	0	0	0	2.0146e+06	0	2.3649e+06	0	0	0	0	0	4710217	6607912	5.62957e+06	5.12541e+06	3.10723e+06	0	10144071	5.79609e+06	197588	6.07275e+06	2.71342e+06	7.38528e+06
EGNDLYM[16]EM[16]K (+2)	3	1260.5	1261.37	1	11240	9490	0	0	0	0	0	0	0	0	0	0	0	0	6157166	0	0	0	0	0	0	0	0	0	38554504	6193655
YKELQDIIAILGLDELSEEDR (+3)	153	2461.26	2462.7	1	11240	9490	0	0	0	0	0	1.49479e+06	490215	1.64689e+06	2.49136e+07	5.44437e+06	0	1.64754e+06	1.28311e+06	1.45739e+06	18052.1	1.61865e+06	0	1.33183e+06	8.37091e+06	11849.1	0	0	0	0
DVNEQDVLLFIDNIFR (+3)	136	1948.99	1950.15	1	11240	9490	0	0	0	0	0	332593	178320	1.76551e+06	2.32259e+07	9.07265e+06	0	760076	277638	1.40123e+06	10934.5	805469	0	1.15667e+06	9.26332e+06	6778.69	0	0	0	0
YKELQDIIAILGLDELSEEDRLTVAR (+3)	67	3001.6	3003.36	1	11240	9490	0	0	0	0	0	0	0	0	2.22944e+07	2.18305e+06	0	0	0	503031	0	424447	0	973788	2.00593e+07	0	0	0	0	757318
AHGGVSVFGGVGER (+3)	223	1327.66	1328.43	1	11240	9490	1.24347e+06	1.57726e+06	2422700	1.61429e+06	1.83324e+06	1.8365e+06	1.15707e+06	2.18313e+06	7.54291e+06	3.6518e+06	1.93789e+06	1.37476e+06	1284108	1.77698e+06	1.61295e+06	687178	2.20521e+06	2.6777e+06	493359	1.87456e+06	725073	1.84695e+06	2.40678e+06	788182
YKELQDIIAILGLDELSEEDRLTVAR (+4)	88	3001.6	3003.36	1	11240	9490	0	0	0	0	0	0	0	0	2.52694e+07	3.27863e+06	0	0	0	261858	0	163052	0	243826	1.13946e+07	0	0	0	0	362472
TREGNDLYMEM[16]KESGVINEENIAESK (+4)	23	3001.36	3003.23	1	11240	9490	0	0	616705	0	519443	1.42312e+06	0	5475671	3526915	5.62864e+06	2.922e+06	5.5671e+06	1.06469e+06	1.49183e+06	0	0	0	6.07257e+06	0	433533	0	1.68668e+06	201524	1.95097e+06
[43]AHGGVSVFGGVGER (+2)	39	1370.67	1371.44	1	11240	9490	0	793386	153044	996049	0	0	0	580478	945086	0	8845784	0	201988	0	0	984854	3.18199e+06	0	0	195986	2.06646e+06	8.37693e+06	7.54975e+06	1.73267e+06
VRAVAM[16]SATDGLMR (+2)	16	1492.75	1493.75	2	11240	9490	0	0	1980381	0	0	0	0	0	0	2.09047e+06	4.1171e+06	2.7061e+06	0	3.17302e+06	2.75847e+06	1.57434e+06	0	6.57941e+06	6.13626e+06	515368	0	1.5293e+06	0	1.76199e+06
GGKIGLFGGAGVGK (+2)	90	1216.69	1217.42	6	11240	9490	782463	3.24613e+06	1.12337e+06	662837	639574	917021	765553	1.30393e+06	1.43956e+06	4.00867e+06	3.56599e+06	1.90628e+06	105834	2.94763e+06	2.47648e+06	2.07761e+06	1.15503e+06	837212	591210	905347	679027	471063	972123	1034996
FVQAGSEVSALLGR (+3)	47	1432.77	1433.61	1	11240	9490	621838	0	0	0	0	840391	0	0	6.37842e+06	4.74747e+06	855198	1.44084e+06	3.81998e+06	2598204	1.89823e+06	1.63919e+06	192709	2.34298e+06	2.40975e+06	1.75777e+06	0	0	591157	2.29959e+06
TREGNDLYMEMKESGVINEENIAESK (+3)	95	2985.37	2987.23	1	11240	9490	0	0	0	342880	0	1.08593e+07	353682	1.21749e+06	1.38359e+06	924588	1.96899e+06	3.1658e+06	0	776570	790778	582798	0	488191	5.26657e+06	0	0	854278	0	1.94987e+06
GLAAKGIYPAVDPLDSTSTM[16]LQPQIVGEEHYETAQR (+4)	72	3900.92	3903.28	2	11240	9490	813180	0	455283	410738	524420	3.07755e+06	700761	2.40967e+06	208350	1.10723e+06	1.16784e+06	2.1417e+06	2.04631e+06	2200772	1.50928e+06	1.91027e+06	703681	2.43761e+06	2.30709e+06	685939	279941	1.90468e+06	416712	1.20721e+06
EGNDLYM[16]EMKESGVINEENIAESK (+2)	70	2744.22	2745.94	1	11240	9490	590543	0	1.3197e+06	1.70686e+06	711147	5238136	364856	2.61104e+06	0	1.44492e+06	1.52254e+06	889865	1.40596e+06	942854	1.95583e+06	409141	163964	3427523	1.30759e+06	516314	558879	418371	289454	993275
[43]GRDTVSQQINVTC[57]EVQQLLGNNR (+3)	43	2671.31	2672.84	1	11240	9490	475114	0	0	0	510969	2.76812e+06	1.02626e+06	1.09617e+06	1.70778e+06	1370947	3.21754e+06	1.59383e+06	1.87839e+06	463838	485522	0	845170	2884767	2.51468e+06	0	1.13944e+06	1.58486e+06	1.09742e+06	1.33054e+06
ATNLEM[16]ENNLK (+2)	9	1291.61	1292.41	2	11240	9490	0	0	0	0	0	0	0	0	0	0	1.48591e+06	0	11658636	1.36628e+06	0	0	2.72175e+06	0	0	1.61468e+06	0	410684	2.56194e+06	5.93443e+06
AVAM[16]SATDGLMRGM[16]EVIDTGAPLSVPVGGATLGR (+4)	7	3331.66	3333.8	1	11240	9490	0	0	0	0	0	0	0	11464429	0	0	0	0	0	0	650805	0	0	9932588	4.11737e+06	857918	0	0	0	0
[43]VALVYGQM[16]NEPPGAR (+2)	15	1659.8	1660.83	1	11240	9490	0	2.33174e+06	0	0	0	0	3.48943e+06	17967246	0	0	0	0	0	0	0	0	0	0	0	0	0	2201035	0	0
LILSGELDSLPEQAFYLVGNIDEATAK (+4)	41	2905.5	2907.23	1	11240	9490	0	0	0	0	0	1.9558e+06	0	0	6.56872e+06	3.31766e+06	111406	556721	0	209708	0	204157	0	1.11874e+06	1.05037e+07	0	0	0	0	0
VALVYGQM[16]NEPPGAR (+3)	27	1616.8	1617.82	1	11240	9490	1.53741e+06	577950	0	282428	0	681897	0	705882	2463715	2.6866e+06	936673	0	2.92954e+06	1.51135e+06	1.06111e+06	1.2648e+06	0	2.69496e+06	1.0772e+06	427065	443476	0	0	2282361
GLAAKGIYPAVDPLDSTSTM[16]LQPQIVGEEHYETAQR (+3)	74	3900.92	3903.28	2	11240	9490	891531	0	0	399318	336803	2.11405e+06	516702	1.676e+06	426414	0	208192	951230	2.38413e+06	1.28345e+06	764974	1091898	343377	1.38016e+06	1.43701e+06	3.63073e+06	788193	1.47662e+06	147285	607796
[43]FVQAGSEVSALLGR (+2)	16	1475.77	1476.61	1	11240	9490	0	8733946	0	0	0	0	0	881230	0	0	0	0	0	0	0	0	60373.4	0	0	0	76846.4	1.30027e+07	0	0
TREGNDLYMEM[16]KESGVINEENIAESK (+2)	32	3001.36	3003.23	1	11240	9490	295978	377095	351652	260097	0	560049	0	0	1.18602e+06	1.44695e+06	1.24337e+06	1.48174e+06	1.54972e+06	1.24937e+06	1.68858e+06	2.00887e+06	0	3.40519e+06	3063779	0	0	1.29034e+06	0	0
EGNDLYMEM[16]KESGVINEENIAESK (+2)	44	2744.22	2745.94	1	11240	9490	941928	2.07639e+06	431992	315503	0	5074287	529250	2.31878e+06	0	1.15921e+06	1.26281e+06	401230	0	470538	737784	905540	165141	1.19533e+06	367373	0	556410	739286	578610	1.05289e+06
M[16]RVGLTALTMAEYFR (+2)	13	1773.89	1775.1	1	11240	9490	0	0	0	1582899	1.82125e+06	2891700	0	0	0	0	2.8188e+06	4.08634e+06	0	0	1993635	1117639	0	3573995	1.08212e+06	0	0	0	0	0
VKQTLQR (+2)	123	871.524	872.024	3	11240	9490	1.51557e+06	39005.5	1.67334e+06	365641	978312	549432	5.1572e+06	0	102989	670034	1.54503e+06	96619	7087.25	213799	361064	199043	955101	1.18242e+06	0	192899	1.74632e+06	327767	1.17403e+06	1.08322e+06
M[16]RVGLTALTMAEYFR (+3)	52	1773.89	1775.1	1	11240	9490	0	491590	0	792837	882825	1.66302e+06	347171	0	2.07272e+06	493387	1647841	3.38002e+06	196981	1.43127e+06	1.4906e+06	1.61524e+06	0	2348602	632782	0	0	0	0	195323
TREGNDLYM[16]EMKESGVINEENIAESK (+2)	44	3001.36	3003.23	1	11240	9490	450682	859640	854238	197272	0	0	0	0	0	0	0	1.21574e+06	0	999816	1.17563e+06	960244	0	2.99527e+06	4.61111e+06	0	234885	921298	0	878068
[43]VALVYGQMNEPPGAR (+2)	18	1643.81	1644.83	1	11240	9490	0	4.00031e+06	0	0	0	0	1.17463e+06	10144054	0	0	0	0	0	0	0	0	0	0	0	0	0	979969	0	0
RINPTTSGPGVSALEK (+2)	30	1625.87	1626.81	1	11240	9490	1.68783e+06	518720	502811	260754	374137	0	257528	465396	1.19315e+06	695685	882177	0	1.13624e+06	377960	1.34727e+06	408213	117929	1.10144e+06	0	1.77941e+06	0	247803	1.70539e+06	415507
SAPAFIQLDTKLSIFETGIK (+3)	76	2178.19	2179.51	1	11240	9490	97353.4	0	0	192473	452955	1.00124e+06	0	255323	1.20197e+06	863985	510132	2.174e+06	105061	475582	0	736216	0	1.91076e+06	3.86451e+06	0	0	0	0	0
[43]MRINPTTSGPGVSALEK (+2)	37	1799.92	1801.01	1	11240	9490	1103223	0	647004	257846	326254	0	382069	1.17825e+06	0	0	673771	0	958295	0	835960	0	1.07896e+06	0	845494	1.3471e+06	801837	782191	1.22715e+06	1.07798e+06
VRAVAM[16]SATDGLM[16]R (+3)	8	1508.74	1509.74	2	11240	9490	0	0	0	0	0	0	0	0	0	0	0	0	0	2.44971e+06	2.48611e+06	1.05054e+06	0	2.29858e+06	4.34642e+06	0	0	0	0	0
[43]GMEVIDTGAPLSVPVGGATLGR (+2)	17	2139.1	2140.4	1	11240	9490	675819	2.79392e+06	576677	0	0	1.39727e+06	0	0	0	0	508613	0	1.25718e+06	0	422927	373595	0	0	1.58018e+06	0	0	1.42855e+06	416321	516616
GLAAKGIYPAVDPLDSTSTMLQPQIVGEEHYETAQR (+4)	35	3884.93	3887.29	2	11240	9490	561555	0	0	277968	422427	2.4097e+06	525164	0	0	389348	200840	758123	927795	1.04812e+06	789173	818947	0	930686	709073	553007	0	0	0	572205
ESGVINEENIAESKVALVYGQMNEPPGAR (+3)	16	3100.51	3102.39	1	11240	9490	0	0	0	0	325962	2.68789e+06	0	1.0361e+06	1592935	0	0	895588	1.02252e+06	0	791719	0	400136	976760	1.00856e+06	0	0	0	0	543794
GLAAKGIYPAVDPLDSTSTMLQPQIVGEEHYETAQR (+3)	45	3884.93	3887.29	2	11240	9490	468587	0	141130	308591	307685	1.93702e+06	559528	1.53123e+06	0	0	188320	538062	622644	687001	365073	505924	253052	826261	626152	82601.6	290742	573765	0	267902
VALVYGQMNEPPGAR (+3)	47	1600.8	1601.82	1	11240	9490	92854.7	0	314993	0	0	300018	0	567990	2.02764e+06	1.17493e+06	191591	432930	1.2451e+06	552125	963388	586676	0	1.02958e+06	0	852128	0	0	0	595039
TREGNDLYMEMK (+3)	3	1485.66	1486.67	1	11240	9490	0	0	0	0	0	0	0	0	0	6.21807e+06	0	0	0	0	0	0	0	0	2.5636e+06	865974	0	0	0	0
VRAVAMSATDGLM[16]R (+2)	3	1492.75	1493.75	2	11240	9490	0	0	0	0	0	6172850	1.72358e+06	0	0	0	0	0	0	0	0	0	0	0	0	0	0	1.56391e+06	0	0
MRVGLTALTM[16]AEYFR (+3)	33	1773.89	1775.1	1	11240	9490	0	311696	0	400153	323164	592598	0	0	614406	373688	807907	884351	0	734654	397987	461311	0	1.16902e+06	1777306	0	0	0	0	158243
M[16]RINPTTSGPGVSALEKK (+3)	38	1901	1902.17	1	11240	9490	170184	550826	230134	78791.7	136853	475439	228862	879808	1.03368e+06	582015	807021	489135	156158	353036	189173	498767	0	804262	478180	0	114267	90738.9	0	263707
ESGVINEENIAESKVALVYGQM[16]NEPPGAR (+3)	22	3116.51	3118.38	1	11240	9490	314111	0	0	0	0	2.05725e+06	0	0	0	0	0	936178	743715	430335	0	642386	0	743417	1.63607e+06	276143	0	497602	326130	0
AVAMSATDGLMRGM[16]EVIDTGAPLSVPVGGATLGR (+3)	14	3315.66	3317.81	1	11240	9490	0	244835	0	0	0	3.40694e+06	0	0	338898	0	297409	395808	150358	276012	0	394159	0	661684	2.10697e+06	0	0	0	0	0
M[16]RINPTTSGPGVSALEKK (+2)	33	1901	1902.17	1	11240	9490	278665	1.06325e+06	356045	265479	324611	702562	426430	889899	183254	163140	716666	0	0	156155	269178	122625	0	713384	603076	0	110813	259372	0	341027
[43]EGSITSIQAVYVPADDLTDPAPATTFAHLDATTVLSR (+3)	51	3885.93	3888.19	1	11240	9490	0	0	906884	218610	255100	0	0	0	0	1.27134e+06	454290	243896	1.37207e+06	996781	439527	663242	0	0	0	101057	64275.7	471061	90880.1	35757
EGNDLYMEMKESGVINEENIAESK (+3)	6	2728.22	2729.94	1	11240	9490	0	0	0	0	0	2.98704e+06	0	0	0	0	2.25672e+06	0	0	0	0	0	0	1.37127e+06	753563	0	0	0	0	0
TVLIM[16]ELINNIAK (+3)	40	1486.84	1487.8	1	11240	9490	0	0	0	0	0	0	0	0	1.11878e+06	637123	545751	0	1.45354e+06	0	341547	295876	85491.5	268127	448254	378071	233853	233265	438067	265813
M[16]RINPTTSGPGVSALEK (+3)	14	1772.91	1774	1	11240	9490	167793	0	0	0	95368.6	0	0	0	5.80502e+06	132839	0	0	250779	0	0	0	0	0	90059.3	0	0	0	0	151766
[43]AVAMSATDGLM[16]R (+2)	7	1280.59	1281.44	2	11240	9490	2091098	759739	0	0	0	0	0	0	0	0	0	0	0	0	0	0	0	0	0	0	0	3215850	0	0
[43]GM[16]EVIDTGAPLSVPVGGATLGR (+2)	6	2155.09	2156.39	1	11240	9490	0	3.29815e+06	0	0	0	0	0	0	0	0	0	0	0	0	0	0	0	0	0	0	0	1.95586e+06	0	0
[43]AVAMSATDGLMR (+2)	2	1264.59	1265.44	2	11240	9490	0	1.15093e+06	0	0	0	0	0	0	0	0	0	0	0	0	0	0	0	0	0	0	0	3.64785e+06	0	0
[43]GLAAKGIYPAVDPLDSTSTM[16]LQPQIVGEEHYETAQR (+4)	15	3943.93	3946.29	2	11240	9490	803755	0	688896	0	0	0	0	0	0	600869	809132	0	0	0	0	0	0	0	0	0	462296	0	709666	361569
[43]TREGNDLYMEMK (+2)	3	1528.66	1529.68	1	11240	9490	0	0	0	0	0	0	0	0	0	1.40257e+06	0	0	0	0	0	0	0	1.4714e+06	1510653	0	0	0	0	0
YKELQDIIAILGLDELSEEDR (+2)	12	2461.26	2462.7	1	11240	9490	0	0	0	0	0	0	0	0	2.03383e+06	0	0	0	0	0	0	100885	0	0	2.21743e+06	0	0	0	0	0
RINPTTSGPGVSALEKK (+2)	7	1753.97	1754.98	1	11240	9490	0	83950.7	0	0	0	0	0	0	0	1.18088e+06	520330	651522	0	0	593327	97997.2	0	1.04897e+06	0	0	0	0	0	0
MRINPTTSGPGVSALEK (+2)	43	1756.91	1758.01	1	11240	9490	166794	167538	234327	255935	75108	0	298997	1.18932e+06	222660	564684	105635	0	0	0	0	0	0	260549	93806.1	0	528404	0	0	0
AVAMSATDGLM[16]RGMEVIDTGAPLSVPVGGATLGR (+3)	10	3315.66	3317.81	1	11240	9490	0	0	0	719244	0	0	0	0	0	411266	904104	0	0	169491	82675.7	0	0	1.03431e+06	433488	365254	0	0	0	0
[43]MPSAVGYQPTLSTEM[16]GTLQER (+2)	2	2354.09	2355.58	1	11240	9490	0	1.76002e+06	0	0	0	0	0	0	0	0	0	0	0	0	0	0	0	0	0	0	0	2.06202e+06	0	0
[43]GM[16]EVIDTGAPLSVPVGGATLGR (+3)	5	2155.09	2156.39	1	11240	9490	0	1233770	0	0	0	0	0	0	0	0	0	0	0	0	0	0	0	0	0	0	0	2.37722e+06	0	0
TREGNDLYMEMKESGVINEENIAESK (+4)	5	2985.37	2987.23	1	11240	9490	0	0	0	0	0	0	0	0	0	0	0	1.22482e+06	0	0	0	0	0	1.13631e+06	925037	0	0	0	0	0
[43]GLAAKGIYPAVDPLDSTSTM[16]LQPQIVGEEHYETAQR (+3)	4	3943.93	3946.29	2	11240	9490	0	0	0	0	0	0	0	0	0	0	0	0	1.40375e+06	861106	481581	0	0	0	471634	0	0	0	0	0
[43]VGLTALTM[16]AEYFR (+2)	3	1529.75	1530.72	1	11240	9490	0	0	0	0	0	0	0	0	0	0	0	1.55944e+06	0	0	0	0	0	0	0	0	0	1.58184e+06	0	0
[43]GMEVIDTGAPLSVPVGGATLGR (+3)	5	2139.1	2140.4	1	11240	9490	0	1.44405e+06	0	0	0	0	0	0	0	0	0	0	0	0	0	0	0	0	0	0	0	1.61393e+06	0	0
[43]GRDTVSQQINVTC[57]EVQQLLGNNR (+2)	4	2671.31	2672.84	1	11240	9490	0	0	0	0	434160	0	0	0	0	0	0	0	0	0	0	391300	0	1.61831e+06	0	0	0	0	0	491423
AVAM[16]SATDGLMRGMEVIDTGAPLSVPVGGATLGR (+3)	3	3315.66	3317.81	1	11240	9490	0	0	0	0	255040	0	0	0	0	0	641759	0	0	0	0	0	0	0	1.7417e+06	0	0	0	0	0
ELQDIIAILGLDELSEEDR (+2)	20	2170.1	2171.36	1	11240	9490	0	0	0	0	0	0	0	0	0	217764	0	0	1.25378e+06	92442.7	0	227585	239570	0	162708	218001	0	0	79564.1	0
[43]GGKIGLFGGAGVGK (+2)	12	1259.7	1260.42	6	11240	9490	0	0	0	0	0	0	0	0	0	0	156830	0	297904	0	0	0	244260	0	0	0	503429	385832	481527	280422
TVLIMELINNIAK (+3)	28	1470.85	1471.8	1	11240	9490	0	0	0	0	0	0	0	0	638495	0	282939	0	821089	0	0	0	25000	0	0	177788	33298.3	16411.1	263325	59154.7
[43]EGNDLYM[16]EMKESGVINEENIAESK (+3)	4	2787.22	2788.94	1	11240	9490	0	0	0	0	0	0	0	0	0	0	0	0	0	0	0	0	0	0	0	0	0	1163072	0	1.0335e+06
[43]EGNDLYMEM[16]KESGVINEENIAESK (+3)	3	2787.22	2788.94	1	11240	9490	0	0	0	0	0	0	0	0	0	0	0	0	0	0	0	0	0	107488	718300	0	0	0	0	1.34818e+06
EGNDLYMEM[16]K (+2)	1	1244.51	1245.37	1	11240	9490	0	0	0	0	0	0	0	0	0	0	0	0	0	0	0	0	0	2173627	0	0	0	0	0	0
ELQDIIAILGLDELSEEDRLTVAR (+3)	3	2710.44	2712.01	1	11240	9490	0	0	0	0	0	0	0	0	720729	608887	0	0	0	0	0	0	0	0	773346	0	0	0	0	0
ITSTKEGSITSIQAVYVPADDLTDPAPATTFAHLDATTVLSR (+3)	8	4373.23	4375.8	1	11240	9490	0	0	0	0	0	635223	0	0	0	0	0	0	0	0	0	163509	0	654628	644134	0	0	0	0	0
YVGLAETIR (+2)	4	1020.56	1021.17	2	11240	9490	0	0	0	0	0	0	0	0	0	0	0	0	741911	0	0	0	0	348153	592365	351317	0	0	0	0
[43]EGNDLYM[16]EMKESGVINEENIAESK (+2)	2	2787.22	2788.94	1	11240	9490	0	0	0	0	76602.6	1.82583e+06	0	0	0	0	0	0	0	0	0	0	0	0	0	0	0	0	0	0
[43]GLAAKGIYPAVDPLDSTSTMLQPQIVGEEHYETAQR (+3)	5	3927.93	3930.29	2	11240	9490	0	0	0	695252	0	0	0	0	0	0	0	0	0	0	592934	0	0	0	0	154147	454473	0	0	0
[43]TREGNDLYMEM[16]KESGVINEENIAESK (+3)	5	3044.37	3046.23	1	11240	9490	0	0	289177	0	0	0	0	0	0	0	851059	0	0	0	0	0	0	0	442534	308732	0	0	0	0
[43]INPTTSGPGVSALEKK (+2)	3	1640.87	1641.8	1	11240	9490	0	0	0	0	0	0	0	0	923870	0	0	0	0	0	0	0	0	0	544865	0	0	0	400775	0
[43]SAPAFIQLDTK (+2)	3	1232.64	1233.35	1	11240	9490	0	1.13463e+06	0	0	0	0	0	0	0	0	0	0	0	0	0	0	0	0	0	0	0	703386	0	0
FLSQPFFVAEVFTGSPGK (+2)	13	1957	1958.22	2	11240	9490	0	0	0	183372	98013.5	0	335837	259025	0	0	170735	310709	0	0	0	0	0	0	290806	0	0	156056	0	0
GRDTVSQQINVTC[57]EVQQLLGNNRVR (+3)	5	2883.47	2885.15	1	11240	9490	0	0	0	0	0	0	0	0	0	0	0	0	0	0	0	0	0	826951	924441	0	0	0	0	0
[43]TVLIM[16]ELINNIAK (+2)	3	1529.85	1530.8	1	11240	9490	0	1.56381e+06	0	0	0	0	0	0	0	0	0	0	0	0	0	0	0	0	0	0	0	45069.9	4391.22	0
ELQDIIAILGLDELSEEDR (+3)	9	2170.1	2171.36	1	11240	9490	0	0	0	0	0	0	0	0	655256	395463	0	0	455071	0	0	0	0	0	0	0	0	0	0	0
[43]ESGVINEENIAESK (+2)	2	1560.73	1561.58	1	11240	9490	0	0	0	0	0	0	0	0	0	0	0	0	0	0	0	0	0	0	0	0	0	1.50516e+06	0	0
VRAVAMSATDGLMR (+2)	3	1476.75	1477.75	2	11240	9490	0	0	0	0	0	0	0	0	0	0	913319	0	0	0	0	0	0	0	0	0	0	0	0	559032
[43]AVAM[16]SATDGLMR (+2)	2	1280.59	1281.44	2	11240	9490	0	0	0	0	0	0	0	0	0	0	0	0	0	0	0	0	0	0	0	0	0	1.46581e+06	0	0
[43]MRINPTTSGPGVSALEKK (+3)	4	1928.01	1929.18	1	11240	9490	0	329081	0	0	0	0	0	0	0	379725	0	334746	0	0	0	222008	0	0	0	0	0	0	0	0
[43]MPSAVGYQPTLSTEM[16]GTLQER (+3)	1	2354.09	2355.58	1	11240	9490	0	0	0	0	0	0	0	0	0	0	0	0	0	0	0	0	0	0	0	0	0	1.25831e+06	0	0
GGKIGLFGGAGVGK (+3)	9	1216.69	1217.42	6	11240	9490	0	175831	0	0	0	0	0	0	0	333532	431988	174297	0	0	0	70975.3	0	0	0	0	0	0	53372.5	0
[43]GIYPAVDPLDSTSTM[16]LQPQIVGEEHYETAQR (+4)	1	3503.65	3505.75	2	11240	9490	0	0	0	0	0	0	0	0	0	0	0	0	0	0	0	0	0	0	1.19695e+06	0	0	0	0	0
LILSGELDSLPEQAFYLVGNIDEATAKATNLEM[16]ENNLKK (+4)	5	4307.19	4309.8	1	11240	9490	0	0	0	0	0	0	0	0	302607	0	0	0	0	0	0	0	0	0	743722	0	0	0	0	0
[43]MPSAVGYQPTLSTEMGTLQER (+3)	2	2338.09	2339.58	1	11240	9490	0	0	0	0	0	0	0	0	0	0	0	0	0	0	0	0	0	0	0	0	0	1.0456e+06	0	0
SAPAFIQLDTKLSIFETGIK (+2)	4	2178.19	2179.51	1	11240	9490	0	0	0	0	0	0	0	0	0	0	0	0	0	0	0	0	0	185441	830358	0	0	0	0	0
[43]MPSAVGYQPTLSTEMGTLQER (+2)	1	2338.09	2339.58	1	11240	9490	0	0	0	0	0	0	0	0	0	0	0	0	0	0	0	0	0	0	0	0	0	993628	0	0
[43]LSIFETGIK (+2)	2	1049.58	1050.19	1	11240	9490	0	0	0	0	0	0	0	0	0	0	0	0	0	0	0	0	0	0	0	0	0	839865	0	0
[43]VVDLLAPYRR (+2)	1	1243.7	1244.42	1	11240	9490	0	0	0	0	0	0	0	0	0	0	792580	0	0	0	0	0	0	0	0	0	0	0	0	0
[43]M[16]PSAVGYQPTLSTEMGTLQER (+3)	2	2354.09	2355.58	1	11240	9490	0	0	0	0	0	0	0	0	0	0	0	0	0	0	0	0	0	0	0	0	0	658500	0	0
[43]M[16]PSAVGYQPTLSTEMGTLQER (+2)	1	2354.09	2355.58	1	11240	9490	0	0	0	0	0	0	0	0	0	0	0	0	0	0	0	0	0	0	0	0	0	655128	0	0
FVQAGSEVSALLGRMPSAVGYQPTLSTEM[16]GTLQER (+3)	2	3725.84	3728.16	1	11240	9490	0	0	0	0	0	446238	183023	0	0	0	0	0	0	0	0	0	0	0	0	0	0	0	0	0
TREGNDLYMEMKESGVINEENIAESK (+2)	1	2985.37	2987.23	1	11240	9490	0	0	0	0	0	0	0	0	0	0	0	0	0	0	0	0	0	569442	0	0	0	0	0	0
SITSIQAVYVPADDLTDPAPATTFAHLDATTVLSR (+3)	3	3656.86	3659.02	2	11240	9490	0	0	0	0	0	0	0	0	0	0	0	0	527796	0	0	0	0	0	0	0	0	0	39613.3	0
GIYPAVDPLDSTSTMLQPQIVGEEHYETAQRVK (+3)	1	3671.81	3674.05	2	11240	9490	0	0	0	0	0	497834	0	0	0	0	0	0	0	0	0	0	0	0	0	0	0	0	0	0
FVQAGSEVSALLGRM[16]PSAVGYQPTLSTEM[16]GTLQER (+5)	2	3741.83	3744.16	1	11240	9490	0	0	0	0	0	0	0	0	0	0	0	0	0	176029	0	0	0	0	319819	0	0	0	0	0
[43]TREGNDLYM[16]EMKESGVINEENIAESK (+3)	2	3044.37	3046.23	1	11240	9490	0	0	0	0	0	0	0	0	0	0	0	0	0	0	0	494508	0	0	0	0	0	0	0	0
[43]MRINPTTSGPGVSALEKK (+2)	3	1928.01	1929.18	1	11240	9490	0	0	0	0	0	0	0	0	171300	194856	0	0	0	0	0	110179	0	0	0	0	0	0	0	0
VRAVAM[16]SATDGLMR (+3)	1	1492.75	1493.75	2	11240	9490	0	0	0	0	0	0	0	0	0	0	0	0	0	0	0	0	0	0	453698	0	0	0	0	0
[43]DTVSQQINVTC[57]EVQQLLGNNR (+2)	1	2458.19	2459.6	1	11240	9490	0	0	0	0	0	0	0	0	0	0	0	0	0	0	0	0	0	0	0	0	0	406486	0	0
YKELQDIIAILGLDELSEEDRLTVAR (+2)	3	3001.6	3003.36	1	11240	9490	0	0	0	0	0	0	0	0	0	0	0	0	0	0	0	0	0	0	350490	0	0	0	0	0
[43]VVDLLAPYR (+2)	1	1087.6	1088.24	1	11240	9490	0	0	0	0	0	0	0	0	0	0	0	0	0	0	0	0	0	0	0	0	0	296004	0	0
AVAMSATDGLMRGM[16]EVIDTGAPLSVPVGGATLGR (+4)	1	3315.66	3317.81	1	11240	9490	0	0	0	0	0	0	0	0	0	0	0	0	0	0	0	0	0	286555	0	0	0	0	0	0
[43]DTVSQQINVTC[57]EVQQLLGNNR (+3)	1	2458.19	2459.6	1	11240	9490	0	0	0	0	0	0	0	0	0	0	0	0	0	0	0	0	0	0	0	0	0	281800	0	0
LILSGELDSLPEQAFYLVGNIDEATAKATNLEM[16]ENNLKK (+3)	5	4307.19	4309.8	1	11240	9490	0	0	0	0	0	0	0	0	0	0	0	84374.1	0	0	0	0	0	59820.2	112326	0	0	0	0	0
M[16]PNIYNALVVKGR (+2)	4	1489.81	1490.76	1	11240	9490	0	0	0	0	0	0	0	0	0	0	0	0	0	0	0	0	184256	0	0	0	0	0	48617.8	0
[43]MRINPTTSGPGVSALEK (+3)	1	1799.92	1801.01	1	11240	9490	0	0	0	0	0	0	0	0	0	0	0	0	0	0	0	0	0	0	0	204747	0	0	0	0
MPNIYNALVVKGR (+2)	4	1473.81	1474.77	1	11240	9490	0	0	0	0	0	0	0	0	0	0	0	0	0	0	0	0	192313	0	0	0	0	0	0	0
[43]M[16]RINPTTSGPGVSALEK (+2)	4	1815.91	1817.01	1	11240	9490	0	0	0	0	0	0	0	0	0	0	0	0	0	0	0	0	0	0	0	0	0	0	191850	0
[43]FVQAGSEVSALLGRM[16]PSAVGYQPTLSTEMGTLQER (+3)	2	3768.85	3771.17	1	11240	9490	0	0	0	0	0	0	0	0	0	0	0	0	0	0	0	0	0	189272	0	0	0	0	0	0
FVQAGSEVSALLGRMPSAVGYQPTLSTEM[16]GTLQER (+4)	1	3725.84	3728.16	1	11240	9490	0	0	0	0	0	0	0	0	0	0	0	0	0	0	0	0	0	149564	0	0	0	0	0	0
RINPTTSGPGVSALEKK (+3)	1	1753.97	1754.98	1	11240	9490	0	0	0	0	0	0	0	0	0	0	0	0	0	0	0	137766	0	0	0	0	0	0	0	0
[43]EGSITSIQAVYVPADDLTDPAPATTFAHLDATTVLSR (+4)	2	3885.93	3888.19	1	11240	9490	0	0	0	0	0	0	0	0	0	0	0	0	126682	0	0	0	0	0	0	0	0	0	0	0
[43]M[16]RINPTTSGPGVSALEKK (+3)	1	1944.01	1945.18	1	11240	9490	0	0	0	0	0	0	0	0	0	0	0	0	0	0	0	112505	0	0	0	0	0	0	0	0
GIYPAVDPLDSTSTM[16]LQPQIVGEEHYETAQRVK (+3)	1	3687.81	3690.05	2	11240	9490	0	0	0	0	0	0	0	0	0	0	0	0	0	0	0	0	0	0	0	0	72282.9	0	0	0
[43]TVLIMELINNIAK (+2)	1	1513.85	1514.81	1	11240	9490	0	0	0	0	0	0	0	0	0	0	0	0	0	0	0	0	0	0	0	0	0	0	68764.7	0
[43]RINPTTSGPGVSALEKK (+3)	1	1796.97	1797.99	1	11240	9490	0	0	0	0	0	0	0	0	0	0	0	0	0	0	0	0	0	0	62688.8	0	0	0	0	0
MRINPTTSGPGVSALEK (+3)	1	1756.91	1758.01	1	11240	9490	0	0	0	0	0	0	0	49652.2	0	0	0	0	0	0	0	0	0	0	0	0	0	0	0	0
[43]EGNDLYMEM[16]KESGVINEENIAESK (+2)	1	2787.22	2788.94	1	11240	9490	0	0	0	0	0	0	0	0	0	0	0	0	0	0	0	0	0	30886.1	0	0	0	0	0	0
TFQGPPHGIQVER (+2)	2238	1464.75	1465.61	2	11241	10457	4.52399e+08	870232852	432922922	4.0804e+08	4.96309e+08	6.46032e+08	5.14622e+08	407835317	1378212101	1.43511e+09	489950636	9.82931e+08	6.23969e+08	450585020	700584680	5.51694e+08	2.95239e+08	570963814	4.28012e+08	3.3163e+08	1.43027e+08	2.87294e+08	2.78147e+08	326670046
DTDILAAFR (+2)	2682	1020.52	1021.12	1	11241	10457	2.31097e+08	4.86911e+08	2.03978e+08	1.9007e+08	1.54703e+08	1.27141e+09	1.18276e+08	5.55701e+08	8.43865e+08	3.62506e+08	1.87079e+08	3.19605e+08	5.13552e+08	3.12562e+08	3.3872e+08	3.29593e+08	3.53875e+08	1.83822e+08	4.34914e+08	396407457	1.97142e+08	1.96828e+08	2.07244e+08	2.92741e+08
MSGGDHIHSGTVVGK (+2)	608	1480.71	1481.63	1	11241	10457	3.37568e+08	2.78728e+08	3.06224e+08	1.97837e+08	2.83293e+08	5.03199e+08	2.56269e+08	6.11328e+08	4.99861e+08	3.65524e+08	4.68705e+08	1.0917e+08	5.7455e+08	1.80876e+08	4.55486e+08	3.17756e+08	5.41278e+08	2.17714e+08	252112720	3.95365e+08	2.07985e+08	2.2053e+08	2.10396e+08	3.70571e+08
M[16]SGGDHIHSGTVVGK (+2)	1219	1496.7	1497.63	1	11241	10457	3.45917e+08	2.40602e+08	3.38245e+08	2.09077e+08	2.86613e+08	1.70548e+08	3.66676e+08	3.31802e+08	9.54886e+07	3.24931e+08	5.20301e+08	8.74657e+07	5.68571e+08	1.02247e+08	6.35872e+08	3.52042e+08	3.44915e+08	4.54748e+08	1.34274e+08	507798139	3.21024e+08	2.33245e+08	3.51933e+08	3.97605e+08
GGLDFTKDDENVNSQPFMR (+3)	466	2168.98	2170.32	1	11241	10457	1.69872e+08	1.67327e+08	1.00197e+08	2.90853e+07	1.49985e+08	4.828e+08	8.05927e+06	4.06072e+08	863680030	4.40649e+08	322061667	3.62449e+08	4.40878e+08	1.6834e+08	1.46921e+08	2.35042e+08	1.07523e+08	227644906	2.29383e+08	1.13168e+08	1.09659e+08	157123587	8.02374e+07	1.86054e+08
GGLDFTKDDENVNSQPFM[16]R (+2)	934	2184.97	2186.31	1	11241	10457	2.46056e+08	3.75631e+07	1.77107e+08	1.88562e+08	1.02621e+08	1.51411e+08	4.14246e+07	4.01748e+08	2.87406e+08	2.85722e+08	3.77425e+08	2.92477e+08	6.19217e+08	2.12846e+08	1.72074e+08	3.25906e+08	1.37748e+08	2.96519e+08	2.67295e+08	1.21254e+08	4.8372e+07	272967549	2.26869e+08	2.66912e+08
GGLDFTKDDENVNSQPFM[16]R (+3)	502	2184.97	2186.31	1	11241	10457	185836647	3.34633e+07	1.30322e+08	1.40993e+08	8.1825e+07	7.62306e+07	6034210	3.86104e+08	3.95167e+08	3.77272e+08	3.71715e+08	3.1317e+08	5.41212e+08	1.97777e+08	1.49512e+08	2.86129e+08	1.09732e+08	2.55811e+08	2.43571e+08	1.13034e+08	6.60572e+07	2.04045e+08	2.01612e+08	2.17211e+08
GGLDFTKDDENVNSQPFMR (+2)	659	2168.98	2170.32	1	11241	10457	2.65696e+08	1.59043e+08	110720539	1.69606e+08	1.49561e+08	5.19912e+08	4.62023e+06	2.1901e+08	3.49868e+08	3.4546e+08	2.89415e+08	2.87544e+08	434848404	1.6601e+08	1.43697e+08	2.40253e+08	1.18092e+08	2.399e+08	2.38383e+08	1.1485e+08	1.06885e+07	1.89023e+08	9.06993e+07	1.91351e+08
WSPELAAAC[57]EVWK (+2)	708	1545.73	1546.71	2	11241	10457	1.12895e+08	140069620	9.15009e+07	6.92189e+07	9.56168e+07	4.06005e+08	4.25788e+07	2.2355e+08	3.76635e+08	1.36274e+08	8.27066e+07	1.20731e+08	3.70313e+08	1.62992e+08	8.38543e+07	1.31283e+08	1.61171e+07	1.7012e+08	2.5319e+08	2.01279e+07	1.00613e+08	1.06733e+08	39350153	1.24888e+08
DITLGFVDLLR (+2)	2547	1260.71	1261.47	1	11241	10457	1.74012e+08	7.67287e+07	5.61556e+07	6.25999e+07	5.84971e+07	3.24103e+08	1.08059e+08	1.62007e+08	3.56365e+08	1.52571e+08	9.15725e+07	9.65336e+07	3.3062e+08	7.29392e+07	1.06276e+08	1.35568e+08	1.96617e+08	9.77536e+07	1.51199e+08	1.27431e+08	6.20356e+07	4.97524e+07	6.56706e+07	7.98328e+07
M[16]SGGDHIHSGTVVGKLEGER (+3)	601	2081	2082.25	1	11241	10457	79121014	2.29307e+07	7.94445e+07	72771264	3.79586e+07	118601362	1.34001e+08	2.00581e+08	181511749	2.39492e+08	1.55409e+08	235675354	123809408	137970558	153718818	1.15281e+08	6.58236e+07	8.50014e+07	1.39956e+08	9.03077e+07	3.30152e+07	7.14407e+07	7.47546e+07	1.07985e+08
AQAETGEIKGHYLNATAGTC[57]EEM[16]IKR (+3)	2643	2893.37	2895.15	1	11241	10457	1.20112e+08	1.58334e+08	8.95676e+07	7.13168e+07	28154653	1.44311e+08	5.44689e+07	1.02517e+08	4.41411e+07	1.4393e+08	2.20019e+08	1.93375e+08	2.07526e+08	1.40814e+08	1.26788e+08	1.06554e+08	2.68179e+07	1.66339e+08	1.86054e+08	5.88187e+07	6.66477e+07	1.19136e+08	6.80145e+07	1.0403e+08
ALRLEDLR (+2)	80	984.572	985.139	1	11241	10457	8.57562e+07	111463432	115004952	28265824	46178728	10505282	52432240	86160992	234754720	93205432	1.57031e+08	179846336	231137794	2728921	264040289	123939616	66965735	229482128	139660928	142636112	80518144	101022833	64308132	87929560
AMHAVIDR (+2)	340	911.465	912.068	2	11241	10457	8.79262e+07	5.99213e+07	82216919	7.13991e+07	6.9636e+07	6.13363e+07	1.10559e+08	1.57902e+08	7.79266e+07	1.23991e+08	1.91369e+08	2.95955e+07	307521874	5.03455e+07	1.36228e+08	9.81784e+07	1.66806e+08	1.32338e+08	4.98171e+07	9.36812e+07	9.38844e+07	3.88701e+07	1.37343e+08	1.5194e+08
M[16]SGGDHIHSGTVVGKLEGER (+2)	589	2081	2082.25	1	11241	10457	97249234	2.60795e+07	8.54671e+07	7.42722e+07	3.20822e+07	1.09117e+08	1.18378e+08	176144015	1.49204e+08	1.75317e+08	1.22449e+08	1.8343e+08	1.14047e+08	1.34697e+08	1.53089e+08	1.14881e+08	4.84881e+07	9.30697e+07	1.36164e+08	6.73418e+07	3.73815e+07	7.00458e+07	6.64809e+07	8.80579e+07
GHYLNATAGTC[57]EEM[16]IKR (+2)	538	1965.9	1967.15	1	11241	10457	1.77898e+08	4.91722e+07	1.1615e+08	6.17205e+07	6.98767e+07	7.87852e+07	4.90792e+07	6.29665e+07	1.58089e+08	1.31891e+08	106494765	1.39144e+08	2.43018e+08	6.84515e+07	9.61913e+07	8.25063e+07	3.85035e+07	8.03551e+07	9.11387e+07	6.32666e+07	5.79179e+07	1.01573e+08	8.42398e+07	96663148
VTPQPGVPPEEAGAAVAAESSTGTWTTVWTDGLTSLDR (+3)	6874	3853.86	3856.12	1	11241	10457	5.25914e+07	5.25349e+07	19156838	4.24075e+07	5.88804e+07	262367276	7.76729e+07	1.80689e+08	4.21618e+08	9.33138e+07	8.84784e+07	1.99447e+08	9.07313e+07	8.30524e+07	5.63618e+07	6.64751e+07	2.8135e+07	9.95061e+07	9.15068e+07	4.47262e+07	1.06702e+07	3.42161e+07	1.65583e+07	5.88906e+07
[43]TFQGPPHGIQVER (+2)	342	1507.75	1508.62	2	11241	10457	9.45147e+07	1.32383e+08	1.06823e+08	4.98286e+07	3.14476e+07	7.40157e+07	4.56798e+07	9.75333e+07	2.16029e+08	1.55312e+08	109168793	1.17323e+08	1.53885e+08	4.76872e+07	1.0933e+08	6.80144e+07	4.90993e+07	75864070	80575886	8.1368e+07	7.49349e+07	81581053	5.84018e+07	72675138
DNGLLLHIHR (+2)	261	1186.66	1187.35	2	11241	10457	19656550	9.48822e+07	24779216	6.582e+07	80589128	1.07952e+08	71552536	194070480	2.56216e+08	1.70836e+08	204932832	1.31628e+08	98314864	6.23778e+07	46511844	9.89842e+07	26005786	3.59882e+07	5.51776e+07	51525692	4.20937e+07	20087254	18923182	12032582
GHYLNATAGTC[57]EEM[16]IKR (+3)	213	1965.9	1967.15	1	11241	10457	1.13259e+08	3.48592e+07	8.01689e+07	4.63852e+07	5.65783e+07	6.52553e+07	35521841	73556063	1.75567e+08	1.30828e+08	7.87124e+07	1.4715e+08	182766360	5.375e+07	8.3801e+07	6.90946e+07	2.18313e+07	5.74157e+07	7.92345e+07	4.66817e+07	36270005	6.36724e+07	67771987	8.61353e+07
[43]ALRLEDLR (+2)	48	1027.58	1028.14	1	11241	10457	33680428	82110264	36063908	31854954	16921692	134166928	9400233	108623936	0	93476360	9.72647e+07	74664752	1.24663e+08	114273354	215990912	0	0	149293244	179093172	8.82791e+07	0	65894832	69252264	107253992
FLFC[57]AEALYK (+2)	1926	1260.62	1261.46	1	11241	10457	7.4875e+07	4.00129e+07	4.5269e+07	6.66622e+07	5.43417e+07	1.70628e+08	3.54387e+07	1.83896e+08	1.20617e+08	4.60229e+07	79228246	1.03201e+08	1.95648e+08	53192912	2.98988e+07	5.16333e+07	7.50686e+06	5.34793e+07	1.36093e+08	9.17033e+06	5.46647e+07	7.06705e+07	1.84764e+07	6.82739e+07
VTPQPGVPPEEAGAAVAAESSTGTWTTVWTDGLTSLDR (+4)	8751	3853.86	3856.12	1	11241	10457	6.39433e+07	3.43852e+07	3.40297e+07	3.05206e+07	4.34864e+07	1.42739e+08	5.64924e+07	9.27502e+07	172054235	1.08216e+08	5.61181e+07	6.52717e+07	9.93904e+07	5.00707e+07	7.47473e+07	8.07862e+07	3.5597e+07	1.20435e+08	1.54538e+08	4.27656e+07	3.12977e+07	5.88319e+07	2.72791e+07	8.71299e+07
DDENVNSQPFMR (+2)	131	1450.61	1451.52	1	11241	10457	7.98582e+07	13154443	9446506	25226390	1.08142e+06	161454752	20398512	147065584	46885940	46566968	89668536	25968814	1.88672e+08	40155952	8.59914e+07	37782840	7.63499e+07	48272352	45440748	2.16025e+08	63360824	3.09094e+07	32268052	8.72394e+07
TFQGPPHGIQVER (+3)	520	1464.75	1465.61	2	11241	10457	1.5172e+07	129228714	29370524	36974180	42143492	23446468	82366944	120608016	261372128	198416392	41794452	226369818	25314630	30916952	50951028	8.99553e+07	40664312	1.40274e+07	2.34342e+07	14316851	4.11642e+06	6.36809e+06	59470756	14270050
LEGERDITLGFVDLLR (+3)	785	1845	1846.09	1	11241	10457	9.73379e+06	5.8691e+06	1.95025e+07	2.45328e+07	1.67359e+07	1.79005e+08	5.89063e+07	8.74676e+07	2.15042e+08	1.16639e+08	4.17594e+07	1.10265e+08	7.62163e+07	8.05994e+07	4.17986e+07	7.44089e+07	2.6996e+07	7.54468e+07	9.47143e+07	6.63536e+07	1.9204e+07	2.42656e+07	6.24936e+06	3.49663e+07
EIKFEFQAM[16]DTL (+2)	12767	1486.7	1487.67	2	11241	10457	72969616	2.61077e+07	4.50782e+07	4.12277e+07	3.32795e+07	1.06488e+08	3.53272e+07	8.79949e+07	1.31672e+08	7.74344e+07	5.98948e+07	4.15208e+07	1.38075e+08	4.15338e+07	4.07793e+07	5.77638e+07	3.33922e+07	1.27394e+08	4.97273e+07	5.72096e+07	3.24439e+07	4.75427e+07	4.20527e+07	6.11602e+07
[43]GGLDFTKDDENVNSQPFM[16]R (+2)	102	2227.98	2229.32	1	11241	10457	1.20967e+08	42335452	3.44372e+07	41931068	27550078	113023840	21846680	59845956	104201616	58561076	58199566	56685646	1.98831e+08	4.55107e+07	5316258	48256004	25253582	88419216	76821544	1.57834e+07	5.15609e+07	4.10211e+07	5.50165e+07	60223180
DDENVNSQPFM[16]R (+2)	195	1466.61	1467.51	1	11241	10457	54676816	34623752	24672460	17898786	12139234	39721248	3.00943e+06	8467349	0	35705828	94382000	3.55539e+06	2.12472e+08	7864525	73145664	62150524	169329292	42555256	0	1.367e+08	86581832	53032712	1.46434e+08	4.74729e+06
AQAETGEIKGHYLNATAGTC[57]EEMIKR (+3)	2400	2877.37	2879.16	1	11241	10457	6.27891e+07	7.29576e+07	3.81243e+07	2.40685e+07	2.56113e+07	3.09142e+07	2.25562e+07	7.10045e+07	6.75215e+07	6.89621e+07	6.93687e+07	9.01424e+07	1.11703e+08	9.95807e+06	7.08235e+07	5.4181e+07	4.94883e+06	1.14439e+08	7.33042e+07	9.49703e+06	2.39301e+07	9.24896e+07	2.16357e+06	7.37493e+07
GHYLNATAGTC[57]EEMIKR (+2)	608	1949.91	1951.16	1	11241	10457	1.17207e+08	4.5392e+07	6.29283e+07	3.21013e+07	3.00313e+07	4.57244e+07	2.57831e+07	2.69754e+07	1.30011e+08	5.43839e+07	60293828	77404717	1.31356e+08	2.92761e+07	5.44291e+07	3.50607e+07	1.17715e+07	5.31003e+07	2.01722e+07	3.25656e+07	2.5903e+07	4.32746e+07	1.68796e+07	7.06959e+07
GHYLNATAGTC[57]EEMIKR (+3)	383	1949.91	1951.16	1	11241	10457	9.69357e+07	3.3479e+07	5.34942e+07	2.74029e+07	3.20102e+07	4.86282e+07	2.94413e+07	3.19787e+07	156336976	3.74496e+07	8.11415e+07	95942108	1.24431e+08	2.70825e+07	5.25642e+07	3.94485e+07	1.67136e+06	5.00172e+07	1.61372e+07	2.46304e+07	2.30442e+07	3.57691e+07	5.36808e+06	66150827
EASKWSPELAAAC[57]EVWK (+2)	128	1960.94	1962.16	2	11241	10457	2.18269e+07	3.76782e+07	32085232	36055981	17983408	1.79186e+08	2.55958e+07	92465775	8.23534e+07	71484384	4.02453e+07	6.25423e+07	7.38946e+07	5.5937e+07	2.10492e+07	36665457	2.17202e+06	9.09119e+07	8.73368e+07	5.50215e+06	1.53305e+07	4.49488e+07	1.05113e+07	4.15191e+07
[43]M[16]SGGDHIHSGTVVGK (+2)	129	1539.71	1540.63	1	11241	10457	7.14341e+07	2.67859e+07	1.37695e+07	4.21793e+07	3.12862e+07	7182514	2.86928e+07	1.54531e+07	6.3068e+06	4.73093e+07	66269744	3.10819e+06	1.65489e+08	9.09316e+06	1.00278e+08	7.07259e+07	9.60183e+07	2.96654e+07	396715	7.85973e+07	3.93297e+07	35070088	7.02416e+07	6.48889e+07
AVYEC[57]LR (+2)	300	909.438	910.019	1	11241	10457	80026006	3.22406e+07	27005160	4.78905e+07	1.69322e+07	7.57232e+07	4.02347e+06	5.89219e+07	262078096	65148878	0	29379658	1.27716e+08	51630368	24248438	34304976	11275993	33482422	1.86405e+06	1.56229e+07	12053845	16302064	29473826	38961128
M[16]SGGDHIHSGTVVGK (+3)	368	1496.7	1497.63	1	11241	10457	36531300	2.03e+07	4.52693e+07	1.69794e+07	2.99463e+07	1.88978e+07	3.94186e+07	3.22344e+07	2.03104e+07	6.4938e+07	82296472	1.47456e+07	1.01898e+08	1.54368e+07	9.72877e+07	4.96444e+07	76555638	6.10993e+07	2.33031e+07	6.80132e+07	2.75625e+07	28013078	47577672	61559230
LEDLRIPPAYVK (+2)	857	1412.8	1413.66	1	11241	10457	3.82576e+07	6.45418e+07	1.66018e+07	2.86672e+07	1.91107e+07	7.39707e+07	5.60207e+06	7.14768e+06	92466328	63411181	6.4909e+07	3.31847e+07	8.38188e+07	2.45952e+07	4.80189e+07	66405621	9.92817e+06	4.91244e+07	7.12316e+07	5.71382e+07	8.15717e+06	5.43977e+07	3.48066e+07	4.74312e+07
EASKWSPELAAAC[57]EVWK (+3)	140	1960.94	1962.16	2	11241	10457	1.66199e+07	2.94089e+07	19521864	2.98514e+07	17913896	1.44468e+08	2.1585e+07	8.33498e+07	82599034	68211624	3.60309e+07	60932368	6.35744e+07	4.44679e+07	18007046	3.08786e+07	1.5319e+06	7.08915e+07	6.65652e+07	4.19841e+06	9.76178e+06	2.68604e+07	7.68415e+06	3.10592e+07
[43]GGLDFTKDDENVNSQPFM[16]R (+3)	63	2227.98	2229.32	1	11241	10457	58867296	21086406	16415827	17601436	12529842	7.07633e+07	5.98348e+06	2.82365e+07	64259244	41408140	4.8157e+07	26857036	161861027	2.73027e+07	3.49618e+07	38234944	16285536	5.95377e+07	47929178	7657120	3.25784e+07	21862262	3.77749e+07	52743400
[43]MSGGDHIHSGTVVGK (+2)	167	1523.72	1524.64	1	11241	10457	5.82269e+07	2.84793e+07	3.69053e+07	2.58469e+07	4.34837e+06	2.46619e+07	2.66268e+07	4.50167e+07	7.37423e+07	4.1725e+07	4.54498e+07	1.99357e+07	1.132e+08	1.63237e+07	9.22043e+07	4.14035e+07	6.47704e+07	3.35198e+07	391453	6.46192e+07	7.10718e+06	2.06306e+07	3.37002e+07	2.44792e+07
LEGERDITLGFVDLLR (+2)	509	1845	1846.09	1	11241	10457	7.80472e+06	1.1105e+07	1.40865e+07	1.71234e+07	1.05831e+07	1.18776e+08	3.81194e+07	6.68604e+07	9.65408e+07	4.66778e+07	2.45483e+07	5.96591e+07	4.47187e+07	5.19962e+07	2.25496e+07	4.82605e+07	2.32399e+07	5.21789e+07	6.66919e+07	4.53085e+07	1.68282e+07	2.36945e+07	4.54313e+06	2.51769e+07
MSGGDHIHSGTVVGK (+3)	115	1480.71	1481.63	1	11241	10457	30386831	2.44331e+07	3.20319e+07	1.91556e+07	3.34857e+07	4.41739e+07	27160108	85560444	9.65378e+07	22347188	60603938	1.53366e+07	54993239	1.99616e+07	6.59954e+07	4.67844e+07	57964091	2.11037e+07	2.99877e+07	6.3281e+07	14664487	1.48754e+07	19288832	3.39329e+07
VTPQPGVPPEEAGAAVAAESSTGTWTTVWTDGLTSLDRYK (+4)	3838	4145.02	4147.47	1	11241	10457	4.7486e+06	1109108	1.30119e+06	1.00101e+07	1.15536e+07	125025406	2.82699e+07	97794118	7.89045e+07	4.00639e+07	3.3252e+07	4.81762e+07	1.82771e+07	5.47217e+07	1.93638e+07	1.74977e+07	1.42583e+06	6.41623e+07	1.41394e+08	2.32885e+06	429816	2.2784e+07	273001	6.43023e+07
[43]AMHAVIDR (+2)	73	954.471	955.074	2	11241	10457	8.20546e+06	16226863	10617982	1.07369e+07	5.04446e+06	7.74378e+06	2633741	24943074	57652928	68078000	4.05031e+07	3.12289e+07	1.26025e+08	2.06898e+07	6.05929e+07	3.94871e+07	2.137e+07	39641800	50032598	5.94256e+07	2.31373e+07	3.45935e+07	6.46602e+07	4.51923e+07
[43]GGLDFTKDDENVNSQPFMR (+2)	222	2211.99	2213.32	1	11241	10457	4.03334e+07	19228724	3.32402e+07	43728624	1.74479e+07	4.29921e+07	1.58028e+07	2.38404e+07	125855336	36335472	27432821	33946156	9.63147e+07	2.13337e+07	2.16007e+07	32500026	13153223	4.20936e+07	22294188	7.9228e+06	33132842	2.65455e+07	11796851	30017117
MSGGDHIHSGTVVGKLEGER (+3)	483	2065	2066.26	1	11241	10457	30523868	1.30397e+07	21220041	1.02784e+06	1.16135e+07	4.01145e+07	6.20364e+06	6.48985e+06	9.25307e+07	9.14482e+07	7.4668e+07	94538792	3.42334e+07	3.4394e+07	6.67455e+07	1.733e+07	2.15673e+07	2.95612e+07	2.73859e+07	2.54434e+07	3.8671e+06	1.2866e+07	667739	32788158
MSGGDHIHSGTVVGKLEGER (+2)	462	2065	2066.26	1	11241	10457	26731482	9.1271e+06	1.88205e+07	8230547	9.26426e+06	33927320	6825174	5.0781e+06	7.59903e+07	6.75719e+07	46435482	69319696	4.04727e+07	3.54329e+07	6.66763e+07	1.57971e+07	1.83401e+07	3.64392e+07	3.04071e+07	1.95837e+07	5.99129e+06	1.10838e+07	421181	27456553
AQAETGEIKGHYLNATAGTC[57]EEM[16]IKR (+4)	233	2893.37	2895.15	1	11241	10457	2.36081e+07	19984468	29113426	7.73255e+06	3.09978e+06	2.94163e+06	1.75798e+07	4.2964e+07	13872016	21886934	5.27973e+06	83384205	7.18311e+07	3.91961e+07	3.4616e+07	2.51186e+07	6299342	28118690	5.20633e+07	11351421	1.85757e+07	3.57432e+07	1.73453e+07	3.17018e+07
EIKFEFQAMDTL (+2)	8639	1470.71	1471.67	2	11241	10457	2.59251e+07	1.78561e+07	1.36163e+07	9.54722e+06	1.86735e+07	5.24972e+07	1.95392e+07	4.21075e+07	9.85471e+07	2.53742e+07	1.35929e+07	4.74407e+07	38412972	2.10769e+07	1.24081e+07	2.25715e+07	8.11089e+06	4.69559e+07	4.62484e+07	4.53914e+06	1.08156e+07	1.71062e+07	1.60313e+06	9.4096e+06
AMHAVIDRQK (+2)	126	1167.62	1168.37	2	11241	10457	2.81648e+07	2.71816e+07	1.88659e+07	1.96863e+07	1.66273e+07	2.35495e+07	30410528	4.16604e+07	6.42317e+06	2.82657e+07	47270132	8.08729e+06	3.58004e+07	2.20849e+07	4.70361e+07	1.98835e+07	3737283	58226260	44111708	11135205	12674233	22431756	8746390	33280910
AM[16]HAVIDR (+2)	1697	927.46	928.063	2	11241	10457	1.52661e+07	2.39028e+07	2.11107e+07	2.05944e+07	2.76788e+07	1.5205e+07	5.10044e+07	3.1665e+07	9.95004e+06	9.01626e+06	3.23246e+07	2.17238e+06	1.69301e+07	3.07205e+06	1.78771e+07	1.71761e+07	3.63201e+07	1.28174e+07	536918	1.67456e+07	6.65066e+07	1.04601e+07	6.19943e+07	1.62958e+07
VALEAC[57]VQAR (+2)	5290	1115.58	1116.26	2	11241	10457	1.89268e+07	1.91848e+07	1.18289e+07	9.47846e+06	9.41569e+06	3.12591e+07	1.51439e+07	3.19052e+07	2.49222e+07	1.62746e+07	2.63153e+07	1.23056e+07	6.46875e+07	1.1104e+07	1.87031e+07	9.01986e+06	854565	1.99748e+07	9.5186e+06	2.25585e+06	9.0319e+06	3.48772e+06	1.33129e+07	4.31561e+06
AQAETGEIKGHYLNATAGTC[57]EEMIKR (+4)	153	2877.37	2879.16	1	11241	10457	1.81618e+07	9.09653e+06	1.41484e+07	5.45594e+06	8.94879e+06	578135	1.11034e+07	32857557	15497790	24060070	2.35106e+07	3.5624e+07	3.16473e+07	1.22906e+07	17358715	1.3471e+07	0	34952228	1.57966e+07	2.82869e+06	9.27967e+06	3.01043e+07	0	2.22814e+07
AQAETGEIKGHYLNATAGTC[57]EEM[16]IKR (+2)	262	2893.37	2895.15	1	11241	10457	2.21894e+07	2.64746e+07	1.3887e+07	8.90329e+06	722974	14640775	3.37734e+06	8704384	19896460	2.22865e+07	2.42942e+07	2.95275e+07	3.71196e+07	2.41691e+07	1.83992e+07	1.65702e+07	0	3.27696e+07	1.9308e+07	2.42239e+06	4.23067e+06	1.76296e+07	4.32842e+06	1.06015e+07
EGNEIIREASK (+2)	27	1244.64	1245.34	3	11241	10457	1.98809e+06	0	7322514	3.47901e+06	0	6.76051e+07	16310310	1.42587e+07	0	9727371	67993176	5176796	7.9185e+06	6.75042e+07	37931960	18623542	0	0	0	0	1787404	24966972	2.83272e+06	14814171
[43]AM[16]HAVIDR (+2)	107	970.465	971.069	2	11241	10457	9.18503e+06	6.5168e+06	1.5992e+07	9.73412e+06	7.49067e+06	2.08784e+06	7.73075e+06	1.28116e+06	5.83599e+06	11515200	2.01909e+07	866502	6.69479e+07	2.16871e+06	37931232	29093116	12445781	4.48425e+06	748502	2.27228e+07	1.5628e+07	4.15438e+06	3.51855e+07	3.70078e+07
[43]GGLDFTKDDENVNSQPFMR (+3)	117	2211.99	2213.32	1	11241	10457	1.45187e+07	6191147	1.09101e+07	10771399	5586835	1.9863e+07	0	12678277	49405456	15933630	1.39373e+07	1.06441e+07	5.78691e+07	8.70765e+06	8.67449e+06	18379694	6.32324e+06	1.50501e+07	7.37347e+06	3.73043e+06	17039932	1.31627e+07	2.50652e+06	8.52913e+06
LGLSAKNYGR (+2)	35	1077.59	1078.22	1	11241	10457	5571259	0	0	0	10360689	9419761	9574836	0	29540810	21725649	6373575	7.33989e+06	51903802	19795172	2.12762e+07	2.39449e+07	0	3.19657e+07	3.59651e+07	1.07349e+07	6.25943e+06	14640368	17908784	243707
[43]DNGLLLHIHR (+2)	105	1229.66	1230.36	2	11241	10457	1.33814e+07	8.42184e+06	8.16775e+06	5.16777e+06	6.17675e+06	2.95975e+06	4.01174e+06	6.8182e+06	2.77963e+07	1.82416e+07	13869487	1.04825e+07	4.41359e+07	7.46548e+06	2.16216e+07	1.70464e+07	6.32354e+06	1.08056e+07	10346700	1.22889e+07	1.89568e+07	1.39428e+07	1.9916e+07	1.44383e+07
PLLGC[57]TIKPK (+2)	27	1125.66	1126.38	2	11241	10457	52946496	1.29356e+07	12225353	12936502	16344334	9231249	0	8702892	33322515	17335432	7.45094e+06	17984920	25084296	10542517	10252435	2.06724e+07	0	19099996	11891008	2875624	0	0	0	12522487
M[16]SGGDHIHSGTVVGKLEGER (+4)	58	2081	2082.25	1	11241	10457	6058435	567103	10263253	5630701	5.95512e+06	13766257	198413	472381	18577724	49736208	21614592	5.0499e+07	1.86177e+07	17402530	2.2553e+07	1.63624e+07	5.10186e+06	1.38705e+06	16172687	7.12989e+06	328712	2.78437e+06	14454356	7686953
EASKWSPELAAAC[57]EVWKEIK (+3)	114	2331.16	2332.6	2	11241	10457	1.72149e+06	3.93658e+06	4.71208e+06	8.23155e+06	3.97605e+06	3.35911e+07	16123514	3.01172e+07	18819162	1.39802e+07	1.16503e+07	22639900	6.47219e+06	15149894	5.10328e+06	4.66684e+06	0	2.81935e+07	3.63514e+07	0	2.02817e+06	10731385	0	2.26357e+06
WSPELAAAC[57]EVWKEIK (+2)	148	1915.95	1917.16	2	11241	10457	1.97755e+06	2.94411e+06	4.18764e+06	9.3072e+06	3.5759e+06	5.13323e+07	1.466e+07	2.37818e+07	24481730	1.09593e+07	7.14543e+06	2.24338e+07	9.75511e+06	11391156	3.55153e+06	6323944	268855	1.81682e+07	2.34448e+07	687726	3.86089e+06	1.07466e+07	641086	6.33849e+06
GHYLNATAGTC[57]EEM[16]IK (+2)	67	1809.8	1810.97	1	11241	10457	8.58848e+06	3.45847e+06	7.11815e+06	5.55182e+06	7.36923e+06	5.75561e+06	3.73032e+06	9.00529e+06	1.10616e+07	8.39352e+06	6.00844e+06	8.97465e+06	3.09014e+07	3.82738e+06	6.47551e+06	15080526	3.80954e+06	8.79523e+06	0	8.23467e+06	1.00618e+07	9620227	9.54729e+06	6.50805e+06
AQAETGEIKGHYLNATAGTC[57]EEM[16]IK (+3)	91	2737.27	2738.97	1	11241	10457	25148387	5009035	849052	5.78226e+06	5.25766e+06	11081298	3.21233e+06	16892466	9961142	1.37875e+07	4.73909e+06	1.23723e+07	1.7452e+07	3.93558e+06	2.89837e+06	1.1999e+07	1298860	3.16447e+06	379046	3.09787e+06	6.42859e+06	1.0525e+07	8.54955e+06	6.84931e+06
[43]AQAETGEIKGHYLNATAGTC[57]EEM[16]IKR (+3)	95	2936.38	2938.16	1	11241	10457	5.94401e+06	7446580	5.34039e+06	5.06697e+06	558353	6.78307e+06	5323418	5718068	10233160	11304039	1.35516e+07	8.24393e+06	4.50915e+06	5.84798e+06	6395860	10570972	1.01967e+06	1.4929e+07	1.00563e+07	2.72083e+06	6.45015e+06	1.7727e+07	7.56182e+06	1.00157e+07
AQAETGEIKGHYLNATAGTC[57]EEMIK (+3)	103	2721.27	2722.97	1	11241	10457	1.33367e+07	7607292	4957526	3.07789e+06	3.79864e+06	6.46398e+06	2.64454e+06	1.58841e+07	16041877	1.01457e+07	1.0109e+07	7.34208e+06	2.00457e+07	1.65105e+06	3.28503e+06	7.56909e+06	1.18298e+06	4.50131e+06	678053	1.51447e+06	5.197e+06	1.09474e+07	1.95153e+06	8.35608e+06
TFQGPPHGIQVERDK (+2)	38	1707.87	1708.87	2	11241	10457	0	769544	2.20646e+06	3.86066e+06	1.3916e+06	3.12268e+06	10331755	0	14654994	4.26389e+07	6789099	3.03333e+07	0	3.31701e+06	5.21444e+06	6.05957e+06	0	1.02969e+07	5.17494e+06	0	0	4461320	2.29304e+06	4.54082e+06
LEDLRIPPAYVK (+3)	112	1412.8	1413.66	1	11241	10457	2.04861e+06	0	1.07532e+06	3.11321e+06	4.23736e+06	0	4872556	8395915	25481548	0	2260316	6270851	13784646	6549672	6.64038e+06	11833496	2768127	2.82175e+06	1.37419e+07	10845406	1.93415e+06	4.31491e+06	8.71631e+06	8825030
[43]GHYLNATAGTC[57]EEM[16]IKR (+2)	42	2008.91	2010.16	1	11241	10457	1.28259e+07	4865452	4.76304e+06	3.57523e+06	3.83962e+06	2561352	2611064	6.50372e+06	9130126	4832516	4.78516e+06	5.63166e+06	2.02488e+07	4662166	6.51591e+06	8.81667e+06	1.52599e+06	5.60957e+06	0	3.94418e+06	7.96598e+06	8.05544e+06	6.22101e+06	7.1213e+06
AQAETGEIKGHYLNATAGTC[57]EEMIKR (+2)	152	2877.37	2879.16	1	11241	10457	7.99166e+06	8.80393e+06	4.24913e+06	3.18509e+06	1.27013e+06	2.65917e+06	0	7.04331e+06	9401264	8640615	841612	9.72211e+06	1.41565e+07	5.97439e+06	8.0113e+06	6.92372e+06	0	1.68491e+07	8.63165e+06	294478	1.83894e+06	7.89503e+06	0	5185184
[43]EGNEIIREASK (+2)	16	1287.64	1288.35	3	11241	10457	0	0	1.08329e+06	0	506467	23316236	0	1.6657e+06	0	4292141	1.78414e+07	6.80165e+06	0	8310307	1.12346e+07	1.31096e+06	0	40951868	10323063	0	0	3.045e+06	0	4.21477e+06
[43]GHYLNATAGTC[57]EEM[16]IKR (+3)	32	2008.91	2010.16	1	11241	10457	1.17047e+07	0	3196502	830529	3.57245e+06	0	1.28286e+06	8232054	11294301	6506001	5.9174e+06	4.70532e+06	2.09445e+07	4017556	5.53912e+06	7936000	2.02546e+06	5547407	0	3.88944e+06	6.03118e+06	6921077	6.99264e+06	7.71865e+06
GHYLNATAGTC[57]EEMIK (+2)	114	1793.81	1794.97	1	11241	10457	1.92205e+07	3.67397e+06	7.02396e+06	4.15959e+06	4.66429e+06	2.00615e+06	2.91094e+06	3323935	1.19462e+07	6.39484e+06	3.41803e+06	6.14268e+06	1.70344e+07	1.13343e+06	1.85836e+06	3.82693e+06	2.5918e+06	1.23575e+06	205075	3.32667e+06	3.80379e+06	7.62247e+06	2.898e+06	7.86677e+06
EGNEIIR (+2)	9	829.429	829.898	3	11241	10457	0	0	0	0	0	0	9471841	0	0	0	0	0	0	0	0	0	1.9494e+06	0	0	0	478161	0	0	1.12468e+08
DRFLFC[57]AEALYK (+2)	651	1531.75	1532.73	1	11241	10457	4316755	3.10334e+06	3.10281e+06	5.05009e+06	3.20587e+06	7.18565e+06	2.26234e+06	1.21048e+07	7.49462e+06	3.97495e+06	1.01806e+07	3.84558e+06	9.00935e+06	3.59675e+06	1.88054e+06	2.89835e+06	425457	3.59872e+06	1.51406e+07	222903	2.65157e+06	3.17367e+06	244722	5040915
AVYEC[57]LRGGLDFTKDDENVNSQPFM[16]R (+3)	191	3076.4	3078.31	1	11241	10457	1.98095e+06	6.14432e+06	2.19887e+06	1.64701e+06	408461	5.77179e+06	1.03315e+06	3.14076e+06	2.6674e+06	7.84788e+06	1.03984e+07	3.9826e+06	3.92996e+06	5.19997e+06	5.10791e+06	3.98144e+06	1.01611e+06	1.6252e+07	3.65488e+06	732272	1.65274e+06	6.30458e+06	122461	1.95557e+06
[43]M[16]SGGDHIHSGTVVGKLEGER (+3)	44	2124	2125.26	1	11241	10457	0	1.17323e+06	1.67152e+06	1002665	0	1.86119e+06	1.22128e+06	0	1.43222e+06	2.1167e+06	0	11145414	6.53169e+06	6.73371e+06	1.44332e+07	10010361	4.26326e+06	4.98518e+06	4.71775e+06	7.7882e+06	1433704	3.09707e+06	2470847	7822561
[43]M[16]SGGDHIHSGTVVGKLEGER (+2)	79	2124	2125.26	1	11241	10457	1.12487e+06	1.41251e+06	1.8455e+06	1.04107e+06	525036	1272182	380619	906223	7.34799e+06	7.44062e+06	6.7834e+06	6.75521e+06	4.75312e+06	5.76124e+06	1.05472e+07	7.05352e+06	3.50414e+06	4.24064e+06	4.46272e+06	4.81723e+06	1.45564e+06	2.90944e+06	3.22425e+06	5.72236e+06
MSGGDHIHSGTVVGKLEGER (+4)	34	2065	2066.26	1	11241	10457	0	1.05306e+06	3012455	0	1.86651e+06	7040268	0	1.67023e+06	1.6135e+07	16858596	11498256	14981230	5.74898e+06	0	7.93023e+06	2.32471e+06	0	558593	2.14023e+06	1661291	0	0	0	0
DLAREGNEIIR (+2)	3	1284.68	1285.41	3	11241	10457	0	0	1.27492e+06	0	0	0	0	0	0	0	0	0	0	0	0	9578613	0	79637952	0	0	0	0	0	0
GGLDFTKDDENVNSQPFM[16]RWR (+3)	59	2527.16	2528.71	1	11241	10457	1.40822e+06	0	0	1.12416e+06	2.42642e+06	744752	336231	6.42811e+06	1.65551e+07	6.97105e+06	7754446	1.78244e+06	6.57446e+06	6.08352e+06	1480742	3.17825e+06	0	1.61724e+06	1.45765e+07	0	3.38638e+06	2.18136e+06	0	2.49555e+06
[43]AQAETGEIKGHYLNATAGTC[57]EEMIKR (+3)	91	2920.38	2922.16	1	11241	10457	3009118	1.45197e+06	184354	1.9252e+06	1.70704e+06	0	2.92822e+06	3.70736e+06	9390929	5.35695e+06	5.5575e+06	4636477	9.35895e+06	1.73248e+06	1.41482e+06	4.23218e+06	576237	2.94501e+06	4.59743e+06	1.93655e+06	6.57519e+06	6.22105e+06	321553	2.05957e+06
[43]YGRPLLGC[57]TIKPK (+2)	14	1544.85	1545.8	2	11241	10457	0	13409084	0	0	0	0	0	0	40758248	8769595	0	10593382	0	0	603518	3.16058e+06	0	0	3.66029e+06	0	0	0	0	0
[43]GHYLNATAGTC[57]EEMIKR (+3)	37	1992.91	1994.16	1	11241	10457	4.30325e+06	5.09218e+06	2.12168e+06	1.22702e+06	1.81463e+06	1.03469e+06	1.62353e+06	4.12298e+06	11850581	4.54371e+06	3059451	3707107	1.14789e+07	753025	2.26871e+06	2.87962e+06	1.01651e+06	1.95352e+06	2.04458e+06	1.34782e+06	1.65415e+06	2326676	955394	3900315
EASKWSPELAAAC[57]EVWKEIK (+2)	88	2331.16	2332.6	2	11241	10457	442000	816795	1.32587e+06	2.75785e+06	1.02238e+06	7.62415e+06	2.9488e+06	6.97267e+06	3103882	1.81182e+06	1.78483e+06	5.15069e+06	1.93047e+06	3.81094e+06	1.42485e+06	1.30459e+06	0	7.97044e+06	9.86918e+06	0	391255	2817512	0	1.18637e+06
NEGRDLAREGNEIIR (+2)	4	1740.89	1741.86	2	11241	10457	0	0	0	0	0	0	0	0	0	0	0	0	0	10010579	5.11791e+06	1.40845e+06	0	44595164	0	0	0	0	0	0
AQAETGEIKGHYLNATAGTC[57]EEM[16]IK (+2)	53	2737.27	2738.97	1	11241	10457	9.07748e+06	2.36016e+06	3.32013e+06	1.90818e+06	1.70242e+06	3.87647e+06	595845	5.67086e+06	2505106	3.5588e+06	1.59808e+06	3.81799e+06	6.09684e+06	1774601	1.31118e+06	1.521e+06	0	1336541	254053	679067	1.976e+06	3.67826e+06	862928	1.40944e+06
[43]MSGGDHIHSGTVVGK (+3)	33	1523.72	1524.64	1	11241	10457	617184	0	2.00326e+06	1.76481e+06	2.19346e+06	1.3095e+06	0	4712386	6664442	4.04983e+06	3.36147e+06	0	6.64448e+06	1.24994e+06	6.98791e+06	3.5305e+06	2.41545e+06	2.03223e+06	0	4619256	0	0	2297627	850314
[43]GHYLNATAGTC[57]EEMIKR (+2)	40	1992.91	1994.16	1	11241	10457	4.05045e+06	3.84709e+06	2.05743e+06	951605	1.48443e+06	1.00468e+06	1.46361e+06	2.66524e+06	7383684	2.68022e+06	1.83656e+06	2.48249e+06	8185405	798987	1.76699e+06	2.23305e+06	649996	1.672e+06	2.02238e+06	1.168e+06	1.93498e+06	608562	353348	3.15041e+06
[43]MSGGDHIHSGTVVGKLEGER (+3)	56	2108.01	2109.26	1	11241	10457	1.79444e+06	0	758291	619004	491544	959646	1.54943e+06	998320	1.69158e+06	4.35101e+06	6.08718e+06	7.23998e+06	0	2.27017e+06	8.36077e+06	942625	1.29032e+06	3022927	2.93681e+06	3.45043e+06	724031	1.05891e+06	482074	3.93468e+06
AM[16]HAVIDRQK (+2)	267	1183.61	1184.36	2	11241	10457	1.48301e+06	3.49202e+06	2.54724e+06	1.0975e+06	1.75182e+06	2.12424e+06	7.1147e+06	6.32897e+06	102004	1.93591e+06	5955656	419107	409845	323204	1.4915e+06	464293	212546	8.20128e+06	2.88257e+06	605256	1.3204e+06	162480	1.10229e+06	1.11364e+06
NEGRDLAREGNEIIR (+3)	6	1740.89	1741.86	2	11241	10457	0	0	0	0	0	3.7415e+06	0	0	0	0	7.67926e+06	0	0	7675340	3281524	0	0	28760786	0	0	0	575966	0	0
[43]AQAETGEIKGHYLNATAGTC[57]EEM[16]IKR (+4)	22	2936.38	2938.16	1	11241	10457	2.0886e+06	0	691520	2279133	1.6663e+06	0	2.70953e+06	2.92061e+06	7347719	0	3961786	5.8304e+06	0	897936	3.18007e+06	3.52341e+06	0	0	0	635234	2.01048e+06	5.54722e+06	947123	3.38295e+06
[43]EASKWSPELAAAC[57]EVWK (+2)	60	2003.94	2005.16	2	11241	10457	705525	978738	410680	282098	1.41768e+06	4.10759e+06	1.15977e+06	1.45845e+06	7.52831e+06	1.86154e+06	1.48726e+06	2.973e+06	3.1547e+06	2.31038e+06	1.94319e+06	586642	0	5790416	5.76655e+06	0	609381	1.4893e+06	0	1.76544e+06
[43]MSGGDHIHSGTVVGKLEGER (+2)	65	2108.01	2109.26	1	11241	10457	1.35242e+06	1.22834e+06	1073017	645499	459441	674595	1.37633e+06	645450	3.62131e+06	2.35459e+06	2.30525e+06	2.7492e+06	3.89151e+06	1.94545e+06	6.23475e+06	1.99627e+06	936762	2.76863e+06	2.14564e+06	2.83126e+06	622248	2040905	470421	3.01402e+06
WSPELAAAC[57]EVWK (+3)	54	1545.73	1546.71	2	11241	10457	1.32279e+06	473433	1.14132e+06	202503	598363	3.0092e+06	458961	1.81671e+06	7326487	2.4661e+06	808948	631050	7.36329e+06	2.52659e+06	1538509	2.44796e+06	0	2.80759e+06	4.4848e+06	0	1392576	1.55549e+06	169202	2.81366e+06
AQAETGEIKGHYLNATAGTC[57]EEMIK (+2)	60	2721.27	2722.97	1	11241	10457	3.34778e+06	2.87579e+06	1.77112e+06	1.0356e+06	913565	1.58648e+06	677769	4.16345e+06	5.1292e+06	3.07579e+06	1.78462e+06	761509	5.66429e+06	717349	982189	1.65847e+06	120011	1.64035e+06	2770362	267809	1.37242e+06	2.50092e+06	0	1.27742e+06
AQAETGEIK (+2)	118	945.477	946.013	1	11241	10457	7412197	326617	698605	107178	162678	1.57587e+06	358565	0	0	0	8.01236e+06	18842	173274	0	350906	0	203558	0	0	244078	1.82817e+07	756168	158292	6.49663e+06
PKLGLSAK (+2)	24	812.512	812.997	1	11241	10457	7.15707e+06	1.49243e+06	2.68977e+06	2.16204e+06	3.00157e+06	1.19889e+06	0	2652458	2.85934e+06	828719	1075515	1.03135e+06	0	1.60375e+06	3.20104e+06	2092902	0	5796391	1.94201e+06	343697	751263	1.02169e+06	0	0
[43]AMHAVIDRQK (+2)	19	1210.62	1211.38	2	11241	10457	0	0	0	0	186175	0	0	0	464583	0	5.05317e+06	0	4970300	3774676	6.17788e+06	2.09701e+06	0	9.81105e+06	5.28153e+06	387310	0	942105	0	2.09337e+06
FEFQAM[16]DTL (+2)	31	1116.48	1117.22	2	11241	10457	0	3.09053e+06	0	0	0	0	0	1.60236e+06	0	0	0	0	3.50745e+06	0	0	0	0	0	0	0	0	31145296	0	0
[43]LEDLRIPPAYVK (+2)	92	1455.81	1456.67	1	11241	10457	1476617	957689	2.12079e+06	475169	1.29953e+06	2.96168e+06	377409	474097	2.50277e+06	0	541308	1.80629e+06	3165338	673974	1.95941e+06	930625	971055	1.55283e+06	5.77712e+06	2.22562e+06	914076	376258	2.34568e+06	644881
[43]AQAETGEIKGHYLNATAGTC[57]EEMIKR (+4)	12	2920.38	2922.16	1	11241	10457	0	0	0	256607	1.33027e+06	0	0	3.62395e+06	9936879	4.80443e+06	3.27358e+06	679386	5161192	0	0	0	0	0	0	320995	3167144	0	118383	2951303
AVYEC[57]LRGGLDFTKDDENVNSQPFMR (+3)	74	3060.41	3062.32	1	11241	10457	0	0	0	935474	0	4.36288e+06	544868	406476	3116362	2.787e+06	1.86642e+06	2.61043e+06	1.2557e+06	1551415	156659	359839	0	7.16377e+06	7.20897e+06	229194	87898.8	0	0	791282
[43]LEGERDITLGFVDLLR (+2)	64	1888.01	1889.09	1	11241	10457	187543	0	218848	181364	380638	948600	892100	4.35539e+06	5.32502e+06	507810	0	296065	4.49885e+06	2.20866e+06	1.49838e+06	4.07693e+06	694249	1668626	5.26282e+06	1.19897e+06	153091	322036	119197	0
VTPQPGVPPEEAGAAVAAESSTGTWTTVWTDGLTSLDR (+5)	198	3853.86	3856.12	1	11241	10457	515176	0	0	115473	205414	8.79003e+06	667129	8.69456e+06	1.92948e+06	320271	652513	1.04698e+06	1.52207e+06	300388	771734	1.28309e+06	63503.9	812004	2.12641e+06	152112	0	330735	524804	684279
[43]YGRPLLGC[57]TIKPK (+3)	16	1544.85	1545.8	2	11241	10457	0	5.23662e+06	0	0	0	0	0	0	14265844	4.51348e+06	0	4.95244e+06	0	0	135904	821880	0	268205	573539	0	0	0	0	0
WSPELAAAC[57]EVWKEIK (+3)	8	1915.95	1917.16	2	11241	10457	0	0	0	0	0	0	0	0	441410	0	2305965	0	1.51901e+07	0	0	8611430	0	0	0	403656	0	0	0	2140558
[43]DTDILAAFR (+2)	8	1063.53	1064.13	1	11241	10457	0	14371430	0	0	0	0	0	0	0	0	0	0	0	0	0	0	0	0	0	0	0	10407099	0	0
DRFLFC[57]AEALYK (+3)	212	1531.75	1532.73	1	11241	10457	635085	312924	745977	389512	655196	550970	291530	1.19781e+06	978721	1.15068e+06	2.01736e+06	1.13082e+06	3.69405e+06	695952	291537	1.16657e+06	0	1.55217e+06	3.03112e+06	0	81360.4	1.1338e+06	0	1.09058e+06
GGLDFTKDDENVNSQPFM[16]RWR (+4)	86	2527.16	2528.71	1	11241	10457	241640	0	239967	945989	259803	569370	569633	1.31362e+06	3.93493e+06	2.39842e+06	1.65883e+06	1.7538e+06	1.28831e+06	925033	488649	476459	0	2.08015e+06	2005451	0	429476	711925	0	269933
GHYLNATAGTC[57]EEM[16]IK (+3)	18	1809.8	1810.97	1	11241	10457	1.05407e+06	286331	707274	635744	1.42863e+06	0	450684	1.59134e+06	0	909763	753942	0	4366258	0	0	0	283871	1.56839e+06	0	717164	655671	560709	1.17577e+06	294105
[43]DNGLLLHIHR (+3)	15	1229.66	1230.36	2	11241	10457	910040	1.255e+06	0	0	0	0	0	0	744312	0	1.3448e+06	850488	4167812	0	3.33034e+06	698133	1301126	394385	1.64341e+06	526415	0	0	0	0
FEFQAMDTL (+2)	3	1100.48	1101.23	2	11241	10457	0	16931714	0	0	0	0	0	0	0	0	0	0	0	0	0	0	0	0	0	0	0	0	0	0
ALRLEDLRIPPAYVK (+2)	11	1753.03	1754.08	1	11241	10457	0	958437	0	0	0	1410707	0	0	0	0	0	0	0	0	338281	1.32695e+06	0	3.36037e+06	3656983	0	0	0	0	0
YGRPLLGC[57]TIK (+2)	21	1276.7	1277.51	2	11241	10457	1.1537e+06	1.24856e+06	0	559168	574201	488665	0	0	0	1.1026e+06	594395	0	1.42843e+06	291647	0	483590	0	533772	273191	0	0	0	0	368045
[43]M[16]SGGDHIHSGTVVGK (+3)	3	1539.71	1540.63	1	11241	10457	0	0	0	0	1711170	0	0	537347	0	0	0	0	0	0	0	0	0	0	0	6685784	0	0	0	0
[43]LEGERDITLGFVDLLR (+3)	30	1888.01	1889.09	1	11241	10457	0	0	0	0	87390.1	0	0	263274	2.49574e+06	775364	0	137969	1.30244e+06	472367	432086	1.11652e+06	177421	310194	1e+06	51906.9	0	0	36326.8	0
[43]AM[16]HAVIDRQK (+2)	8	1226.62	1227.37	2	11241	10457	0	0	0	0	0	0	775332	0	0	0	1.79578e+06	0	0	0	970351	0	0	3.38196e+06	141075	0	0	0	0	717345
VTPQPGVPPEEAGAAVAAESSTGTWTTVWTDGLTSLDRYKGR (+3)	12	4358.15	4360.7	1	11241	10457	0	0	0	0	0	0	0	0	0	0	0	0	0	449962	0	0	0	283253	6.5994e+06	0	0	0	0	0
M[16]SGGDHIHSGTVVGKLEGERDITLGFVDLLR (+4)	41	3323.69	3325.7	1	11241	10457	0	0	0	0	0	0	0	0	1.86269e+06	0	0	706705	0	0	19090.1	4.71062e+06	0	0	0	0	0	0	0	0
[43]AQAETGEIKGHYLNATAGTC[57]EEM[16]IKR (+2)	17	2936.38	2938.16	1	11241	10457	355537	0	0	109006	0	0	0	0	917791	883335	515672	0	1.47127e+06	0	535063	0	0	303383	1.08964e+06	89036	0	0	0	614447
AQAETGEIKGHYLNATAGTC[57]EEM[16]IK (+4)	3	2737.27	2738.97	1	11241	10457	1.51057e+06	0	0	0	0	0	0	3.93832e+06	0	1.40656e+06	0	0	0	0	0	0	0	0	0	0	0	0	0	0
ALRLEDLRIPPAYVK (+4)	79	1753.03	1754.08	1	11241	10457	0	317350	0	123388	128239	1.30492e+06	0	0	1.18591e+06	528825	0	862046	0	0	0	167136	0	1197282	745180	0	0	0	0	0
WSPELAAAC[57]EVWKEIKFEFQAM[16]DTL (+3)	12	3014.42	3016.37	1	11241	10457	0	0	0	0	0	0	0	146789	0	0	0	438116	0	0	0	0	0	178964	5.43472e+06	0	0	0	0	0
LTYYTPDYETKDTDILAAFR (+3)	39	2395.16	2396.6	1	11241	10457	0	0	0	0	0	1.1253e+06	1.16467e+06	0	1.35786e+06	346541	208287	489036	0	356522	244787	0	0	555014	323223	0	0	0	0	0
M[16]SGGDHIHSGTVVGKLEGERDITLGFVDLLR (+3)	11	3323.69	3325.7	1	11241	10457	0	0	0	0	0	0	0	0	1.52687e+06	0	0	0	0	0	0	4550823	0	0	0	0	0	0	0	0
[43]EASKWSPELAAAC[57]EVWKEIK (+3)	9	2374.16	2375.61	2	11241	10457	0	0	0	387126	0	911740	0	0	0	0	0	558989	0	319779	289622	0	0	1.82742e+06	1.62338e+06	0	0	0	0	0
[43]PLLGC[57]TIKPK (+2)	10	1168.66	1169.39	2	11241	10457	1.01349e+06	0	403746	0	0	0	0	0	0	0	0	0	2.01753e+06	0	0	630611	0	341343	0	0	154801	926706	0	384751
GGLDFTKDDENVNSQPFM[16]RWRDR (+4)	3	2798.28	2799.98	1	11241	10457	1.21253e+06	0	0	0	0	0	0	0	0	0	0	0	2.60498e+06	0	0	0	0	0	2.01974e+06	0	0	0	0	0
GGLDFTKDDENVNSQPFM[16]RWR (+2)	24	2527.16	2528.71	1	11241	10457	652164	0	190378	462365	259558	0	0	0	1.10247e+06	0	371371	0	946657	0	0	0	0	683309	482669	0	295743	0	0	385964
GHYLNATAGTC[57]EEMIK (+3)	3	1793.81	1794.97	1	11241	10457	0	0	0	0	0	0	0	0	2.33195e+06	0	0	1.05976e+06	2420828	0	0	0	0	0	0	0	0	0	0	0
[43]IPPAYVKTFQGPPHGIQVER (+2)	17	2276.21	2277.56	1	11241	10457	0	0	0	0	0	0	0	0	0	0	0	0	469675	0	222294	222977	1.6321e+06	0	0	2.92632e+06	0	0	316879	0
[43]AVYEC[57]LR (+2)	3	952.444	953.025	1	11241	10457	0	2.39722e+06	0	0	0	0	0	0	0	0	0	0	0	0	0	0	0	0	0	0	0	3.19641e+06	0	0
DLAREGNEIIREASK (+3)	3	1699.89	1700.85	3	11241	10457	0	0	0	0	0	348952	0	0	0	0	642264	0	0	0	0	0	0	4567096	0	0	0	0	0	0
VTPQPGVPPEEAGAAVAAESSTGTWTTVWTDGLTSLDRYKGR (+4)	34	4358.15	4360.7	1	11241	10457	0	0	0	0	0	0	0	0	0	545122	311407	0	0	0	2.22084e+06	68277.5	0	0	2.24299e+06	0	0	0	0	0
[43]WSPELAAAC[57]EVWKEIK (+2)	6	1958.96	1960.16	2	11241	10457	0	0	0	0	0	0	0	0	1.42808e+06	789739	0	0	0	553813	0	0	0	0	2.56654e+06	0	0	0	0	0
[43]AQAETGEIK (+2)	1	988.483	989.019	1	11241	10457	0	0	0	0	0	0	0	0	0	0	0	0	0	0	0	0	0	0	0	0	0	5210295	0	0
[43]EASKWSPELAAAC[57]EVWK (+3)	6	2003.94	2005.16	2	11241	10457	0	0	0	0	0	1.01675e+06	0	0	772186	0	0	476977	0	0	273320	0	0	1.2179e+06	793763	0	0	0	0	0
[43]AVYEC[57]LRGGLDFTKDDENVNSQPFMR (+3)	1	3103.41	3105.33	1	11241	10457	0	0	0	0	0	0	0	0	0	0	0	0	0	0	0	0	0	4.26198e+06	0	0	0	0	0	0
ALRLEDLRIPPAYVK (+3)	4	1753.03	1754.08	1	11241	10457	0	0	0	0	0	0	0	0	0	0	0	0	0	0	0	0	0	3.2272e+06	638438	0	0	0	0	0
[43]VLAKALR (+2)	8	812.523	812.981	1	11241	10457	0	0	0	0	0	0	0	0	0	0	0	0	1.22773e+06	0	463373	402393	0	252306	0	189112	0	0	1.05095e+06	207073
TFQGPPHGIQVERDK (+3)	1	1707.87	1708.87	2	11241	10457	0	0	0	0	0	0	0	0	0	0	0	0	0	0	0	3.57244e+06	0	0	0	0	0	0	0	0
DKLNKYGR (+2)	31	992.54	993.118	2	11241	10457	398101	0	0	26429.2	279337	0	668340	0	0	0	412101	0	0	0	60113.7	0	109633	250427	0	0	1.01942e+06	127698	141778	69510.5
[43]EIKFEFQAM[16]DTL (+2)	104	1529.71	1530.67	2	11241	10457	0	1.02534e+06	0	0	0	0	0	230826	0	0	0	0	0	0	0	0	0	0	0	0	0	2.03415e+06	0	0
[43]AQAETGEIKGHYLNATAGTC[57]EEM[16]IK (+3)	9	2780.27	2781.97	1	11241	10457	0	0	0	0	0	0	0	300575	997047	0	381791	0	0	0	0	0	0	753224	0	0	0	460587	265949	0
[43]AQAETGEIKGHYLNATAGTC[57]EEMIK (+3)	6	2764.28	2765.98	1	11241	10457	545873	0	0	156309	0	0	0	0	1.04653e+06	0	0	0	844279	0	0	0	0	0	0	0	0	564952	0	0
[43]TFQGPPHGIQVERDK (+2)	3	1750.88	1751.88	2	11241	10457	0	0	0	0	0	0	0	0	0	0	1792082	531490	0	324373	0	0	0	0	0	0	0	0	0	0
[43]MSGGDHIHSGTVVGKLEGER (+4)	4	2108.01	2109.26	1	11241	10457	0	0	0	0	0	0	0	0	1251891	666111	0	0	349600	0	0	0	0	0	0	267212	0	0	0	0
AQAETGEIKGHYLNATAGTC[57]EEMIK (+4)	2	2721.27	2722.97	1	11241	10457	1.10695e+06	0	0	0	0	0	0	0	0	0	0	0	1.42568e+06	0	0	0	0	0	0	0	0	0	0	0
[43]EGNEIIR (+2)	1	872.435	872.904	3	11241	10457	0	0	0	0	0	0	0	0	0	0	0	0	0	0	0	0	0	0	0	0	0	2.53059e+06	0	0
AQAETGEIKGHYLNATAGTC[57]EEM[16]IKR (+5)	14	2893.37	2895.15	1	11241	10457	0	0	0	0	33878.7	0	344340	200321	0	0	0	1659094	0	0	0	0	0	0	0	0	51418.5	0	0	0
[43]LTYYTPDYETKDTDILAAFR (+2)	3	2438.16	2439.61	1	11241	10457	0	0	0	0	0	0	0	0	0	0	0	0	0	0	0	0	0	0	2.28012e+06	0	0	0	0	0
[43]M[16]SGGDHIHSGTVVGKLEGERDITLGFVDLLR (+4)	16	3366.7	3368.71	1	11241	10457	0	0	0	0	0	0	0	0	658626	201710	0	202975	0	348145	98199.4	317899	0	426803	0	0	0	0	0	0
GHYLNATAGTC[57]EEMIKR (+4)	2	1949.91	1951.16	1	11241	10457	1.68266e+06	0	0	0	0	0	0	0	0	0	0	0	0	0	0	0	0	0	0	0	548669	0	0	0
[43]M[16]SGGDHIHSGTVVGKLEGER (+4)	4	2124	2125.26	1	11241	10457	0	0	0	0	141135	0	0	0	1.32964e+06	0	0	0	0	0	0	0	426497	0	292734	0	0	0	0	0
MSGGDHIHSGTVVGKLEGERDITLGFVDLLR (+4)	9	3307.7	3309.71	1	11241	10457	0	0	0	0	0	0	0	0	1.37448e+06	0	0	0	0	0	0	688000	0	0	0	0	0	0	0	0
[43]VALEAC[57]VQAR (+2)	50	1158.58	1159.27	2	11241	10457	0	563898	0	0	0	0	0	232821	0	0	0	0	0	0	0	0	0	0	0	0	0	929482	0	0
[43]WSPELAAAC[57]EVWK (+2)	3	1588.73	1589.72	2	11241	10457	0	491571	0	0	0	0	0	0	0	0	0	0	0	0	0	0	0	0	0	0	0	1.12515e+06	0	0
[43]FEFQAM[16]DTL (+2)	11	1159.49	1160.23	2	11241	10457	0	0	0	0	0	0	0	0	0	0	0	0	0	0	0	0	0	0	0	0	0	1.60966e+06	0	0
LTYYTPDYETKDTDILAAFR (+2)	8	2395.16	2396.6	1	11241	10457	0	0	0	190221	0	0	0	788628	0	0	0	0	0	0	268843	0	0	0	346430	0	0	0	0	0
[43]DITLGFVDLLR (+2)	6	1303.71	1304.47	1	11241	10457	0	481894	0	0	0	0	0	0	0	0	0	0	0	0	0	0	26092.2	0	0	0	0	853140	0	0
GGLDFTKDDENVNSQPFM[16]R (+4)	3	2184.97	2186.31	1	11241	10457	0	0	0	0	0	0	0	0	0	0	0	0	794080	0	0	0	0	547426	0	0	0	0	0	0
[43]AVYEC[57]LRGGLDFTKDDENVNSQPFM[16]R (+3)	3	3119.41	3121.32	1	11241	10457	0	0	0	0	0	0	0	0	0	0	0	0	0	0	0	0	0	593671	746731	0	0	0	0	0
[43]LGLSAKNYGR (+2)	1	1120.6	1121.23	1	11241	10457	0	0	0	0	0	0	0	0	0	0	0	0	0	0	0	0	0	0	0	0	0	0	1.25363e+06	0
[43]IPPAYVKTFQGPPHGIQVER (+3)	1	2276.21	2277.56	1	11241	10457	0	0	0	0	0	0	0	0	0	0	0	0	0	0	0	0	0	0	0	1.24937e+06	0	0	0	0
[43]VTPQPGVPPEEAGAAVAAESSTGTWTTVWTDGLTSLDRYK (+4)	8	4188.03	4190.47	1	11241	10457	0	0	0	0	0	0	0	0	0	211580	0	280380	0	0	69825.9	0	0	0	640351	0	0	0	0	0
[43]LTYYTPDYETKDTDILAAFR (+3)	1	2438.16	2439.61	1	11241	10457	0	0	0	0	0	0	0	0	0	0	0	0	0	0	0	0	0	0	1094100	0	0	0	0	0
GGLDFTKDDENVNSQPFMR (+4)	2	2168.98	2170.32	1	11241	10457	0	0	0	0	0	0	0	0	0	0	0	0	1.01366e+06	0	0	0	0	0	0	0	0	0	0	0
AVYEC[57]LRGGLDFTKDDENVNSQPFMR (+2)	3	3060.41	3062.32	1	11241	10457	0	0	0	0	0	0	0	0	0	0	0	0	0	0	0	0	0	535269	457452	0	0	0	0	0
GGLDFTKDDENVNSQPFMRWR (+3)	1	2511.16	2512.71	1	11241	10457	0	0	0	0	0	0	0	0	0	0	0	0	0	0	0	0	0	0	949367	0	0	0	0	0
[43]TFQGPPHGIQVERDKLNK (+2)	3	2106.1	2107.31	2	11241	10457	0	0	0	0	0	0	0	0	0	411567	0	520691	0	0	0	0	0	0	0	0	0	0	0	0
[43]GHYLNATAGTC[57]EEM[16]IK (+2)	2	1852.81	1853.97	1	11241	10457	228430	0	0	0	0	0	0	0	0	0	0	0	639645	0	0	0	0	0	0	0	0	0	0	0
[43]FEFQAMDTL (+2)	3	1143.49	1144.23	2	11241	10457	0	0	0	0	0	0	0	0	0	0	0	0	0	0	0	0	0	0	0	0	0	804666	0	0
ALRM[16]SGGDHIHSGTVVGK (+3)	1	1836.93	1838.05	1	11241	10457	0	0	0	0	0	0	0	0	0	0	0	0	0	0	0	776254	0	0	0	0	0	0	0	0
MSGGDHIHSGTVVGKLEGERDITLGFVDLLR (+3)	7	3307.7	3309.71	1	11241	10457	0	0	0	0	0	0	0	0	0	0	0	0	0	0	0	764848	0	0	0	0	0	0	0	0
[43]AQAETGEIKGHYLNATAGTC[57]EEMIKR (+2)	3	2920.38	2922.16	1	11241	10457	0	0	0	0	0	0	0	0	0	0	0	0	0	0	168959	0	0	0	332066	0	0	0	0	0
AVYEC[57]LRGGLDFTK (+2)	4	1627.8	1628.82	1	11241	10457	0	0	0	0	0	0	0	0	0	0	0	0	0	0	0	0	0	0	409062	0	0	0	0	0
DITLGFVDLLR (+3)	4	1260.71	1261.47	1	11241	10457	0	0	0	0	0	0	0	0	0	0	0	0	190584	0	0	190791	0	0	0	0	0	0	0	0
[43]EGNEIIREASKWSPELAAAC[57]EVWK (+3)	2	2815.36	2817.04	2	11241	10457	0	0	0	0	0	0	0	0	0	0	0	0	0	0	0	0	0	138403	235061	0	0	0	0	0
[43]EIKFEFQAMDTL (+2)	5	1513.71	1514.68	2	11241	10457	0	0	0	0	0	0	0	358363	0	0	0	0	0	0	0	0	0	0	0	0	0	0	0	0
ALRM[16]SGGDHIHSGTVVGK (+2)	1	1836.93	1838.05	1	11241	10457	0	0	0	0	0	0	0	0	0	0	0	0	0	0	0	351114	0	0	0	0	0	0	0	0
NEGRDLAREGNEIIREASK (+4)	1	2156.09	2157.3	2	11241	10457	0	0	0	0	0	0	0	0	0	0	0	0	0	0	0	0	0	0	346944	0	0	0	0	0
[43]VTPQPGVPPEEAGAAVAAESSTGTWTTVWTDGLTSLDR (+4)	9	3896.87	3899.13	1	11241	10457	0	35136	0	0	0	0	0	0	0	0	0	0	0	0	0	0	0	0	0	0	0	305190	0	0
YGRPLLGC[57]TIKPK (+3)	1	1501.84	1502.79	2	11241	10457	0	260747	0	0	0	0	0	0	0	0	0	0	0	0	0	0	0	0	0	0	0	0	0	0
[43]DDENVNSQPFMR (+2)	1	1493.62	1494.52	1	11241	10457	0	0	0	0	0	0	0	0	0	0	0	0	0	0	0	0	0	0	0	0	0	219429	0	0
[43]MSGGDHIHSGTVVGKLEGERDITLGFVDLLR (+4)	1	3350.7	3352.71	1	11241	10457	0	0	0	0	0	0	0	0	216279	0	0	0	0	0	0	0	0	0	0	0	0	0	0	0
IPPAYVKTFQGPPHGIQVER (+2)	2	2233.2	2234.55	1	11241	10457	0	0	0	0	0	0	0	0	0	0	0	0	0	0	0	185898	0	0	0	0	0	0	0	0
GGLDFTKDDENVNSQPFMRWR (+2)	1	2511.16	2512.71	1	11241	10457	0	0	0	0	0	0	0	0	0	0	0	0	0	0	0	0	0	0	144780	0	0	0	0	0
[43]FLFC[57]AEALYK (+2)	1	1303.63	1304.46	1	11241	10457	0	0	0	0	0	0	0	0	0	0	0	0	0	0	0	0	0	0	0	0	0	108989	0	0
AQAETGEIKGHYLNATAGTC[57]EEMIKR (+5)	5	2877.37	2879.16	1	11241	10457	0	0	0	0	0	0	95356.2	0	0	0	0	0	0	0	0	0	0	0	0	0	0	0	0	0
ALRMSGGDHIHSGTVVGK (+2)	1	1820.93	1822.05	1	11241	10457	0	0	0	0	0	0	0	0	0	0	0	0	0	0	0	83288.8	0	0	0	0	0	0	0	0
LEDLRIPPAYVKTFQGPPHGIQVER (+3)	2	2859.54	2861.26	1	11241	10457	0	0	0	0	0	0	0	0	0	0	0	0	0	0	0	77951.2	0	0	0	0	0	0	0	0
ELGVPIVM[16]HDYLTGGFTANTSLAHYC[57]R (+3)	1	3037.44	3039.37	1	11241	10457	0	0	0	68945.3	0	0	0	0	0	0	0	0	0	0	0	0	0	0	0	0	0	0	0	0
NEGRDLAR (+2)	1	929.468	929.978	2	11241	10457	0	0	0	59871.4	0	0	0	0	0	0	0	0	0	0	0	0	0	0	0	0	0	0	0	0
M[16]SGGDHIHSGTVVGKLEGERDITLGFVDLLR (+5)	1	3323.69	3325.7	1	11241	10457	0	0	0	0	0	0	0	0	0	0	0	0	0	0	0	46319.5	0	0	0	0	0	0	0	0
NLNVDDTFLVLGR (+2)	23	1474.78	1475.65	1	11243	9491	1.03247e+06	0	301488	0	0	4251071	419031	899191	0	0	1.22107e+06	0	3.70718e+06	2.71593e+06	3.35604e+06	1.41477e+06	1.70465e+06	1.74657e+06	1.80097e+06	1.25451e+06	812286	699855	303756	0
TSTNGSDFALR (+2)	3	1167.55	1168.21	1	11243	9491	0	0	0	0	0	0	0	0	0	0	0	0	0	0	0	0	0	0	0	0	1.98143e+06	1.03272e+06	3.9279e+06	0
VIEQTLNK (+2)	3	943.534	944.084	1	11243	9491	0	0	0	0	0	0	0	0	0	0	0	0	1.31161e+06	0	0	0	0	1.55135e+06	0	0	0	0	0	1.2373e+06
ENSNDLGVTQK (+2)	2	1203.57	1204.24	1	11243	9491	0	0	0	0	0	0	0	0	0	0	0	0	0	0	0	0	0	0	0	0	640825	0	424102	0
TSTNGSDFALRENSNDLGVTQK (+2)	2	2353.11	2354.44	1	11243	9491	0	0	0	0	0	0	0	0	0	0	0	0	0	382240	0	0	0	0	0	0	0	268231	0	0
ISSALYDYQSNKK (+2)	1	1515.76	1516.65	1	11243	9491	0	0	0	0	0	0	0	0	0	0	0	0	535964	0	0	0	0	0	0	0	0	0	0	0
NTYNWSHSDSSNVDHLVGVR (+3)	2	2286.04	2287.36	1	11243	9491	0	0	0	0	0	0	0	0	0	0	0	0	0	0	272400	225165	0	0	0	0	0	0	0	0
SMDNLGPLENTSVSEDPILNDTEK (+3)	1	2617.21	2618.78	1	11243	9491	0	0	0	0	0	0	0	0	0	0	0	0	0	0	0	0	263110	0	0	0	0	0	0	0
NTYNWSHSDSSNVDHLVGVR (+2)	2	2286.04	2287.36	1	11243	9491	0	0	0	0	0	0	0	0	0	0	0	0	0	0	0	0	81167.3	0	0	0	141647	0	0	0
SQIGIASSILSGSESYSESYISTYILGESR (+3)	1	3183.55	3185.4	1	11243	9491	0	0	0	0	0	0	0	0	0	0	0	0	0	0	0	0	0	0	0	0	0	0	0	107904
AAELAYFLR (+2)	44	1052.57	1053.21	1	11245	26323	1.69118e+06	1.67419e+06	1.02041e+06	1116340	1.66941e+06	2.87471e+06	1.87021e+06	1607581	720700	970701	1.26338e+06	974706	7.86881e+06	2.71118e+06	5342008	5177142	3.12268e+06	1621213	3.47995e+06	1.6702e+06	2.21727e+06	3.6422e+06	1.0784e+06	2.18825e+06
GQGAIPLTR (+2)	9	911.519	912.045	2	11245	26323	0	0	0	0	0	0	0	0	0	0	0	0	3.91236e+06	0	1.2001e+06	1.24735e+06	1.67503e+06	0	0	302290	0	0	1.47235e+06	1.08736e+06
TDENLTPR (+2)	6	944.456	944.986	2	11245	26323	0	0	0	0	336657	0	0	0	0	0	3.73733e+06	0	0	0	0	0	1525343	0	0	0	0	249473	1.53436e+06	0
SNNTVYNATAAGIVSK (+2)	1049	1608.81	1609.74	3	11247	17870	197440841	1.48485e+08	1.71017e+08	3.81227e+06	1.0655e+08	8.70818e+08	1.54439e+06	1.83946e+08	4.04827e+08	224058384	1.9725e+08	2.15541e+08	6.30114e+07	178630690	2.20468e+08	1.80675e+08	5.28662e+07	318120681	2.76522e+08	5.00044e+07	1.38557e+08	1.41674e+08	148063759	231977735
NILVIGPVPGQK (+2)	508	1233.74	1234.49	1	11247	17870	8.7404e+07	4.10718e+07	5.05509e+07	2.72926e+07	2.36479e+07	7.67696e+07	2.54234e+07	1.04869e+08	97332476	6.50995e+07	9.08587e+07	8.69208e+07	1.25306e+08	5.43517e+07	6.5103e+07	5.85176e+07	3.73267e+07	2.51486e+07	5.60885e+07	4.08239e+07	6.29384e+07	7.88573e+07	6.51458e+07	6.46599e+07
YSEITFPILSPDPAAK (+2)	362	1747.9	1748.97	3	11247	17870	2.69538e+07	8.92764e+07	2.11007e+07	3.52346e+07	2.13627e+07	1.34324e+08	20308120	57632856	127897352	56858439	3.26478e+07	3.16392e+07	1.95859e+07	1.40994e+07	1.45284e+07	34715005	25854804	33530015	7.76504e+07	1.8933e+07	24514846	2.93368e+07	2.88954e+07	5.14719e+07
GGYEITITDAPEGR (+2)	267	1477.7	1478.56	3	11247	17870	4.3178e+07	4.9027e+06	2.50213e+07	1.29458e+07	14307854	146468203	3.90283e+06	28273087	5.2593e+07	4.59289e+06	7.5767e+07	2.19571e+07	76576762	2.34204e+07	2.84365e+07	5.92323e+06	52929217	4.46342e+07	1.9643e+07	5.18651e+07	22285322	28947378	5.71248e+06	46007060
YSEITFPILSPDPAAKK (+2)	171	1876	1877.14	3	11247	17870	3.76908e+07	16073430	28285558	2.03919e+07	1.61169e+07	5.00688e+07	2.02693e+07	45061944	39843052	39280868	2.05336e+07	20700785	4.57009e+07	13470842	1.73218e+07	15626731	1.99584e+07	20198406	2.48488e+07	1.25503e+07	2.59619e+07	3.17003e+07	2.26587e+07	2.70849e+07
IPYDM[16]QLK (+2)	26	1022.51	1023.2	3	11247	17870	40834664	21010794	3.2953e+07	13321578	15934963	92922352	10682953	42608884	0	32445448	21911482	7.50695e+06	2.73031e+07	33495154	0	28520672	0	0	52762280	23612382	0	2.14728e+07	21420454	31528530
YSEITFPILSPDPAAKK (+3)	143	1876	1877.14	3	11247	17870	2.17094e+07	11519468	1.70213e+07	1.2947e+07	1.13487e+07	3.15156e+07	1.48591e+07	29362796	36263780	4.10253e+07	1.53549e+07	1.93916e+07	3.16269e+07	9241275	1.40414e+07	8.04612e+06	1.27884e+07	1.33233e+07	1.62096e+07	8.25246e+06	1.45903e+07	1.74742e+07	1.36407e+07	1.83334e+07
IGNLSFQSYRPAK (+2)	108	1479.78	1480.67	3	11247	17870	1.97428e+07	4.02148e+07	20169754	15346433	1.4993e+07	2.03915e+07	8.21843e+06	20973208	2.0752e+07	2.34119e+07	1.9585e+07	1.38405e+07	2.36768e+07	1.26735e+07	20880456	1.94981e+07	1.02698e+07	1.67691e+07	8.19141e+06	13595867	14262723	8.17589e+06	17923602	6.64134e+06
YPIYVGGNR (+2)	48	1037.53	1038.16	3	11247	17870	3.90704e+07	5.54242e+06	1.70646e+07	7.88406e+06	11374909	17027854	0	39618485	27013936	12599832	2.07133e+07	1.65068e+07	5.4286e+07	12790878	4159609	1.32249e+07	0	3.16772e+06	1.90104e+06	8.41001e+06	14973854	2.57219e+07	17992946	34344268
GALNVGAVLILPEGFELAPPDR (+2)	314	2247.23	2248.58	2	11247	17870	1.61442e+07	6.78056e+06	6.41106e+06	6.96485e+06	1.13281e+07	5.87567e+07	1.84977e+07	4.80716e+07	31148299	1.2678e+07	3.14275e+06	3.20368e+07	1.52775e+07	9.6893e+06	2.75127e+06	1.06926e+07	2.25638e+06	3.05755e+07	2.43313e+07	1.82066e+06	1.45312e+06	3.83993e+06	1.3825e+06	1.66675e+06
EKGGYEITITDAPEGR (+2)	269	1734.84	1735.85	3	11247	17870	1.91133e+07	2.48469e+06	1.53631e+06	8.98707e+06	908197	2.80094e+07	7299582	5.00488e+06	1.06995e+07	1.93242e+07	3.11731e+07	2.98488e+06	3.30064e+07	1.49805e+07	1.5454e+07	30165208	1.10985e+07	3.5048e+06	1.10129e+06	1.11115e+07	5.50947e+06	2.05854e+06	1.60235e+07	1.42666e+07
GALNVGAVLILPEGFELAPPDR (+3)	159	2247.23	2248.58	2	11247	17870	9.48203e+06	2.86947e+06	4.07233e+06	2.59627e+06	5.205e+06	4.03631e+07	1.10691e+07	2.37329e+07	2.55739e+07	1.30388e+07	3.38729e+06	1.47082e+07	1.20771e+07	5.86953e+06	2.15887e+06	5.82596e+06	1.5575e+06	1.81146e+07	1.11614e+07	1.25818e+06	729551	2.48361e+06	1.19523e+06	1.10508e+06
GRGQIYPDGSK (+2)	91	1176.59	1177.27	3	11247	17870	1.14586e+07	230973	8.91803e+06	8.53707e+06	1.03634e+07	1.73252e+06	14520450	917380	643930	9.1933e+06	1.30202e+07	550717	1.85654e+07	585056	1.36222e+07	6.12187e+06	7.06122e+06	3.58632e+06	0	170729	8.72598e+06	5.64577e+06	8.76326e+06	6.2419e+06
QVIDSIPPGPELLVSEGESIK (+2)	73	2206.17	2207.48	2	11247	17870	1.92203e+07	9385211	4660957	9145718	243261	1.50782e+07	4607399	3496956	14069221	0	4.32725e+06	3.96897e+06	13787073	4.58164e+06	0	6685122	8621009	2201269	7452477	5267252	0	0	2.8677e+06	0
KNILVIGPVPGQK (+2)	32	1361.84	1362.66	1	11247	17870	442341	17452262	0	2.77691e+06	2.59397e+06	6945814	0	0	29813296	12300047	1.45413e+06	10054623	0	1.46958e+06	7.6256e+06	4.76839e+06	0	4.39159e+06	6.08536e+06	278003	0	0	0	0
KGALNVGAVLILPEGFELAPPDR (+3)	64	2375.32	2376.75	2	11247	17870	6.65172e+06	1.22696e+06	183097	1.81477e+06	6.74838e+06	5.10057e+06	2.94348e+06	0	2.08404e+07	1.45067e+07	2.72151e+06	7.36468e+06	4.84821e+06	4.61946e+06	2.25255e+06	8.96213e+06	0	1.01986e+07	3977560	0	0	439318	0	0
KDAHFLK (+2)	70	857.476	857.996	3	11247	17870	18872185	1.11433e+06	7.38427e+06	2.49058e+06	4.26242e+06	843193	2.44302e+06	496019	513258	4.58671e+06	4.29554e+06	440001	6.0774e+06	160984	6.00748e+06	3.97019e+06	2.73398e+06	8.17378e+06	495315	6.96165e+06	3312131	2.27472e+06	1.31116e+07	2.14012e+06
EKGGYEITITDAPEGR (+3)	57	1734.84	1735.85	3	11247	17870	948793	1.37493e+06	866183	1.84351e+06	3.14059e+06	729890	3119220	8.11156e+06	7885712	6.68767e+06	6.31818e+06	7535196	8.34809e+06	2.99644e+06	4561478	4200225	2.58404e+06	7.10532e+06	7.89693e+06	2.17315e+06	0	0	1.83272e+06	2.13317e+06
DAHFLKYPIYVGGNR (+2)	36	1748.9	1749.96	3	11247	17870	0	24434356	0	420438	586631	3.22531e+06	0	0	11298532	12685872	2.63973e+06	9891629	0	0	2.81216e+06	8.16332e+06	238631	2845623	2.15062e+06	315938	0	0	77894.8	0
GALNVGAVLILPEGFELAPPDRISPEM[16]KEK (+3)	66	3205.71	3207.69	2	11247	17870	0	1.17042e+06	0	1.13223e+06	1.33963e+06	2.41206e+07	1.35233e+06	1.00762e+06	542362	2.93547e+06	0	9.72349e+06	0	2131755	486814	2.25763e+06	0	1.39831e+07	8.54587e+06	0	0	0	0	0
GALNVGAVLILPEGFELAPPDRISPEM[16]K (+3)	24	2948.57	2950.4	2	11247	17870	668969	0	0	2.4783e+06	2.67444e+06	18909754	0	0	0	3.00931e+06	1.06617e+06	11512735	922959	786128	515358	0	0	13103953	8.84278e+06	58650.2	0	366277	0	124477
IPYDMQLK (+2)	20	1006.52	1007.2	3	11247	17870	835012	2.55459e+06	1.41872e+06	1.20725e+06	1.42321e+06	10864974	0	5.59277e+06	4.29566e+06	0	1.79465e+06	7323231	2.72976e+06	0	0	1.73278e+06	1.05137e+06	4.43037e+06	5452848	0	0	0	1.30629e+06	0
DAHFLKYPIYVGGNR (+3)	27	1748.9	1749.96	3	11247	17870	0	10350082	0	218941	332746	1.49483e+06	0	0	5294680	7928422	1.44612e+06	7261515	0	0	954271	4.41202e+06	0	956111	1109754	97931	0	0	0	0
GQIYPDGSKSNNTVYNATAAGIVSK (+3)	34	2554.27	2555.75	3	11247	17870	0	0	0	246486	192625	5.00746e+06	1.13419e+06	2.07234e+06	1.35198e+06	1.36809e+06	4.59262e+06	1.64895e+06	1.14427e+06	1.55037e+06	1.06656e+06	1.0172e+06	289558	4.80808e+06	0	1.71363e+06	483220	1.86145e+06	506229	924281
[43]IGNLSFQSYRPAKK (+2)	51	1650.88	1651.84	3	11247	17870	861947	3.45079e+06	345684	1.26872e+06	1.1807e+06	1.07473e+06	748742	2.03271e+06	2.41588e+06	2.80266e+06	2.54137e+06	1.83659e+06	1.62338e+06	523285	1.01756e+06	1.54164e+06	509751	922217	1.06072e+06	563223	0	0	256611	947017
IGNLSFQSYRPAK (+3)	15	1479.78	1480.67	3	11247	17870	363013	2318998	0	0	4248128	2444424	1.92833e+06	0	0	974550	0	0	1.51751e+06	143893	0	3.72848e+06	0	0	437439	1.34727e+06	3.4112e+06	107159	4919900	0
[43]YSEITFPILSPDPAAKK (+2)	32	1919	1920.15	3	11247	17870	662484	1.03043e+06	989004	478789	1.09798e+06	2.10252e+06	0	0	2.64263e+06	1.56912e+06	597006	906281	2.65906e+06	437231	2.29898e+06	1.00458e+06	0	573002	1.25613e+06	385186	974369	726074	771696	1.45986e+06
GALNVGAVLILPEGFELAPPDRISPEM[16]KEK (+4)	14	3205.71	3207.69	2	11247	17870	0	0	0	0	749455	534101	0	0	3.80693e+06	1.43603e+06	0	2.06037e+06	0	0	0	1.25287e+06	0	5.97325e+06	3.60872e+06	0	0	0	0	133253
YSEITFPILSPDPAAK (+3)	24	1747.9	1748.97	3	11247	17870	1.6323e+06	754474	0	0	0	1830744	0	0	2880652	1.5006e+06	301508	272117	2756579	0	1.11702e+06	963134	0	455534	1.94808e+06	355693	0	316711	0	1.0148e+06
QVIDSIPPGPELLVSEGESIK (+3)	19	2206.17	2207.48	2	11247	17870	2.05527e+06	2.05107e+06	0	0	158373	2.49955e+06	0	2.18706e+06	0	0	0	0	3.87045e+06	0	0	1.84032e+06	0	0	0	0	732477	0	992201	0
EKIGNLSFQSYRPAK (+2)	47	1736.92	1737.95	3	11247	17870	1.35745e+06	1.44927e+06	704128	406157	693537	1.76314e+06	407012	774885	128466	653958	723846	708539	945383	337561	350544	746664	324304	333274	811707	377648	1.15476e+06	0	276469	462264
GALNVGAVLILPEGFELAPPDRISPEMK (+3)	8	2932.57	2934.41	2	11247	17870	0	0	0	0	336136	8528886	0	1.27499e+06	0	0	166267	1649659	0	512576	0	0	0	1.48084e+06	0	0	0	0	0	0
GQIYPDGSKSNNTVYNATAAGIVSK (+2)	30	2554.27	2555.75	3	11247	17870	0	0	0	0	90970.6	1.86712e+06	364867	897182	577202	0	1.26272e+06	456655	591143	976317	493851	508052	0	2.83927e+06	0	1.26004e+06	212545	825681	206263	442576
KGALNVGAVLILPEGFELAPPDR (+2)	74	2375.32	2376.75	2	11247	17870	1.34922e+06	881301	0	678401	616116	543608	0	0	1.66753e+06	952558	47084.4	1.598e+06	867190	609707	53119.6	1.03805e+06	49921.5	1.20043e+06	404380	0	0	70285.6	0	0
GRGQIYPDGSKSNNTVYNATAAGIVSK (+3)	47	2767.39	2768.99	3	11247	17870	78812.1	0	0	139662	196647	1.5679e+06	308531	406279	222171	451118	1.87057e+06	588560	175425	1.46558e+06	366753	228371	136699	2.24191e+06	1.07821e+06	156861	315691	228926	88573.9	211403
IGNLSFQSYRPAKK (+2)	21	1607.88	1608.84	3	11247	17870	0	501848	79465.2	0	0	0	0	0	0	0	0	0	0	300104	556944	8.19176e+06	526474	0	0	857126	0	0	351596	0
[43]IGNLSFQSYRPAK (+2)	19	1522.79	1523.67	3	11247	17870	607620	1.04363e+06	617277	0	312536	0	522928	0	1.34815e+06	1408130	0	0	0	0	684216	0	613031	0	0	764660	1.35401e+06	0	991381	698078
SNNTVYNATAAGIVSKIIR (+2)	37	1991.08	1992.24	2	11247	17870	232249	0	0	0	380942	310461	375723	775951	115960	0	77833.4	344397	916418	782416	476020	414332	1.13428e+06	358280	352796	0	568948	899406	281383	482848
SNNTVYNATAAGIVSK (+3)	3	1608.81	1609.74	3	11247	17870	0	0	0	0	0	0	0	0	0	0	0	0	0	0	0	0	0	5060831	3.13793e+06	357602	0	0	0	0
YSEITFPILSPDPAAKKDAHFLK (+3)	5	2587.37	2588.95	3	11247	17870	0	0	0	0	0	0	0	0	2.35786e+06	0	0	1.58264e+06	0	0	0	2.93934e+06	0	0	0	0	0	0	0	0
[43]KNILVIGPVPGQK (+2)	38	1404.85	1405.67	1	11247	17870	296222	466399	360975	101406	136427	0	0	152388	861985	211142	585729	193430	448260	0	191534	316490	177050	376648	122119	174450	484381	189341	516405	278353
VQLSEM[16]NF (+2)	4	982.443	983.092	3	11247	17870	0	2645382	0	0	0	0	0	0	0	0	0	0	0	0	0	0	0	0	0	0	0	3.36661e+06	0	0
[43]GALNVGAVLILPEGFELAPPDRISPEM[16]KEK (+3)	40	3248.71	3250.7	2	11247	17870	0	0	38134	0	0	1.29497e+06	467670	420811	0	382733	125352	811558	0	367059	55789.8	159024	0	731305	810666	0	0	0	0	0
SNNTVYNATAAGIVSKIIRK (+4)	12	2119.17	2120.41	2	11247	17870	201627	0	0	0	127916	832893	0	468983	770462	0	0	0	0	406058	0	306890	0	1.19522e+06	811910	0	0	115700	0	217426
NILVIGPVPGQKYSEITFPILSPDPAAK (+3)	13	2963.64	2965.44	1	11247	17870	0	0	0	76409.5	0	1.89806e+06	0	0	793414	0	0	1.52202e+06	0	0	0	302958	0	0	208318	0	0	0	0	0
[43]DAHFLKYPIYVGGNR (+3)	30	1791.91	1792.97	3	11247	17870	146640	264443	226437	85096.6	236614	111581	175234	204235	717622	397027	270164	153749	233996	0	332903	204961	0	217841	205708	0	126328	134958	54868.3	169133
KNILVIGPVPGQK (+3)	12	1361.84	1362.66	1	11247	17870	0	1.23666e+06	0	0	157420	429524	0	0	1.06492e+06	834868	0	770017	0	0	81951.2	50093	0	0	0	0	0	0	0	0
IPYDM[16]QLKQVLANGKK (+3)	14	1861.01	1862.19	3	11247	17870	0	0	0	0	0	0	0	0	267789	0	0	423247	0	0	0	274770	834845	566290	707001	1.0882e+06	0	0	316005	0
[43]EKGGYEITITDAPEGR (+2)	1	1777.85	1778.85	3	11247	17870	0	0	0	0	0	0	0	0	0	0	4.45795e+06	0	0	0	0	0	0	0	0	0	0	0	0	0
KYSEITFPILSPDPAAK (+2)	11	1876	1877.14	3	11247	17870	0	314497	607412	0	0	0	0	0	0	0	0	0	0	0	0	0	0	0	0	0	0	1.21352e+06	1.00131e+06	0
SNNTVYNATAAGIVSKIIRK (+2)	8	2119.17	2120.41	2	11247	17870	140139	0	0	161543	0	0	0	0	0	0	0	0	287889	630502	214326	0	0	1.32417e+06	378157	0	0	0	0	0
[43]SNNTVYNATAAGIVSK (+2)	6	1651.82	1652.74	3	11247	17870	0	876689	0	0	0	0	0	0	0	0	0	0	0	0	0	0	0	0	0	0	0	2.20841e+06	0	0
GALNVGAVLILPEGFELAPPDRISPEM[16]K (+2)	11	2948.57	2950.4	2	11247	17870	0	165074	0	0	0	1.20183e+06	0	0	0	0	0	234380	0	161501	0	0	0	792604	305524	0	0	0	0	0
IPYDM[16]QLKQVLANGK (+2)	9	1732.92	1734.02	3	11247	17870	0	0	0	0	0	0	0	0	0	0	0	0	0	235743	0	287251	512363	258703	0	1.51382e+06	0	0	0	0
IVC[57]ANC[57]HLANK (+2)	6	1298.62	1299.46	3	11247	17870	511554	511739	624270	0	355289	0	0	0	0	251713	0	0	0	0	0	316866	0	0	0	0	0	0	0	0
GALNVGAVLILPEGFELAPPDRISPEM[16]K (+4)	12	2948.57	2950.4	2	11247	17870	0	0	0	0	189652	0	0	0	120166	321563	148766	0	0	174938	0	151880	0	836940	579927	0	0	0	0	0
IGNLSFQSYRPAKK (+3)	1	1607.88	1608.84	3	11247	17870	0	0	0	0	0	0	0	0	0	0	0	0	0	0	0	2.24283e+06	0	0	0	0	0	0	0	0
GALNVGAVLILPEGFELAPPDRISPEMKEK (+3)	11	3189.71	3191.7	2	11247	17870	0	0	0	0	0	1.28914e+06	0	0	0	98514.7	0	117120	0	0	0	0	0	139355	463194	0	0	0	0	0
[43]GRGQIYPDGSKSNNTVYNATAAGIVSK (+3)	6	2810.39	2811.99	3	11247	17870	0	0	0	0	0	0	0	0	0	0	493887	0	0	0	378929	0	0	204906	274984	0	0	0	130164	0
IPYDM[16]QLKQVLANGKK (+2)	6	1861.01	1862.19	3	11247	17870	0	0	0	0	0	273605	0	0	0	0	0	116121	0	195536	0	0	0	337536	491929	0	0	0	0	0
[43]NILVIGPVPGQK (+2)	2	1276.75	1277.49	1	11247	17870	0	0	0	0	0	0	214204	1.19056e+06	0	0	0	0	0	0	0	0	0	0	0	0	0	0	0	0
EKIGNLSFQSYRPAK (+3)	8	1736.92	1737.95	3	11247	17870	221348	0	0	0	128184	0	0	0	445224	0	0	0	271056	0	78998.3	0	83571	0	0	0	0	0	163404	0
[43]DAHFLKYPIYVGGNR (+2)	5	1791.91	1792.97	3	11247	17870	0	0	319168	0	0	0	0	0	578759	0	0	0	0	0	212326	204096	0	0	0	0	0	0	73538.8	0
KEKGGYEITITDAPEGR (+2)	3	1862.94	1864.02	3	11247	17870	0	0	0	0	0	0	0	0	0	0	0	0	0	0	0	0	37808.6	682086	0	0	0	455778	0	0
[43]GQIYPDGSKSNNTVYNATAAGIVSK (+2)	4	2597.27	2598.76	3	11247	17870	0	0	0	0	0	0	0	0	0	0	0	0	0	0	0	0	0	0	0	0	387755	250921	465841	0
KYSEITFPILSPDPAAK (+3)	1	1876	1877.14	3	11247	17870	0	0	0	0	0	0	0	0	973595	0	0	0	0	0	0	0	0	0	0	0	0	0	0	0
[43]IGNLSFQSYRPAKK (+3)	1	1650.88	1651.84	3	11247	17870	0	0	0	0	916614	0	0	0	0	0	0	0	0	0	0	0	0	0	0	0	0	0	0	0
VQLSEMNF (+2)	1	966.448	967.097	3	11247	17870	0	0	0	0	0	0	0	0	0	0	0	0	0	0	0	0	0	0	0	0	0	856167	0	0
[43]GGYEITITDAPEGR (+2)	2	1520.71	1521.57	3	11247	17870	0	0	0	0	0	0	0	0	0	0	0	0	0	0	0	0	0	0	0	0	0	820489	0	0
IPYDM[16]QLKQVLANGK (+3)	3	1732.92	1734.02	3	11247	17870	0	0	0	0	0	0	0	0	0	0	0	0	0	156456	0	0	0	223427	338042	0	0	0	0	0
IIRKEKGGYEITITDAPEGR (+3)	3	2245.21	2246.52	2	11247	17870	0	0	0	0	0	0	0	0	337859	0	0	285507	0	0	0	0	0	0	0	0	0	0	0	0
YSEITFPILSPDPAAKKDAHFLK (+2)	6	2587.37	2588.95	3	11247	17870	0	0	0	0	0	0	0	0	241732	0	0	211536	0	0	0	150108	0	0	0	0	0	0	0	0
[43]IVC[57]ANC[57]HLANKPVGIEVPQAVLPDTVFEAVVR (+3)	7	3557.85	3560.03	1	11247	17870	0	231865	0	116364	0	0	0	0	146530	0	0	0	0	0	0	0	0	86923.8	0	0	0	0	0	0
GALNVGAVLILPEGFELAPPDRISPEMKEK (+4)	2	3189.71	3191.7	2	11247	17870	0	0	0	0	0	0	0	0	0	0	0	0	0	0	0	0	0	309461	139730	0	0	0	0	0
[43]KDAHFLKYPIYVGGNR (+3)	2	1920	1921.14	3	11247	17870	0	0	0	0	0	0	0	0	199767	0	0	0	0	0	0	222391	0	0	0	0	0	0	0	0
PVGIEVPQAVLPDTVFEAVVR (+2)	4	2234.23	2235.58	1	11247	17870	51926.5	0	0	0	0	271127	0	0	0	0	0	0	0	0	0	0	0	0	0	0	0	0	0	0
[43]YSEITFPILSPDPAAK (+2)	1	1790.91	1791.97	3	11247	17870	0	0	0	0	0	0	0	0	0	0	0	0	0	0	0	0	0	0	0	0	0	293877	0	0
GRGQIYPDGSKSNNTVYNATAAGIVSK (+2)	3	2767.39	2768.99	3	11247	17870	0	0	0	0	0	0	0	0	0	0	0	0	0	0	0	0	0	202907	64831.9	0	0	0	0	0
EKIGNLSFQSYRPAKK (+2)	1	1865.02	1866.13	3	11247	17870	0	0	0	0	0	0	0	0	0	0	0	0	0	0	0	242506	0	0	0	0	0	0	0	0
IGNLSFQSYR (+2)	1	1183.6	1184.3	3	11247	17870	0	0	0	0	0	0	0	0	0	0	0	0	0	0	0	0	0	0	0	0	0	240482	0	0
[43]GALNVGAVLILPEGFELAPPDRISPEM[16]K (+3)	1	2991.57	2993.41	2	11247	17870	0	0	0	0	0	0	0	0	0	0	0	0	0	0	0	0	0	215547	0	0	0	0	0	0
QVLANGKK (+2)	4	856.513	857.01	3	11247	17870	0	0	50987.1	0	89165.3	0	0	0	0	0	0	0	0	0	0	0	0	0	0	0	0	38875	22673.9	0
[43]YPIYVGGNR (+2)	1	1080.54	1081.16	3	11247	17870	0	0	0	0	0	0	0	0	0	0	0	0	0	0	0	0	0	0	0	0	0	163730	0	0
SNNTVYNATAAGIVSKIIR (+3)	1	1991.08	1992.24	2	11247	17870	0	0	0	0	0	0	0	0	0	0	0	0	0	0	0	0	0	0	0	157197	0	0	0	0
IIRKEKGGYEITITDAPEGR (+2)	1	2245.21	2246.52	2	11247	17870	0	0	0	0	0	0	0	0	0	0	0	0	0	0	0	0	0	0	137344	0	0	0	0	0
LDQPLTSNPNVGGFGQGDAEIVLQDPLR (+3)	1	2949.48	2951.2	1	11247	17870	0	0	0	0	0	0	0	0	0	0	0	0	0	0	0	0	0	0	0	0	0	0	47602.4	0
[43]TIDRTYPIFTVR (+2)	29	1523.81	1524.7	1	11250	38156	0	0	416066	446707	609820	10068564	1209889	2.2725e+06	1.07152e+06	0	2.7119e+06	2.16972e+06	0	2874178	1.72065e+06	2.14626e+06	1.12322e+06	3.36766e+06	4676549	523968	933818	1.75682e+06	1.612e+06	2.90849e+06
TYPIFTVR (+2)	12	995.544	996.16	1	11250	38156	1.4955e+06	0	0	0	0	0	0	0	4315112	0	0	0	4796852	0	0	0	2.292e+06	0	815327	0	2.3088e+06	2.25119e+06	4.25721e+06	3.04366e+06
QGIPLITGR (+2)	124	953.566	954.125	1	11251	34929	4.59795e+07	3.70922e+07	40528116	6.07608e+06	2.19364e+07	45681090	1.9961e+07	74990512	62592630	57127204	4.42815e+07	22752128	8.40832e+07	7.28897e+06	3.8466e+07	5.94866e+07	35827952	43876348	8774370	3.36965e+07	36803012	31215700	3.37029e+07	14748013
SFADIITSIR (+2)	25	1121.61	1122.27	1	11251	34929	574979	0	275770	192677	213000	0	0	0	1.63826e+06	700956	557030	359997	2.42977e+06	279384	708706	503640	841894	486671	471624	634320	202985	386672	1282103	747520
[43]QGIPLITGR (+2)	5	996.572	997.131	1	11251	34929	0	1043664	0	0	0	0	438335	3.81978e+06	0	0	0	0	0	0	0	0	0	0	0	0	0	0	0	0
PNEYFTESR (+2)	4	1141.5	1142.18	1	11251	34929	2.2099e+06	0	0	0	0	0	0	0	0	0	0	0	1.19388e+06	0	0	0	0	0	0	0	0	0	726744	0
FDPLEQLDEFSR (+2)	6	1494.7	1495.59	1	11251	34929	0	919231	281114	0	173057	0	0	0	0	0	0	0	0	0	479323	0	0	0	0	0	0	0	0	0
HTIHGEIKK (+2)	31	1061.6	1062.22	2	11255	37321	745048	366615	97991.2	23058.5	86757.1	0	0	0	66972.5	193157	85860.3	88519	370476	0	203942	49607.6	0	367204	75313.2	0	67569.1	0	106766	148439
KFC[57]PYC[57]YK (+2)	4	1164.51	1165.32	2	11255	37321	1.85209e+06	0	0	240047	340365	0	0	0	0	0	0	0	0	0	0	0	0	0	0	0	0	0	0	0
VILEC[57]TSC[57]VRK (+2)	1	1363.7	1364.57	2	11255	37321	0	0	355115	0	0	0	0	0	0	0	0	0	0	0	0	0	0	0	0	0	0	0	0	0
HTIHGEIK (+2)	1	933.503	934.051	2	11255	37321	61834.1	0	0	0	0	0	0	0	0	0	0	0	0	0	0	0	0	0	0	0	0	0	0	0
RLPPIGSGDR (+2)	35	1066.59	1067.2	2	11256	32029	2.28338e+06	613425	1.4989e+06	1.37645e+06	0	1.17471e+06	0	0	1.90168e+06	0	1.42966e+06	1.03507e+06	7.67963e+06	415915	1.37675e+06	2.31582e+06	2.4874e+06	1.79188e+06	1.68118e+06	98701.2	0	1.26403e+06	0	1.58246e+06
QFEKNELVAR (+2)	7	1232.65	1233.37	1	11256	32029	0	0	0	729487	0	0	0	0	0	0	1.82951e+06	0	5847831	0	0	2.93064e+06	0	2.04027e+06	0	2.58449e+06	0	0	0	1.22583e+06
LITIAIKQAR (+2)	19	1125.72	1126.39	2	11256	32029	222247	143303	0	51039.6	63802.1	0	0	0	277449	0	119991	87589.5	725633	330664	512857	356937	0	552855	311629	181958	0	528868	0	207373
RLPPIGSGDRIDYR (+2)	2	1613.86	1614.8	2	11256	32029	0	0	0	0	0	0	0	0	0	0	0	0	0	0	0	562414	0	0	1.09194e+06	0	0	0	0	0
NM[16]SLISR (+2)	1	835.422	835.964	2	11256	32029	0	0	0	0	0	0	482362	0	0	0	0	0	0	0	0	0	0	0	0	0	0	0	0	0
IRLFTSSFR (+2)	8	1125.63	1126.31	2	11257	31588	0	613678	0	86857	199491	0	0	0	0	0	376488	0	0	0	694536	0	0	444798	295103	0	0	0	0	0
ILAQLAILNR (+2)	7	1123.71	1124.38	2	11257	31588	0	0	0	0	0	0	0	0	0	0	0	0	1.39172e+06	0	0	0	0	0	0	0	297979	283250	487177	0
KILAQLAILNR (+2)	1	1251.8	1252.55	2	11257	31588	0	0	0	0	0	0	0	0	0	0	0	0	186880	0	0	0	0	0	0	0	0	0	0	0
GTLDAVGVKDR (+2)	21	1129.61	1130.25	3	11258	30063	3.73485e+06	501679	0	0	1.16082e+06	6580927	0	0	3.03429e+06	0	2519450	0	7132717	4482110	3.94212e+06	5.99609e+06	2.41165e+06	0	0	2.15114e+06	1.15093e+06	2.01536e+06	4376537	4.83745e+06
VKDLPGVR (+2)	11	882.529	883.047	4	11258	30063	2.61865e+06	0	2.25611e+06	0	0	2.66439e+06	0	0	0	0	0	0	7.69592e+06	1.95897e+06	1.11152e+06	6495674	0	0	0	5.37747e+06	0	0	3046309	0
SPALGGC[57]PQRR (+2)	3	1197.6	1198.33	2	11258	30063	0	0	0	2375115	0	0	0	2.02952e+06	0	0	633019	0	0	0	0	0	0	0	0	0	0	0	0	0
SPALGGC[57]PQR (+2)	6	1041.5	1042.14	2	11258	30063	0	0	168217	103729	519687	0	416092	0	0	0	0	0	856267	0	0	0	0	0	0	0	0	0	0	101014
KPNSALRK (+2)	1	912.55	913.076	3	11258	30063	0	0	67538.3	0	0	0	0	0	0	0	0	0	0	0	0	0	0	0	0	0	0	0	0	0
VPFRNPGEDSSNWIDVYNR (+3)	123	2264.06	2265.4	1	11259	25452	9.61315e+06	7.18875e+06	6.91913e+06	6.86679e+06	2.88774e+06	7518434	4.94323e+06	16097097	3.0826e+07	1.97125e+07	1.09767e+07	1.22066e+07	2.06119e+07	1.21835e+07	1.05584e+07	1.57208e+07	4.83247e+06	8.57083e+06	7.07024e+06	4.20909e+06	9.82731e+06	8.49998e+06	4.61478e+06	1.13025e+07
TGKPLWVVSEDMER (+2)	63	1645.81	1646.86	1	11259	25452	5.28763e+06	3.04102e+06	2.18087e+06	1.7055e+06	1.84184e+06	1.93275e+06	2.46784e+06	8.70262e+06	7.88356e+06	4.18239e+06	4.99709e+06	3.04334e+06	1.91359e+07	3.45973e+06	1.17193e+07	6.25515e+06	7.55394e+06	4260835	3.76953e+06	1.06899e+07	6.30746e+06	7.06876e+06	4.19872e+06	5.67585e+06
VPFRNPGEDSSNWIDVYNR (+2)	122	2264.06	2265.4	1	11259	25452	6.34088e+06	4.89799e+06	5036448	3.78794e+06	2.1638e+06	3.76378e+06	3.00372e+06	9803988	1.03797e+07	5.75657e+06	4171972	4251931	1.20518e+07	6.98329e+06	5.54695e+06	9.24604e+06	2.42853e+06	5.70605e+06	3.29676e+06	2.59065e+06	5.31372e+06	5.78513e+06	2.29117e+06	5.81101e+06
TGKPLWVVSEDM[16]ER (+2)	52	1661.81	1662.86	1	11259	25452	2.52935e+06	4.92033e+06	795177	1.89699e+06	0	398739	0	2.51993e+06	7.6944e+06	7.85827e+06	4.35611e+06	3.37067e+06	1.83995e+07	3401894	7303610	5770928	7263722	4.02807e+06	2.29776e+06	9.76596e+06	6.4123e+06	7.35366e+06	6159252	3.25565e+06
TGKPLWVVSEDMER (+3)	26	1645.81	1646.86	1	11259	25452	982255	0	0	575557	0	0	0	0	3488853	3335670	1.66546e+06	0	7.82431e+06	0	5.21344e+06	2.351e+06	2.22819e+06	0	0	3.72316e+06	2.04379e+06	1.70375e+06	1.40352e+06	1.86129e+06
NPGEDSSNWIDVYNR (+2)	16	1764.77	1765.79	1	11259	25452	2.39062e+06	0	0	0	0	0	0	823650	2.20749e+06	0	832181	0	1.86832e+06	0	0	1.02566e+06	1.94993e+06	0	0	886684	1.6362e+06	1.29678e+06	1.8469e+06	1.39618e+06
TGKPLWVVSEDM[16]ER (+3)	8	1661.81	1662.86	1	11259	25452	0	0	0	0	0	0	0	0	0	0	0	0	6.12754e+06	836852	2075713	1.16203e+06	1.47147e+06	0	0	2.14294e+06	0	0	867338	0
LAFPHAR (+2)	4	810.45	810.943	1	11259	25452	0	0	0	0	0	0	0	0	0	0	0	0	1.2848e+06	581853	0	391699	0	0	0	1.63064e+06	0	0	0	0
[43]PIGVPKVPFRNPGEDSSNWIDVYNR (+3)	2	2898.44	2900.14	1	11259	25452	0	0	0	0	0	0	0	0	0	0	0	0	0	0	0	0	0	1.33272e+06	719408	0	0	0	0	0
[43]TGKPLWVVSEDMER (+2)	2	1688.82	1689.87	1	11259	25452	0	0	0	0	0	0	0	0	0	0	0	0	0	0	670106	0	0	0	0	635754	0	0	0	0
LREILTR (+2)	1	899.555	900.077	1	11259	25452	0	0	0	0	0	0	0	0	0	0	0	0	0	0	0	556168	0	0	0	0	0	0	0	0
[43]LAFPHAR (+2)	1	853.456	853.949	1	11259	25452	0	0	0	0	0	0	0	0	0	0	0	0	0	0	0	0	0	0	0	0	0	0	102479	0
[43]DVFMSAAEAQVHGIVDLVAVA (+3)	2	2184.09	2185.44	1	11259	25452	0	0	0	0	0	0	0	0	0	0	0	0	0	0	0	0	0	0	14040.6	0	0	0	0	0
LAFYDYIGNNPAK (+2)	558	1484.73	1485.64	4	11260	9096	9.70688e+07	1.17136e+08	101166714	5.79208e+07	1.01922e+08	4.24989e+08	1.4351e+08	2.18086e+08	3.26139e+08	2.60366e+08	1.20602e+08	1.84133e+08	2.62668e+08	1.00845e+08	174545368	1.04242e+08	125384643	1.23995e+08	1.04442e+08	9.93578e+07	78724928	9.73567e+07	9.54139e+07	1.36058e+08
VGTGLAENQSLSEAWSK (+2)	1521	1775.87	1776.9	4	11260	9096	125531552	3.08129e+07	1.18759e+07	6.6165e+06	3.0219e+07	200920095	41074588	2.42281e+08	373361741	7.20816e+07	1.05357e+08	39028331	3.31201e+08	2.99053e+07	9.44195e+07	2.10464e+08	1.71387e+08	6.03222e+07	9.87583e+07	1.08758e+08	7.51435e+07	2.9985e+07	9.97662e+07	1.15765e+08
AQLGEIFELDR (+2)	1012	1289.66	1290.42	4	11260	9096	1.56929e+08	9.02457e+07	8.2546e+07	4.65874e+07	3.3845e+07	2.65521e+08	5.56763e+07	1.61219e+08	1.64859e+08	1.16746e+08	1.37112e+08	6.73451e+07	2.23813e+08	8.09973e+07	9.21461e+07	2.08369e+08	9.7573e+07	7.82843e+07	8.45838e+07	7.5263e+07	4.06752e+07	6.48861e+07	6.29255e+07	1.16894e+08
VGTGLAENQSLSEAWSKIPEK (+3)	110	2243.14	2244.46	4	11260	9096	71470208	32129188	8.78483e+07	3.93773e+07	2.94905e+07	1.74305e+08	32650203	1.93971e+08	155384892	179695140	1.02017e+08	1.03526e+08	128913309	63632092	9.26042e+07	91452248	2.13231e+07	1.19594e+08	7.40428e+07	4.20879e+07	3.16524e+07	7.67021e+07	3.89582e+07	5.24807e+07
RAQLGEIFELDR (+2)	549	1445.76	1446.61	4	11260	9096	1.03498e+08	4.26578e+07	1.05956e+08	5.3929e+07	3.47554e+07	8.63053e+07	6.52723e+07	1.12358e+08	3.48135e+07	1.13773e+08	9.02397e+07	8.7047e+07	1.43057e+08	6.04531e+07	8.17331e+07	6.50445e+07	9.95744e+07	1.0349e+08	9.335e+07	8.37925e+07	8.34243e+07	8.74625e+07	1.00068e+08	9.00584e+07
AGSM[16]DNGDGIAIGWLGHPLFR (+3)	337	2199.05	2200.43	4	11260	9096	5.2758e+07	3.72723e+07	8.20993e+07	3.51152e+07	25229559	9.74132e+07	51891904	9.40999e+07	1.03774e+08	103225471	6.21595e+07	9.39317e+07	4.43083e+07	42736884	3.82546e+07	3.23773e+07	1.31144e+07	5.44696e+07	4.37684e+07	8.47322e+06	9.16818e+06	2.68873e+07	1.08163e+06	1.28076e+07
RVGTGLAENQSLSEAWSK (+2)	490	1931.97	1933.08	3	11260	9096	4.83091e+07	2.44719e+07	3.40147e+07	1.83053e+07	1.41255e+07	3.1835e+07	2.61529e+07	4.29252e+07	8.85601e+07	6.14922e+07	3.44875e+07	2.27144e+07	1.10936e+08	4.24097e+07	6.79591e+07	6.10146e+07	3.38229e+07	2.15954e+07	3.00398e+06	51440936	5.3323e+07	6.81694e+07	3.78418e+07	3.51703e+07
DVFAGIDPDLDAQVEFGAFQK (+2)	2651	2281.09	2282.46	3	11260	9096	9.32985e+07	3.08511e+07	281629	1.6703e+07	1.97249e+07	1.87586e+08	4.03447e+06	8.38887e+07	7.68927e+07	4.12294e+07	3.59777e+06	2.723e+07	2.13352e+07	1.2271e+06	4.59305e+07	4.8966e+07	6.07721e+07	5.02733e+07	4.98892e+07	3.75425e+07	310712	1.76049e+07	1.12845e+07	2.084e+07
QGM[16]FVIPFM[16]TR (+2)	155	1357.65	1358.62	3	11260	9096	56159091	5.83483e+07	5.25107e+07	2.84014e+07	1.76543e+07	1.87116e+07	17598444	28180204	49300770	5.86647e+07	57242160	1.8273e+07	56326458	2.24178e+07	3.31389e+07	30048573	2.00673e+07	43226626	26209893	2.48083e+07	2.93582e+07	2.79594e+07	6.03059e+07	10600608
RM[16]PTFFETFPVVLVDGDGIVR (+3)	1557	2410.24	2411.77	4	11260	9096	1.26285e+07	2.03783e+07	9.60357e+06	2.0746e+07	1.28751e+07	1.20875e+08	2.5146e+07	8.37046e+07	4.26536e+07	7.35429e+07	1.0598e+07	9.37331e+07	1.31987e+07	5.56114e+07	1.53139e+07	2.91306e+07	2.19441e+06	5.76774e+07	8.12925e+07	995741	564946	9.63548e+06	0	3.21068e+06
VGTGLAENQSLSEAWSKIPEK (+2)	160	2243.14	2244.46	4	11260	9096	3.54842e+07	39998102	4.15514e+07	2.3057e+07	12884058	6.0043e+07	8.39168e+06	7.75709e+07	38451031	5.39027e+07	3.12115e+07	2.29472e+07	4.94894e+07	7.18618e+06	3.84978e+07	3.78489e+07	7.99263e+06	5.71513e+07	28881614	1.89189e+07	1.45441e+07	3.12071e+07	1.24833e+07	1.95454e+07
RVGTGLAENQSLSEAWSKIPEK (+3)	143	2399.24	2400.64	3	11260	9096	2.2515e+07	3.73983e+07	2.57838e+07	1.43978e+07	1.01713e+07	53951652	25931219	3.94397e+07	5.20075e+07	5.9515e+07	4.33857e+07	3.37679e+07	20422765	2.46518e+07	29664697	2.46234e+07	1.05255e+07	4.734e+07	3.32117e+07	1.72697e+07	1.73671e+07	2.66365e+07	2.82775e+06	27371418
RVGTGLAENQSLSEAWSK (+3)	702	1931.97	1933.08	3	11260	9096	3.80831e+07	1.46558e+07	1.809e+07	1.73918e+06	1.96541e+06	1.86599e+07	1.51676e+07	2.47334e+07	8.28285e+07	4.49055e+07	6.38837e+06	4.0091e+07	6.2814e+07	2.38321e+07	6.77574e+06	3.63581e+07	2.29217e+07	9.51275e+06	2.1864e+07	3.84417e+07	2.82362e+07	3.01422e+07	1.86427e+07	1.96528e+07
IPEKLAFYDYIGNNPAK (+2)	213	1952	1953.2	4	11260	9096	8.30005e+06	2.12105e+07	2.1814e+07	1.98357e+07	1.05959e+07	4.81368e+07	3.02607e+07	3.52532e+07	2.99171e+07	3.03877e+07	5.07587e+07	3.79916e+07	8.66773e+06	3.5243e+07	3.04138e+07	1.91317e+07	3.56558e+06	5.31021e+07	5.29143e+07	4.94279e+06	5.25873e+06	2.39514e+07	2.89135e+06	2.11567e+07
IPEKLAFYDYIGNNPAK (+3)	167	1952	1953.2	4	11260	9096	5.66274e+06	1.673e+07	1.4037e+07	1.87416e+07	8.0947e+06	5.0351e+07	2.69862e+07	3.46088e+07	3.81142e+07	3.54793e+07	4.14263e+07	4.69991e+07	6.52135e+06	2.8355e+07	2.57147e+07	1.59047e+07	1.58023e+06	4.13627e+07	4.62293e+07	2.53526e+06	3.90996e+06	1.54691e+07	1.84239e+06	1.34462e+07
RAQLGEIFELDRATLK (+3)	173	1859.03	1860.12	4	11260	9096	8.7932e+06	1.94153e+07	1.3397e+07	1.44266e+07	7.53957e+06	59619578	2.0228e+07	35648071	3.20777e+07	3.33225e+07	3.11327e+07	2.32706e+07	6.83152e+06	3.3398e+07	2.9259e+07	1.89226e+07	693228	5.84662e+07	4.62047e+07	698757	2.79241e+06	1.55129e+07	0	1.55752e+07
QGM[16]FVIPFMTR (+2)	176	1341.66	1342.62	3	11260	9096	2.88609e+07	2.00076e+07	3.13199e+07	1.62609e+07	1.65137e+07	17250194	1.12638e+07	3.52524e+07	2.77819e+07	1.72843e+07	2.9771e+07	1.47424e+07	4.48965e+07	1.17211e+07	3.12813e+07	2.49059e+07	1.67781e+07	1.942e+07	1.26173e+07	2.4892e+07	2.17769e+07	1.39679e+07	2.48973e+07	1.1379e+07
VHTVVLNDPGR (+2)	86	1205.65	1206.35	5	11260	9096	7.3756e+06	8266181	1.45969e+07	7.26923e+06	6.87921e+06	11306121	7322703	16340379	34014508	26334385	2.08495e+07	1.12205e+07	8.21829e+07	1.07489e+07	1.12281e+07	2.27946e+07	3.50367e+07	19580761	14683759	3.80603e+07	1.95119e+07	2.54723e+07	4.35876e+07	24399158
AQLGEIFELDRATLK (+2)	85	1702.93	1703.93	4	11260	9096	8.65156e+06	1.77259e+07	1.35876e+07	8.42143e+06	5.84123e+06	4.36198e+07	1.65805e+07	3.51314e+07	10352262	2.08867e+07	2.96985e+07	1.99417e+07	9185832	2.258e+07	2.46966e+07	19350614	2.14188e+06	55679638	3.35244e+07	7.16275e+06	3.67886e+06	2.22928e+07	4.26973e+06	1.38128e+07
RAQLGEIFELDR (+3)	284	1445.76	1446.61	4	11260	9096	1.70241e+07	1.71912e+07	1.89762e+07	1.23506e+07	7.00368e+06	1.90362e+07	5.8221e+06	2.10169e+07	44977684	2.62204e+07	1.89344e+07	2.3295e+07	2.79659e+07	9.39706e+06	1.77289e+07	1.26553e+07	2.20457e+07	1.93597e+07	1.9909e+07	1.53978e+07	1.63746e+07	1.61919e+07	19778246	1.82348e+07
AGSM[16]DNGDGIAIGWLGHPLFR (+2)	168	2199.05	2200.43	4	11260	9096	2.61138e+07	1.65345e+07	2.05211e+07	1.6512e+07	8.33492e+06	39439520	1.48741e+07	3.88171e+07	2.89454e+07	2.49765e+07	1.94108e+07	2.35779e+07	1.33698e+07	1.92166e+07	1.82543e+07	1.2481e+07	4.51833e+06	2.28553e+07	1.62997e+07	3.91642e+06	3.22196e+06	1.19834e+07	331772	0
ATLKSDGVFR (+2)	34	1092.59	1093.23	5	11260	9096	1.08462e+07	0	3512403	8995807	11449615	3.18853e+06	15098795	0	25084132	1.80748e+07	3.22791e+07	1.66679e+07	17143461	2.11803e+07	28046282	1.72532e+07	1198334	40788264	0	12496634	6.26637e+06	3.20626e+07	11703628	1.69113e+07
DVFAGIDPDLDAQVEFGAFQK (+3)	966	2281.09	2282.46	3	11260	9096	2.48342e+07	1.86322e+06	6.13569e+06	420344	6.03108e+06	6.40566e+07	689362	25040597	43456047	22745060	2.0171e+07	6.69789e+06	9.15774e+06	1.07533e+06	9.47983e+06	1.53846e+07	8.59148e+06	1.55485e+07	1.18978e+07	5.31779e+06	7.80199e+06	5.86112e+06	5.35351e+06	1.71624e+07
M[16]PTFFETFPVVLVDGDGIVR (+2)	440	2254.13	2255.58	4	11260	9096	7.28979e+06	6.91368e+06	1.61371e+06	6.03534e+06	4.77943e+06	4.87667e+07	2.61504e+07	47367056	2.58729e+07	1.70708e+07	4.18102e+06	2.09435e+07	1.22454e+07	2.00765e+07	6.62829e+06	1.19969e+07	4.08297e+06	2.26903e+07	2.83562e+07	1.11822e+06	1.02257e+06	5.93038e+06	1.27517e+06	2.02663e+06
YSVEQVGVTVEFYGGELNGVSYSDPATVKK (+3)	8261	3221.58	3223.5	4	11260	9096	1.63659e+07	1.90418e+06	1.77831e+07	3.62567e+06	2.22272e+06	2.62411e+07	1.08774e+07	3.27065e+07	2.84262e+07	6.21052e+06	5.29122e+06	9842490	2.34534e+07	1.54705e+07	1.01007e+07	9.10049e+06	1.32825e+06	1.30564e+07	1.16546e+07	1.23581e+06	24243.5	27910.1	0	751129
RAQLGEIFELDRATLK (+2)	66	1859.03	1860.12	4	11260	9096	3480090	9427119	7.84922e+06	7.01154e+06	3.39733e+06	2.39509e+07	8.81418e+06	1.70067e+07	14324657	1.46047e+07	1.42454e+07	8124124	1.94556e+06	1.64294e+07	1.28529e+07	8.28121e+06	0	30407410	26176518	0	901184	9.65279e+06	0	4445373
AGSMDNGDGIAIGWLGHPLFR (+3)	279	2183.06	2184.43	4	11260	9096	2.89004e+06	2.22222e+06	1.08036e+06	6.60687e+06	6.27862e+06	4.61484e+07	1.66308e+07	2.07931e+07	4.32308e+07	1.55279e+07	8.67928e+06	2.42859e+07	5.35167e+06	5.93282e+06	5.26704e+06	2.5427e+06	963961	6.36353e+06	3.30334e+06	1.22966e+06	417101	2.70396e+06	0	1.53319e+06
QGMFVIPFM[16]TR (+2)	60	1341.66	1342.62	3	11260	9096	15626649	8797964	1.48761e+07	0	9.90287e+06	8835447	8075461	2.15191e+07	12098124	8653524	1.57789e+07	0	1.15404e+07	0	1.22167e+07	6.18959e+06	8.32176e+06	9.23133e+06	5121366	8.6201e+06	1.1173e+07	6.47542e+06	7.55291e+06	2093148
YQWDQGYFQQEIYR (+2)	66	1922.86	1924.03	4	11260	9096	0	0	0	1.08648e+06	1.37879e+06	1.17317e+07	0	5398075	7.24561e+07	6.15925e+06	593996	1.01889e+07	0	3168039	1.12239e+06	0	0	6.80921e+06	3.92567e+07	0	0	390507	0	0
M[16]PTFFETFPVVLVDGDGIVR (+3)	250	2254.13	2255.58	4	11260	9096	3.33035e+06	2.79991e+06	4.26224e+06	2.17152e+06	1.80857e+06	2.44168e+07	1.31413e+07	1.88438e+07	1.59926e+07	9965852	3.27889e+06	8.9787e+06	6.54879e+06	6.27296e+06	4.11054e+06	4.64196e+06	2.37175e+06	1.02032e+07	8.91933e+06	1.47629e+06	379668	2.78782e+06	802962	1.17473e+06
RVGTGLAENQSLSEAWSKIPEK (+4)	63	2399.24	2400.64	3	11260	9096	2964826	4351072	5.21716e+06	382333	3.08346e+06	13594718	7.08688e+06	9.57608e+06	1.40839e+07	15942998	8477415	5966964	3.47817e+06	6.62549e+06	3.31501e+06	6.6208e+06	1.40608e+06	11920386	1.04844e+07	3.29965e+06	3109385	5.48464e+06	1.22798e+06	3708890
RM[16]PTFFETFPVVLVDGDGIVR (+2)	86	2410.24	2411.77	4	11260	9096	2.30928e+06	556484	2.14186e+06	1.46453e+06	1.80748e+06	2.83149e+07	326448	3.10124e+07	0	402932	326573	1.7842e+07	2.03246e+06	1.47962e+07	2.13526e+06	4.72149e+06	368074	1.47907e+07	2.35133e+07	0	0	1.57686e+06	0	0
YSVEQVGVTVEFYGGELNGVSYSDPATVK (+3)	3846	3093.48	3095.32	4	11260	9096	6.63781e+06	1.89346e+06	6.26908e+06	1.20346e+06	8.51357e+06	1.37991e+07	1.03986e+07	7.93583e+06	2.23985e+07	3.06605e+07	0	5.52079e+06	1.42638e+06	1.25186e+06	7431.46	3.25288e+06	0	5.13156e+06	5.64673e+06	827344	0	0	0	0
RVGTGLAENQSLSEAWSKIPEK (+2)	113	2399.24	2400.64	3	11260	9096	4.88795e+06	6.44029e+06	4.74264e+06	2.29505e+06	1.41998e+06	7.86588e+06	3.42608e+06	6.1126e+06	8.98546e+06	8.71743e+06	6.55363e+06	4.76271e+06	3.92645e+06	5.74087e+06	7.46335e+06	5.09648e+06	902110	1.18145e+07	6.39187e+06	2.80518e+06	3.00667e+06	5.33535e+06	479115	3.48849e+06
[43]VGTGLAENQSLSEAWSKIPEK (+2)	51	2286.15	2287.46	4	11260	9096	0	5119210	3.87165e+06	4.3479e+06	1.4976e+06	1.27178e+07	0	9223431	12210717	5.25328e+06	6000023	4.80297e+06	6.60144e+06	3.91107e+06	3.70846e+06	1.00881e+07	1.66541e+06	8.08798e+06	5.51552e+06	2.77172e+06	1.44258e+06	3.22085e+06	1.68747e+06	2.62574e+06
[43]VGTGLAENQSLSEAWSK (+2)	9	1818.87	1819.9	4	11260	9096	0	0	0	0	0	47508380	0	0	0	0	0	7.4077e+06	0	7254856	4.97673e+06	0	0	7.93561e+06	0	0	0	3.70586e+06	0	21801572
AGSMDNGDGIAIGWLGHPLFR (+2)	177	2183.06	2184.43	4	11260	9096	705215	709095	774293	821992	1.87745e+06	1.85785e+07	5.97299e+06	1.13482e+07	1.30268e+07	3.24985e+06	3.65455e+06	6.19309e+06	1.34611e+06	1968533	1.80201e+06	2.37402e+06	598553	8.50445e+06	3.90261e+06	654649	82647.1	1.11764e+06	0	568304
QGMFVIPFMTR (+2)	152	1325.66	1326.63	3	11260	9096	4.75792e+06	5.01233e+06	3.3243e+06	3.93748e+06	3.6216e+06	9825635	4.11864e+06	7.53513e+06	5968866	1.26543e+06	4.01831e+06	6.07318e+06	5.25978e+06	1.25673e+06	3.00459e+06	1.61928e+06	603993	4.02762e+06	900035	1.26242e+06	2.67808e+06	2.12741e+06	1.15389e+06	1.00513e+06
[43]RM[16]PTFFETFPVVLVDGDGIVR (+3)	188	2453.24	2454.77	4	11260	9096	426206	678196	880996	700011	505534	4.22757e+06	3.39414e+06	7.16547e+06	8.57135e+06	4.36808e+06	897967	3.59353e+06	1.30572e+06	1.71562e+06	1.31719e+06	1.78693e+06	322189	866833	6.0697e+06	407461	0	664413	149764	327579
MPTFFETFPVVLVDGDGIVR (+2)	74	2238.14	2239.59	4	11260	9096	0	0	0	0	0	1.54475e+06	631090	3.82532e+06	2.10478e+07	2639557	0	1.77898e+06	114600	1.54267e+06	136124	244481	0	1.1489e+06	1.52665e+07	0	0	0	0	0
[43]RVGTGLAENQSLSEAWSK (+2)	26	1974.98	1976.09	3	11260	9096	1.93399e+06	2.62604e+06	1.65973e+06	605344	980201	0	100494	2.26379e+06	5531153	1.96603e+06	2251170	1.96621e+06	4.30595e+06	0	2.96535e+06	4.2053e+06	0	286183	151917	622737	0	528635	1318900	1.14329e+06
[43]IPEKLAFYDYIGNNPAK (+2)	22	1995.01	1996.2	4	11260	9096	2.85342e+06	0	2.11434e+06	0	1.41085e+06	0	2.92057e+06	3.35009e+06	2969445	1.61608e+06	1.14321e+06	1.283e+06	0	1.25514e+06	2.23338e+06	1.52462e+06	1626586	5.53616e+06	1.67267e+06	1.0248e+06	900520	0	384998	0
[43]RAQLGEIFELDR (+2)	14	1488.77	1489.61	4	11260	9096	1625682	2.14533e+06	1.98327e+06	0	4061607	7728065	2111645	0	0	5129890	0	0	0	1.39424e+06	3571141	0	0	0	1.11953e+06	0	0	0	0	0
VGTGLAENQSLSEAWSK (+3)	17	1775.87	1776.9	4	11260	9096	3.12522e+06	0	0	0	0	0	0	0	5122947	2.04756e+06	1.09278e+06	0	5.2318e+06	1.00564e+06	4.47963e+06	1.92091e+06	0	3.58056e+06	0	0	0	0	0	0
[43]RVGTGLAENQSLSEAWSKIPEK (+3)	13	2442.25	2443.65	3	11260	9096	0	0	1.56705e+06	0	986619	0	568177	0	3.33888e+06	3.67898e+06	0	1.3877e+06	0	0	4.16787e+06	3.46898e+06	0	4.23716e+06	0	1.49259e+06	0	0	0	2.01735e+06
RAQLGEIFELDRATLK (+4)	18	1859.03	1860.12	4	11260	9096	0	0	1.74277e+06	0	258488	0	1.71334e+06	0	5604426	0	3.20518e+06	3.42832e+06	0	0	3.89144e+06	0	0	3.58642e+06	224922	0	174744	874817	0	1.85717e+06
MPTFFETFPVVLVDGDGIVR (+3)	40	2238.14	2239.59	4	11260	9096	0	0	0	0	0	1.03844e+06	0	774485	1.3432e+07	1.83494e+06	0	746480	0	478109	0	0	0	586625	6.23182e+06	0	0	0	0	0
[43]VGTGLAENQSLSEAWSKIPEK (+3)	10	2286.15	2287.46	4	11260	9096	1.80172e+06	0	1.98367e+06	1.7741e+06	583922	0	0	0	0	0	0	0	4730895	0	6548537	751280	0	0	0	0	0	0	1.33192e+06	2.2285e+06
AQLGEIFELDRATLKSDGVFR (+3)	35	2364.24	2365.64	4	11260	9096	0	0	149946	303660	175240	4.06716e+06	452178	1.04215e+06	0	0	213022	1.05967e+06	0	2.271e+06	761079	786440	0	4.86182e+06	4.74772e+06	0	0	529452	0	211836
[43]RAQLGEIFELDRATLK (+3)	35	1902.03	1903.12	4	11260	9096	0	717208	115816	233256	112949	1.29268e+06	686122	1.48748e+06	1.68078e+06	951934	2.09917e+06	621259	0	1160180	1.3782e+06	535889	0	2.83477e+06	1.91796e+06	0	0	581310	0	374612
YQWDQGYFQQEIYRR (+2)	5	2078.96	2080.22	3	11260	9096	0	0	0	0	0	0	0	0	14014417	0	0	0	0	797308	0	0	0	642333	3.21563e+06	0	0	0	0	0
RMPTFFETFPVVLVDGDGIVR (+3)	102	2394.24	2395.77	4	11260	9096	0	0	0	0	27979.8	788168	0	144945	1.07866e+07	494316	11845.2	488110	0	400753	28513.7	0	0	264960	3.18633e+06	0	0	0	0	0
[43]VHTVVLNDPGR (+2)	14	1248.66	1249.36	5	11260	9096	418245	0	0	0	135559	0	0	0	1.04539e+06	842805	0	0	3.68853e+06	0	1.28804e+06	949677	873867	0	1.13323e+06	940411	399354	539244	2857059	0
LAFYDYIGNNPAKGGLFR (+3)	26	2015.03	2016.26	4	11260	9096	0	0	0	223008	163580	4.90227e+06	0	0	870064	0	793519	2.20828e+06	0	1.0693e+06	122405	0	0	1.70647e+06	530376	0	0	0	0	0
[43]RVGTGLAENQSLSEAWSK (+3)	10	1974.98	1976.09	3	11260	9096	818816	1162830	718238	309142	0	0	0	0	2968201	0	1.16854e+06	0	1785606	0	1.19391e+06	1.69247e+06	0	0	0	0	0	0	514916	0
[43]AGSM[16]DNGDGIAIGWLGHPLFR (+2)	21	2242.06	2243.43	4	11260	9096	381535	0	728226	494673	0	0	835541	1.98627e+06	0	1.69742e+06	985690	0	870216	658029	1.33785e+06	0	0	0	0	132365	0	219865	125626	0
VGTGLAENQSLSEAWSKIPEKLAFYDYIGNNPAK (+4)	23	3709.86	3712.08	4	11260	9096	0	0	0	0	0	387177	715677	454963	2.42178e+06	0	640934	1.52744e+06	0	248689	0	0	0	1.0088e+06	2.28708e+06	0	0	0	0	0
LAFYDYIGNNPAKGGLFR (+2)	15	2015.03	2016.26	4	11260	9096	0	0	0	138919	142739	3.53015e+06	650608	807521	0	0	0	1.05695e+06	0	860399	102610	0	0	1.29889e+06	0	0	0	0	0	0
VGTGLAENQSLSEAWSKIPEKLAFYDYIGNNPAK (+3)	43	3709.86	3712.08	4	11260	9096	0	0	0	123173	0	1.11064e+06	710184	721564	819209	116974	546428	1.09404e+06	0	285325	0	0	0	559882	1.67122e+06	0	0	127518	0	0
VHTVVLNDPGR (+3)	12	1205.65	1206.35	5	11260	9096	0	0	342951	0	0	391267	0	0	0	785636	0	131620	2.34739e+06	0	1.34031e+06	435419	0	0	0	1.25471e+06	371380	0	0	0
RAQLGEIFELDRATLKSDGVFR (+3)	11	2520.34	2521.83	4	11260	9096	0	0	0	0	0	220444	0	0	2.08739e+06	287565	0	810712	0	438786	383075	477838	0	2459941	101714	0	0	0	0	0
[43]AQLGEIFELDR (+2)	5	1332.67	1333.43	4	11260	9096	0	2.59461e+06	0	0	0	0	0	0	0	0	0	0	0	0	0	0	0	0	0	0	0	2.86878e+06	0	0
YQWDQGYFQQEIYR (+3)	5	1922.86	1924.03	4	11260	9096	0	0	0	0	0	0	0	0	3.06386e+06	0	0	0	0	0	0	0	0	0	737528	0	0	0	0	0
[43]RM[16]PTFFETFPVVLVDGDGIVR (+2)	1	2453.24	2454.77	4	11260	9096	0	0	0	0	0	0	0	3.60501e+06	0	0	0	0	0	0	0	0	0	0	0	0	0	0	0	0
[43]LAFYDYIGNNPAK (+2)	5	1527.74	1528.64	4	11260	9096	0	1.98363e+06	0	0	0	0	0	0	0	0	0	0	0	0	0	0	0	0	0	0	0	1.24145e+06	0	0
RAQLGEIFELDRATLKSDGVFR (+4)	2	2520.34	2521.83	4	11260	9096	0	0	0	0	0	0	0	0	0	0	0	0	0	0	0	385352	0	2.13575e+06	0	0	0	0	0	0
[43]AGSM[16]DNGDGIAIGWLGHPLFR (+3)	18	2242.06	2243.43	4	11260	9096	0	0	71311.9	0	183823	556422	40663.8	0	0	228718	0	251211	0	95143.2	0	0	0	88509.4	571125	0	25288.2	0	0	123558
AESKYSVEQVGVTVEFYGGELNGVSYSDPATVKK (+3)	13	3636.78	3638.94	4	11260	9096	0	0	0	0	0	0	0	0	0	0	0	0	0	0	0	0	0	1.05646e+06	1.15301e+06	0	0	0	0	0
TGKPSLDLPK (+2)	1	1054.6	1055.23	5	11260	9096	1.87704e+06	0	0	0	0	0	0	0	0	0	0	0	0	0	0	0	0	0	0	0	0	0	0	0
TLFRDVFAGIDPDLDAQVEFGAFQK (+3)	6	2798.39	2800.08	3	11260	9096	0	0	0	0	0	0	0	0	1.5383e+06	0	0	0	0	0	0	0	0	0	336088	0	0	0	0	0
[43]RMPTFFETFPVVLVDGDGIVR (+3)	16	2437.25	2438.78	4	11260	9096	0	0	0	0	0	0	0	0	1.25872e+06	44442.8	0	0	0	0	0	0	0	0	535040	0	0	0	0	0
RM[16]PTFFETFPVVLVDGDGIVR (+4)	30	2410.24	2411.77	4	11260	9096	0	0	0	0	0	0	0	0	347810	245271	0	214014	0	197703	35440.4	158862	0	54751.5	496562	0	0	0	0	0
[43]AQLGEIFELDRATLK (+2)	1	1745.93	1746.94	4	11260	9096	0	0	0	0	0	0	0	0	0	0	0	0	0	0	0	0	0	0	1602872	0	0	0	0	0
[43]RVGTGLAENQSLSEAWSKIPEK (+2)	5	2442.25	2443.65	3	11260	9096	0	0	279662	0	0	0	0	0	0	0	0	0	0	0	317982	455800	0	363925	0	0	0	0	0	0
M[16]PTFFETFPVVLVDGDGIVRADVPFR (+3)	10	2939.49	2941.35	4	11260	9096	0	0	0	0	0	0	0	0	0	0	0	0	0	0	0	0	0	0	1.19233e+06	0	0	0	0	0
[43]AGSMDNGDGIAIGWLGHPLFR (+2)	3	2226.06	2227.44	4	11260	9096	0	0	0	0	0	0	0	0	781117	315997	0	0	0	0	0	0	0	0	0	0	0	0	0	0
RMPTFFETFPVVLVDGDGIVR (+2)	13	2394.24	2395.77	4	11260	9096	0	0	0	0	0	0	0	0	610852	0	0	0	0	0	0	0	0	0	409709	0	0	0	0	0
[43]AGSMDNGDGIAIGWLGHPLFR (+3)	4	2226.06	2227.44	4	11260	9096	0	0	0	0	0	0	0	0	638805	0	0	0	0	0	101853	0	0	0	0	0	0	0	0	0
[43]RMPTFFETFPVVLVDGDGIVR (+2)	3	2437.25	2438.78	4	11260	9096	0	0	0	0	0	0	0	0	256528	0	0	0	0	0	0	0	0	0	338196	0	0	0	0	0
AGSM[16]DNGDGIAIGWLGHPLFRDKEGR (+3)	3	2784.34	2786.04	4	11260	9096	0	0	0	0	0	0	0	0	0	0	0	0	0	0	0	582963	0	0	0	0	0	0	0	0
[43]QGM[16]FVIPFMTR (+2)	1	1384.66	1385.63	3	11260	9096	0	0	0	0	0	0	0	476965	0	0	0	0	0	0	0	0	0	0	0	0	0	0	0	0
AGSM[16]DNGDGIAIGWLGHPLFR (+4)	5	2199.05	2200.43	4	11260	9096	48055.4	0	0	0	0	0	0	0	0	108179	0	0	120288	0	121198	0	0	0	0	0	0	0	0	0
YSVEQVGVTVEFYGGELNGVSYSDPATVKK (+4)	2	3221.58	3223.5	4	11260	9096	0	0	0	0	0	0	0	0	370542	0	0	0	0	0	0	0	0	0	0	0	0	0	0	0
AESKYSVEQVGVTVEFYGGELNGVSYSDPATVKK (+4)	1	3636.78	3638.94	4	11260	9096	0	0	0	0	0	0	0	0	0	0	0	0	0	0	0	0	0	0	305172	0	0	0	0	0
AQLGEIFELDRATLKSDGVFR (+2)	1	2364.24	2365.64	4	11260	9096	0	0	0	0	0	0	0	0	0	0	0	0	0	262366	0	0	0	0	0	0	0	0	0	0
AGSM[16]DNGDGIAIGWLGHPLFRDK (+4)	1	2442.18	2443.69	4	11260	9096	0	0	0	0	0	0	0	0	0	0	0	0	0	0	0	0	0	0	238170	0	0	0	0	0
AGSM[16]DNGDGIAIGWLGHPLFRDKEGR (+4)	2	2784.34	2786.04	4	11260	9096	0	0	0	0	0	0	0	0	0	0	0	0	0	0	0	201461	0	0	0	0	0	0	0	0
[43]DVFAGIDPDLDAQVEFGAFQK (+2)	1	2324.1	2325.47	3	11260	9096	0	0	0	0	0	0	0	0	0	0	0	0	0	0	0	0	0	0	0	0	0	198140	0	0
DVFAGIDPDLDAQVEFGAFQKLGDPTTRR (+3)	2	3177.57	3179.45	3	11260	9096	0	0	0	0	0	0	0	0	0	0	0	0	0	0	0	130432	0	0	0	59031.7	0	0	0	0
DVFAGIDPDLDAQVEFGAFQKLGDPTTR (+3)	1	3021.47	3023.27	3	11260	9096	0	0	0	0	0	0	0	0	0	0	0	0	178977	0	0	0	0	0	0	0	0	0	0	0
AGSMDNGDGIAIGWLGHPLFRDKEGR (+3)	1	2768.35	2770.04	4	11260	9096	0	0	0	0	0	0	0	0	0	0	0	0	0	0	0	145947	0	0	0	0	0	0	0	0
[43]VGTGLAENQSLSEAWSKIPEKLAFYDYIGNNPAK (+4)	1	3752.87	3755.09	4	11260	9096	0	0	0	0	0	0	0	0	0	0	0	0	0	0	0	0	0	0	115708	0	0	0	0	0
[43]VGTGLAENQSLSEAWSKIPEKLAFYDYIGNNPAK (+3)	1	3752.87	3755.09	4	11260	9096	0	0	0	0	0	0	0	0	0	0	0	0	0	0	0	0	0	112380	0	0	0	0	0	0
[43]YSVEQVGVTVEFYGGELNGVSYSDPATVKK (+3)	1	3264.58	3266.5	4	11260	9096	0	0	0	0	0	0	0	0	77126.4	0	0	0	0	0	0	0	0	0	0	0	0	0	0	0
TIVGDLLKPLNSEYGK (+2)	228	1745.96	1747	7	11263	36124	1.80796e+08	1.13615e+08	6.89558e+07	41163887	81970137	292394397	1.77022e+07	1.17181e+08	1.36133e+08	5.7656e+07	7.70432e+07	1.0482e+08	1.38517e+08	9.78415e+07	7.30253e+07	138020283	3.52841e+07	1.56394e+08	1.11213e+08	4.94933e+07	2.39993e+07	6.20248e+07	2.24696e+07	6.2801e+07
TIVGDLLKPLNSEYGK (+3)	154	1745.96	1747	7	11263	36124	1.11031e+08	58183480	3.82578e+07	1.07333e+07	4.93864e+07	2.25967e+08	1.2849e+07	72486728	127533592	58304476	4.82327e+07	88562421	1.01007e+08	75744093	6.15171e+07	1.24591e+08	1.95145e+07	109081824	81447226	3.67392e+07	1.20633e+07	3.27143e+07	1.30675e+07	4.22497e+07
RTIVGDLLKPLNSEYGK (+3)	120	1902.06	1903.18	7	11263	36124	40853674	38509194	26592898	26708475	1.86783e+07	91987723	1.79348e+07	44296816	5.07056e+07	3.82175e+07	19707898	47089189	33157654	38190933	2.4046e+07	2.82425e+07	7.93904e+06	38380869	3.1453e+07	2.95983e+06	6.9525e+06	11534267	0	11355334
RTIVGDLLKPLNSEYGK (+2)	118	1902.06	1903.18	7	11263	36124	44668909	4.0979e+07	3.2706e+07	25850750	1.73619e+07	84301653	18255008	41169024	3.18088e+07	2.36461e+07	14950818	32250563	28500971	32205791	1.91973e+07	2.29857e+07	8.59151e+06	35780744	30281601	2.34895e+06	7153816	12815372	0	10185253
[43]TIVGDLLKPLNSEYGK (+2)	94	1788.96	1790	7	11263	36124	1.39657e+07	1.01156e+07	5.72012e+06	3.92628e+06	3.75585e+06	1.85357e+07	1.92918e+06	7548451	18999890	5765656	3.90808e+06	1.28269e+07	9.07062e+06	6.59884e+06	4.97067e+06	1.24978e+07	3.08858e+06	1.13203e+07	1.4227e+07	2.47557e+06	2.02561e+06	2.24152e+06	2.44665e+06	2.89851e+06
RTIVGDLLKPLNSEYGK (+4)	94	1902.06	1903.18	7	11263	36124	4.00795e+06	4.34802e+06	2.36382e+06	2.45147e+06	2.08999e+06	1.17335e+07	1.55478e+06	4179818	5.79791e+06	5.00875e+06	2.06668e+06	6.26092e+06	3.0446e+06	3.37945e+06	2.66766e+06	3.34034e+06	534583	4.29609e+06	4.02077e+06	295849	543247	1046735	0	1.05442e+06
[43]RTIVGDLLKPLNSEYGK (+3)	35	1945.06	1946.19	7	11263	36124	1.07467e+06	679590	1.04211e+06	607258	631888	2.41847e+06	973002	1.7099e+06	2.27287e+06	846128	621773	1.45507e+06	759849	1.07118e+06	843153	1.0308e+06	265538	1.75116e+06	2.83646e+06	236762	0	360818	0	222305
[43]TIVGDLLKPLNSEYGK (+3)	2	1788.96	1790	7	11263	36124	0	0	0	0	0	0	0	0	542278	0	0	0	0	0	128999	0	0	0	0	0	0	0	0	0
ATQSVEGSSR (+2)	7	1020.48	1021.04	7	11263	36124	0	0	42467.2	0	108257	0	0	0	0	0	0	0	0	0	0	0	0	78981.7	0	11406.2	38456.7	11943.3	0	0
[43]RTIVGDLLKPLNSEYGK (+2)	1	1945.06	1946.19	7	11263	36124	0	0	265871	0	0	0	0	0	0	0	0	0	0	0	0	0	0	0	0	0	0	0	0	0
[43]ATQSVEGSSR (+2)	2	1063.49	1064.05	7	11263	36124	0	0	0	0	0	0	0	0	0	0	0	0	0	0	0	0	0	0	0	0	0	39337	0	0
LEIQTIADDITSK (+2)	277	1445.76	1446.6	2	11264	24126	221358910	1.17865e+08	63343028	47590248	4.06542e+07	3.44017e+08	3.27573e+07	1.96013e+08	2.21708e+08	1.06417e+08	1.04134e+08	6.67287e+07	3.64554e+08	8.06448e+07	1.25623e+08	1.16584e+08	111272578	1.17566e+08	1.42699e+08	1.1036e+08	84862934	63067030	77915846	120052522
IVTGVPEAIPVIGSPLVELLR (+2)	212	2171.29	2172.61	5	11264	24126	2.7497e+07	1.04108e+07	1.11668e+07	11051948	9.86674e+06	2.04533e+07	11127395	4.25503e+07	2.99087e+07	1.24227e+07	6.7503e+06	1.47253e+07	4.10899e+07	1.53397e+07	1.32217e+07	1.50373e+07	6.77537e+06	1.55658e+07	1.40218e+07	6.02092e+06	7.77216e+06	1.0748e+07	7.64022e+06	6.00848e+06
SKVYDWFEER (+2)	57	1357.63	1358.45	1	11264	24126	9.83031e+06	7.56884e+06	1.37853e+06	3.92001e+06	4529264	1.12736e+07	1.59323e+06	3.1894e+07	29329690	20015289	9.31788e+06	1.43992e+07	5.3366e+06	10535309	6.53394e+06	15124383	0	7.79688e+06	13182664	2.38467e+06	944673	2.02208e+06	2.17778e+06	1.00945e+06
GSASVGQSTLTR (+2)	66	1162.59	1163.24	5	11264	24126	17014990	6.35831e+06	6.77002e+06	8.03289e+06	3127210	2122664	2.00837e+06	1.10235e+06	3.73612e+06	17376874	5.35742e+06	402504	2.17169e+07	2.45676e+06	1.83703e+07	22010308	10683440	23256624	1.87013e+06	8.37588e+06	7.7623e+06	1.46846e+06	9999682	8.04789e+06
IVTGVPEAIPVIGSPLVELLR (+3)	222	2171.29	2172.61	5	11264	24126	1.40242e+07	3.51016e+06	5.00297e+06	4.40418e+06	3.10036e+06	9.58155e+06	4607482	1.84204e+07	1.75208e+07	8.35346e+06	4.30147e+06	4.65595e+06	1.81924e+07	5.47666e+06	5.71484e+06	5.90829e+06	3.13206e+06	6369994	4.44038e+06	3.68622e+06	3.80497e+06	4.29918e+06	3.33072e+06	2.81504e+06
VYDWFEER (+2)	42	1142.5	1143.2	2	11264	24126	1.59818e+06	789902	997970	912861	1.65986e+06	3.00281e+06	121015	4.41597e+06	2.14767e+07	5937573	902237	2.64283e+06	7157144	3.82204e+06	2.59874e+06	2.88562e+06	0	1.0447e+06	2144495	1.00003e+06	601459	503589	462852	1.41975e+06
LEIQTIADDITSK (+3)	8	1445.76	1446.6	2	11264	24126	0	0	0	0	0	0	0	0	0	0	0	0	6161014	0	881717	1.507e+06	0	0	1.00169e+06	2.08256e+06	0	0	0	0
[43]LEIQTIADDITSK (+2)	4	1488.77	1489.6	2	11264	24126	0	668810	0	0	0	0	0	0	0	0	0	0	0	0	0	0	0	0	0	0	0	583315	0	0
[43]SKVYDWFEER (+2)	1	1400.64	1401.46	1	11264	24126	0	0	0	0	0	0	0	0	0	0	0	0	0	0	0	0	0	0	277423	0	0	0	0	0
[43]GSASVGQSTLTR (+2)	1	1205.6	1206.24	5	11264	24126	0	0	0	0	0	0	0	0	0	0	0	0	0	0	0	0	0	0	0	0	0	229096	0	0
GVTKKPDLNDPVLR (+2)	80	1550.88	1551.79	1	11265	27702	34430629	4.67259e+07	2.76659e+07	1.9806e+07	2.11966e+07	6.38086e+07	2.68964e+07	4.17848e+07	5.74874e+07	4.04567e+07	6.7044e+07	5.36884e+07	3.93396e+07	53774411	3.39188e+07	28262392	2.84799e+06	87575726	5.62259e+07	6.93109e+06	1.32886e+07	3.20128e+07	1.01126e+07	32113209
KPDLNDPVLR (+2)	157	1165.65	1166.33	1	11265	27702	2.71446e+07	27272056	2.31057e+07	22101869	2.31911e+07	4.91284e+07	1.32857e+07	5.30513e+07	6.63566e+07	3.76986e+07	2.04146e+07	4.59339e+07	6.44748e+07	2.89857e+06	1.75569e+07	6.62534e+06	1.40048e+07	29919454	0	1.96393e+07	3.49967e+06	1.72281e+07	1.34342e+07	29736939
GVTKKPDLNDPVLR (+3)	42	1550.88	1551.79	1	11265	27702	9.22038e+06	9.60062e+06	6.88802e+06	4.20713e+06	6.51874e+06	16884912	7.97995e+06	14309719	25751478	1.83337e+07	21483488	1.52477e+07	1.12416e+07	1.94386e+07	1.25117e+07	9.4633e+06	0	2.66558e+07	1.72393e+07	2.34748e+06	2862495	7.694e+06	2.42092e+06	1.13217e+07
[43]GVTKKPDLNDPVLR (+2)	64	1593.88	1594.79	1	11265	27702	4.30857e+06	4.58729e+06	6.55309e+06	3.58921e+06	2.58591e+06	4456717	2.0956e+06	10391739	7.33406e+06	6.1124e+06	4.5027e+06	5.29675e+06	3105536	3729307	3.76384e+06	3.2178e+06	167235	9.43206e+06	0	404667	2.6602e+06	2.47997e+06	808014	3266848
[43]GVTKKPDLNDPVLR (+3)	17	1593.88	1594.79	1	11265	27702	2.01869e+06	3145499	0	1.48078e+06	0	2.62347e+06	1.68932e+06	5.85128e+06	6215220	4201517	0	3.69677e+06	0	1.33248e+06	1.53237e+06	0	0	5.09673e+06	0	0	374148	469249	0	1.00864e+06
SIFIDQLELAPK (+2)	10	1372.76	1373.59	1	11266	16736	611353	0	380422	0	499915	0	0	0	0	0	0	0	0	0	1.46028e+06	1.60996e+06	0	1.27942e+06	983056	1214169	0	0	591902	0
FILSPLM[16]K (+2)	2	963.546	964.218	1	11266	16736	0	0	0	0	0	0	0	0	0	0	0	0	0	0	0	0	0	0	0	0	0	0	104683	468689
NFQDGSYSIDAVFM[16]PVR (+2)	2	1960.9	1962.14	1	11266	16736	463727	0	0	0	0	0	0	0	0	0	0	0	0	0	0	0	0	0	0	0	0	0	0	0
ALLGEIEGTC[57]ITR (+2)	1	1431.74	1432.61	1	11266	16736	0	0	0	0	0	0	0	0	0	0	0	0	0	0	0	0	0	258512	0	0	0	0	0	0
GPGC[57]VTAQDIILPPSVEIIDNTQHIASLR (+3)	1	3113.62	3115.49	1	11266	16736	76359.7	0	0	0	0	0	0	0	0	0	0	0	0	0	0	0	0	0	0	0	0	0	0	0
NANHSVHSYGNGNEK (+2)	1	1626.71	1627.63	1	11266	16736	0	0	0	0	0	0	0	0	0	0	0	0	0	0	0	0	0	0	0	0	0	0	7579.97	0
GTPFAAQTAAGNAIR (+2)	74	1444.74	1445.58	1	11267	29797	11075712	4.85604e+06	5.09171e+06	6.76736e+06	4.1829e+06	13519331	6.07665e+06	1.5211e+07	11281100	5.73686e+06	1.17153e+07	1.02436e+07	2.40235e+07	1.07118e+07	1.64408e+07	1.69129e+07	1.54092e+07	13871679	15604315	8.98951e+06	3.86759e+06	7.35723e+06	6.50728e+06	7.97021e+06
RGTPFAAQTAAGNAIR (+2)	23	1600.84	1601.77	1	11267	29797	7.21295e+06	7.48824e+06	0	6113692	5.42237e+06	2.49263e+06	3682488	5.63299e+06	7.81314e+06	9844126	9557447	4.7306e+06	7.77085e+06	3.37072e+06	16188900	1.33005e+07	4665726	13780049	3.01812e+06	9361643	0	159282	1.77536e+06	1.81362e+06
AEVM[16]IKGPGLGR (+2)	36	1242.68	1243.47	1	11267	29797	2.16836e+06	0	1.45545e+06	2.23844e+06	2.36388e+06	2.06582e+06	0	2.28598e+06	5099720	3112095	3184536	3.61076e+06	2818022	4.28535e+06	8.21348e+06	5.98062e+06	1.00669e+06	3.98381e+06	7.43801e+06	2.81129e+06	1.42835e+06	4.11125e+06	2.46093e+06	2.65236e+06
TVVDQGMQR (+2)	18	1032.5	1033.16	1	11267	29797	2.97172e+06	0	550046	1420043	626290	1.10578e+06	494526	0	0	6653647	383535	0	0	336557	3.13859e+06	4649652	1274126	3.61995e+06	548394	837156	848703	0	0	2.58898e+06
SGILLSFVR (+2)	41	990.586	991.185	1	11267	29797	0	260277	224441	414872	429545	0	0	782108	941340	940936	1.19347e+06	467799	3.48975e+06	394097	998952	1.14144e+06	1.99772e+06	984031	0	649861	1.06237e+06	1.32332e+06	1.13153e+06	581581
AEVMIKGPGLGR (+2)	18	1226.68	1227.48	1	11267	29797	0	0	328440	451257	789795	558067	0	0	1.16571e+06	0	968055	0	209550	0	0	970702	0	1.03789e+06	797601	460783	327678	821001	0	519175
VISWSSAGAC[57]GFR (+2)	10	1396.66	1397.53	1	11267	29797	336056	0	0	299995	178565	0	0	0	0	0	0	0	1.44001e+06	0	545080	0	0	0	551555	0	499278	996387	220661	2198825
RGTPFAAQTAAGNAIR (+3)	5	1600.84	1601.77	1	11267	29797	0	1185002	0	515299	0	0	0	0	1.60822e+06	0	0	0	0	0	0	2248164	0	0	0	0	0	0	0	0
RSGILLSFVR (+2)	8	1146.69	1147.37	1	11267	29797	0	169468	0	93955.3	0	0	0	0	403294	0	452511	434732	0	223819	447301	0	0	385285	0	0	0	0	0	0
AEVM[16]IKGPGLGR (+3)	5	1242.68	1243.47	1	11267	29797	0	0	0	0	240702	0	0	0	0	0	311176	0	0	0	627889	0	0	0	386806	0	0	0	131464	0
TVVDQGM[16]QR (+2)	17	1048.5	1049.16	1	11267	29797	0	0	0	0	69021.4	0	18296.2	0	0	0	0	0	92419.1	0	177080	0	79752.6	32449.1	0	0	489739	93465.4	336853	158111
[43]GTPFAAQTAAGNAIR (+2)	1	1487.75	1488.59	1	11267	29797	0	0	0	0	0	0	0	0	0	0	0	0	0	0	0	0	0	0	0	0	0	702846	0	0
[43]RGTPFAAQTAAGNAIR (+2)	2	1643.85	1644.77	1	11267	29797	0	0	0	0	0	0	0	0	0	0	0	0	0	0	0	0	236226	0	0	249501	0	0	0	0
GTPFAAQTAAGNAIR (+3)	1	1444.74	1445.58	1	11267	29797	0	0	0	0	0	0	0	0	0	0	0	0	0	0	0	0	0	319942	0	0	0	0	0	0
GRDTLADIITSIR (+2)	48	1429.79	1430.61	2	11269	30133	10677141	5974963	6035744	7.92544e+06	6.10296e+06	15534307	3799866	8.27427e+06	7944930	3163894	3.79197e+06	7279125	457281	4.47848e+06	9.43778e+06	1.05691e+07	0	1.40085e+06	9418048	3.01237e+06	532085	427976	215775	319104
IYSNYQQIPR (+2)	34	1280.65	1281.42	2	11269	30133	4.15567e+06	823584	0	4.55108e+06	1.854e+06	0	403146	3.73903e+06	6.76587e+06	2.83231e+06	4.00837e+06	4.80814e+06	16872467	5.1328e+06	5.64115e+06	8395205	5.82538e+06	5.03222e+06	5.58799e+06	4.0494e+06	2.83952e+06	6.50186e+06	4.95979e+06	5.39731e+06
ILGGM[16]GIVILSTSR (+2)	60	1431.81	1432.72	1	11269	30133	1.18241e+06	700340	1.45302e+06	661593	243250	918299	1.20528e+06	622036	1.31052e+06	0	2.43557e+06	1.62383e+06	3.94003e+06	1.20496e+06	2.08202e+06	2.12604e+06	2.97414e+06	1.73281e+06	2.9969e+06	1.59434e+06	1.53852e+06	5.14057e+06	2.7813e+06	1.77498e+06
IPSTNITENIIK (+2)	19	1341.75	1342.54	1	11269	30133	1.78248e+06	0	0	0	864331	2.98459e+06	0	0	3.80814e+06	0	0	667528	6.56764e+06	0	3203386	4.15594e+06	2.56493e+06	908535	0	2.94039e+06	1.61211e+06	918117	1.03521e+06	2.25999e+06
DTLADIITSIR (+2)	40	1216.67	1217.37	2	11269	30133	2.6248e+06	1.00592e+06	427626	320967	256764	2.18456e+06	188655	834537	1.02987e+06	536132	479758	181667	3.47549e+06	510485	758533	684441	610199	694757	630848	443954	590242	210731	646810	502375
GRDTLADIITSIR (+3)	3	1429.79	1430.61	2	11269	30133	0	0	0	0	0	0	0	0	0	0	0	0	0	0	0	0	0	3.62293e+06	2.74263e+06	0	0	0	0	2.60895e+06
[43]GRDTLADIITSIR (+2)	1	1472.79	1473.61	2	11269	30133	0	0	0	0	0	0	0	941424	0	0	0	0	0	0	0	0	0	0	0	0	0	0	0	0
YDDNAAVVIDQEGNPK (+2)	79	1746.81	1747.81	1	11270	31081	980886	2129968	1.29839e+06	1.4386e+06	1.42951e+06	3.20788e+06	476283	8414246	5459839	3.3065e+06	5114892	2.17065e+06	1.04375e+07	1.92899e+06	3078102	1.8784e+06	1.49624e+07	2.04614e+06	1.49701e+06	2.1414e+06	650032	3.44785e+06	13755885	12656420
M[16]IQSQTHLNVADNSGAR (+2)	53	1856.88	1857.99	2	11270	31081	3.30613e+06	1.68207e+06	2.15832e+06	2.78622e+06	3.25383e+06	3283860	760412	4329267	4.41163e+06	3.10552e+06	4.69419e+06	2.94167e+06	1.06058e+07	3.86777e+06	6.49519e+06	5226751	4.49907e+06	7.40639e+06	0	2.88062e+06	2.9442e+06	1.84275e+06	6.16349e+06	3.78105e+06
YDDNAAVVIDQEGNPKGTR (+2)	28	2060.98	2062.15	1	11270	31081	668001	559506	1.12987e+06	988390	452513	1612955	0	3.34873e+06	1.53981e+06	2.14281e+06	3.02584e+06	825198	1.71516e+06	1.75308e+06	1.12838e+06	2539322	1.08277e+06	1.48109e+06	1.00224e+06	814171	594389	1.99153e+06	2.02295e+06	0
MIQSQTHLNVADNSGAR (+2)	30	1840.88	1842	2	11270	31081	1.36182e+06	0	1139666	1.12172e+06	0	1.62354e+06	1.3508e+06	2.24126e+06	3.47759e+06	0	1.18328e+06	694072	3.37553e+06	613416	2.085e+06	1.28592e+06	1.74439e+06	2.12875e+06	0	1.77481e+06	975438	1.3389e+06	621188	782914
M[16]IQSQTHLNVADNSGAR (+3)	15	1856.88	1857.99	2	11270	31081	664948	0	316240	0	820175	0	0	0	0	2139251	1.89716e+06	1.15624e+06	3161584	1.19216e+06	2314081	2046331	1.0448e+06	2975400	0	665333	0	607857	1.10434e+06	0
EAVPNSPLER (+2)	2	1110.57	1111.21	2	11270	31081	0	0	0	0	0	0	0	0	0	0	0	0	0	0	0	0	3.37887e+06	0	0	0	0	0	0	9988991
MIQSQTHLNVADNSGAR (+3)	6	1840.88	1842	2	11270	31081	0	0	0	0	417976	0	0	0	0	0	0	0	0	0	822594	0	364390	1.32471e+06	0	731640	0	0	0	0
YDDNAAVVIDQEGNPKGTR (+3)	6	2060.98	2062.15	1	11270	31081	0	0	539111	559546	0	0	0	0	0	0	0	0	0	579166	527232	0	0	0	613898	0	0	0	0	0
IQSQTHLNVADNSGAR (+2)	6	1709.84	1710.8	2	11270	31081	0	0	0	0	0	0	81978.3	0	0	0	0	0	0	0	417016	0	0	0	0	335423	93629.9	90992.8	287834	0
YDDNAAVVIDQEGNPK (+3)	2	1746.81	1747.81	1	11270	31081	0	0	0	0	0	0	0	0	0	0	0	0	0	0	0	0	0	0	0	0	0	0	394297	552988
[43]YDDNAAVVIDQEGNPKGTR (+2)	1	2103.98	2105.16	1	11270	31081	0	0	0	0	0	0	0	0	0	0	0	0	0	0	0	0	0	0	0	0	0	0	265562	0
GSPEYWVAVVKPGR (+2)	111	1543.81	1544.75	3	11271	30089	5.55497e+06	2.34911e+06	2.84328e+06	2.54837e+06	2.73714e+06	3710528	3.06646e+06	3.39428e+06	6.88273e+06	3.01767e+06	5.34955e+06	5.9919e+06	8.33448e+06	5.70437e+06	6.99176e+06	4.61206e+06	1.49465e+06	7207774	5.51951e+06	2.13062e+06	4.60023e+06	5.32298e+06	2.35402e+06	3.51457e+06
M[16]IYEM[16]GGVAENIAR (+2)	71	1584.73	1585.79	3	11271	30089	5.43402e+06	746484	1.84183e+06	3.68554e+06	534445	2.27521e+06	489666	2.84093e+06	5.80078e+06	3499368	2.38944e+06	4.43201e+06	2646069	2.17831e+06	3.33827e+06	2.06032e+06	435488	4.09072e+06	6.60951e+06	856562	468803	1.0156e+06	806996	1.50891e+06
YALQALEPAWITSR (+2)	45	1617.85	1618.83	2	11271	30089	2.56072e+06	329152	1.65895e+06	674737	1517755	5854244	3.25448e+06	6564681	0	0	2116604	1.14506e+06	2.35185e+06	3.13258e+06	1.19765e+06	0	662369	4349776	2.9919e+06	0	1.13242e+06	2.27728e+06	530154	1.31466e+06
KAISIAASK (+2)	64	887.544	888.063	2	11271	30089	1.40711e+06	235273	2.24968e+06	2436516	2.12314e+06	387281	4.06379e+06	881936	660894	1.58376e+06	1.72156e+06	55675.2	3.44621e+06	227947	2.60316e+06	1.54989e+06	1.68103e+06	3.20162e+06	819472	2.29818e+06	1.54341e+06	1.34607e+06	2.49009e+06	2.06386e+06
TQFIILR (+2)	58	889.539	890.081	2	11271	30089	850244	682081	512536	470389	538722	944404	0	1.54258e+06	3.19132e+06	1721086	1.39251e+06	1.62226e+06	4.01724e+06	1.55927e+06	2.33917e+06	1708925	1.67025e+06	1.0044e+06	0	1.31249e+06	1.49304e+06	1.59489e+06	1.26851e+06	1.3387e+06
MIYEMGGVAENIAR (+2)	23	1552.74	1553.8	3	11271	30089	739133	0	0	0	836741	0	0	0	1.18346e+06	646971	733530	785338	838486	0	1.75422e+06	633049	882098	457080	390140	1.4495e+06	0	337668	0	653176
M[16]IYEMGGVAENIAR (+2)	13	1568.73	1569.8	3	11271	30089	773859	838698	327865	0	707460	0	94358.5	0	0	0	0	0	0	485999	1.54274e+06	0	1535469	813398	506251	1097167	0	304910	0	0
M[16]IYEM[16]GGVAENIARK (+2)	16	1712.82	1713.96	3	11271	30089	0	0	203370	392340	207801	938741	625613	659849	0	0	587354	0	0	0	601708	592492	0	1705209	0	0	150894	549495	214245	435097
AISIAASKM[16]PIR (+2)	7	1272.72	1273.54	2	11271	30089	0	0	0	192823	0	270521	0	0	0	0	518130	0	0	0	0	0	0	1.57119e+06	873682	0	269674	594351	0	0
MIYEM[16]GGVAENIAR (+2)	2	1568.73	1569.8	3	11271	30089	0	0	0	0	0	665728	0	0	0	0	0	0	0	0	0	0	0	944301	0	0	0	0	0	0
[43]GSPEYWVAVVKPGR (+2)	1	1586.82	1587.76	3	11271	30089	0	0	0	0	0	0	0	0	0	0	0	0	0	0	0	0	0	0	0	0	0	0	0	265878
KAISIAASKM[16]PIR (+3)	1	1400.82	1401.71	2	11271	30089	0	0	0	0	0	0	0	0	0	0	0	0	0	0	0	264155	0	0	0	0	0	0	0	0
MIYEMGGVAENIARK (+2)	1	1680.83	1681.97	3	11271	30089	0	0	0	0	0	0	0	0	0	0	0	0	0	0	205402	0	0	0	0	0	0	0	0	0
AIELTEQSNTK (+2)	24	1232.62	1233.33	3	11272	23831	2.04569e+06	5.58344e+06	827860	0	0	0	927055	1.80557e+06	0	1.88797e+06	4.64722e+06	252571	15205814	0	12084190	3085897	3.0249e+06	6.13751e+06	0	6.31211e+06	2277863	1.442e+06	0	5.41757e+06
EGRVPLQTLR (+2)	26	1167.67	1168.35	2	11272	23831	245570	1.99978e+06	0	1.71104e+06	0	0	674724	0	0	596016	3.1318e+06	2.2291e+06	8.28865e+06	1.31428e+06	7.2811e+06	4.10927e+06	2.30306e+06	6.67226e+06	2.59014e+06	4.18821e+06	2.11884e+06	3708033	1.76513e+06	0
IENPYM[16]HPNVLAEFIAGQLK (+3)	120	2299.17	2300.63	1	11272	23831	3.34989e+06	1.72863e+06	1.67155e+06	2.08708e+06	1.47467e+06	2.75321e+06	1.85933e+06	3.65451e+06	3.33613e+06	2.01501e+06	2.62833e+06	1.79628e+06	4.24434e+06	1.1524e+06	1.84047e+06	2.13827e+06	987763	1.90223e+06	1.47228e+06	1.23858e+06	1.12372e+06	2.28516e+06	92486.8	553938
IKELQINVQK (+2)	30	1211.72	1212.44	1	11272	23831	2.38101e+06	416390	1.24125e+06	1.04656e+06	580671	916165	779508	1.54351e+06	3.92969e+06	1.40961e+06	1.92031e+06	1.23134e+06	6.55709e+06	424067	1.61225e+06	1.60337e+06	1.07787e+06	1.39189e+06	1.58238e+06	3.32148e+06	1.80685e+06	3.00582e+06	1068178	2.2434e+06
NFFEGLQEDQKIR (+2)	19	1622.81	1623.76	1	11272	23831	0	0	0	0	0	2.8114e+06	0	1.64946e+06	1.67765e+06	1.54713e+06	0	1.38284e+06	4.29498e+06	1.56897e+06	1.57203e+06	2.13311e+06	84903.8	2.5067e+06	0	355297	2.06344e+06	5116884	1.29296e+06	2.94864e+06
GIQVQIAGR (+2)	32	940.545	941.086	1	11272	23831	1.09241e+06	0	646138	766175	882221	646788	717425	944654	0	2.06963e+06	2.0891e+06	1.05957e+06	3.67529e+06	558647	999423	4038332	1.71702e+06	1518292	0	1.91033e+06	535500	3.03663e+06	756589	1731979
NFFEGLQEDQK (+2)	10	1353.62	1354.42	1	11272	23831	4.25365e+06	0	0	0	757684	0	628394	0	1166259	0	0	0	5030993	0	0	0	0	0	1.0501e+06	0	1.59509e+06	682627	2.5785e+06	0
KLNISITR (+2)	7	943.581	944.13	1	11272	23831	0	0	0	0	766810	0	0	0	0	0	0	0	4532646	0	0	1.32088e+06	1.97269e+06	0	388514	2.96124e+06	0	0	509933	0
LGTTQDHYSLWFAQPK (+2)	22	1890.93	1892.07	1	11272	23831	0	0	80507	0	1.3197e+06	232255	0	0	3.08891e+06	794304	907252	0	546180	424752	1.88637e+06	879973	0	0	580068	597587	0	206051	0	514233
LGTTQDHYSLWFAQPK (+3)	17	1890.93	1892.07	1	11272	23831	0	0	0	0	1.42251e+06	0	316196	0	3.63102e+06	765048	365834	564567	0	376043	2.0868e+06	0	0	0	581752	507396	0	0	0	411190
GQKINPLGFR (+2)	15	1128.64	1129.31	2	11272	23831	0	185396	0	410397	291238	1.02025e+06	445850	449886	0	0	773764	0	452243	319702	237346	468497	0	861597	980530	0	0	344643	0	230749
VPLQTLR (+2)	5	825.507	825.996	2	11272	23831	946803	0	0	0	0	0	0	0	0	0	0	0	2.07836e+06	0	1.4434e+06	0	0	0	0	0	0	0	765395	455683
KAIELTEQSNTK (+2)	9	1360.72	1361.5	3	11272	23831	0	0	0	0	0	644848	0	2.15564e+06	489273	0	0	0	0	0	0	0	323843	0	0	201484	434618	444478	574703	0
LDGKEIAR (+2)	7	900.503	901.019	1	11272	23831	0	0	0	0	148317	0	1041773	0	0	0	545514	0	0	0	575729	0	0	0	0	429401	0	49056	0	0
IENPYM[16]HPNVLAEFIAGQLK (+2)	16	2299.17	2300.63	1	11272	23831	0	0	143674	0	0	0	140993	300058	0	0	0	0	258841	0	195487	80216.2	88972	0	0	78497	105964	352226	0	0
IKELQINVQK (+3)	6	1211.72	1212.44	1	11272	23831	0	0	0	148792	90783.6	0	0	0	0	0	0	0	617120	0	0	0	154051	0	0	220808	0	0	138770	0
IENPYMHPNVLAEFIAGQLK (+3)	28	2283.17	2284.63	1	11272	23831	32835.4	0	28391.8	141929	102587	0	0	0	510225	39305.8	145566	107131	95697	0	90605.7	0	0	0	0	0	0	30090.2	0	0
ISSGVEGIGHIEIQKR (+2)	2	1721.94	1722.94	2	11272	23831	0	0	0	0	0	0	0	0	0	0	0	0	278670	0	0	0	107518	0	0	0	0	0	0	0
LNISITR (+2)	1	815.487	815.958	1	11272	23831	0	0	0	0	0	0	0	0	0	0	0	0	0	0	0	0	220458	0	0	0	0	0	0	0
FLTEGKPK (+2)	1	918.517	919.076	2	11272	23831	0	0	0	0	0	0	0	0	0	0	0	0	0	0	0	0	0	0	0	0	0	0	213530	0
NC[57]IKNYVQK (+2)	1	1165.59	1166.32	2	11272	23831	0	0	0	0	0	0	0	0	0	0	199039	0	0	0	0	0	0	0	0	0	0	0	0	0
[43]NMKISSGVEGIGHIEIQK (+3)	1	1982.03	1983.23	2	11272	23831	0	0	0	0	0	0	0	0	0	0	21767.1	0	0	0	0	0	0	0	0	0	0	0	0	0
LVYSAAANASHNM[16]GLNEASLVISK (+3)	169	2475.24	2476.76	2	11273	30276	5.61596e+06	2.57694e+06	3.57559e+06	1.37322e+06	1.999e+06	1.38626e+06	1.36886e+06	2.37284e+06	4.25229e+06	4.59784e+06	3.88629e+06	3.06315e+06	7.19781e+06	3145767	5.32347e+06	4.98815e+06	2.43609e+06	4.19088e+06	2.97172e+06	1.90903e+06	2.0073e+06	3.66997e+06	6.01591e+06	2.14038e+06
RIIDQIR (+2)	14	912.55	913.076	2	11273	30276	2.9464e+06	0	0	0	0	0	0	0	0	0	1.13942e+06	3.77059e+06	10804565	3633105	0	0	5264910	6.91827e+06	5.88793e+06	7.27003e+06	542340	1.60763e+06	0	0
SYEETLM[16]ILELM[16]PYR (+2)	47	1918.91	1920.2	2	11273	30276	1.30162e+06	874567	869667	998645	749148	2.85802e+06	0	1.44453e+06	1082325	864660	0	1.86864e+06	2.34144e+06	2.21671e+06	646145	1.30693e+06	0	2.34304e+06	2.37979e+06	0	605848	0	594521	624973
LVYSAAANASHNM[16]GLNEASLVISK (+2)	73	2475.24	2476.76	2	11273	30276	1.54252e+06	770875	768546	364971	394976	239743	203645	314376	1.08461e+06	666392	579839	398427	1735638	964615	1.31155e+06	1.31101e+06	556013	1.09894e+06	817038	493848	463841	1.01936e+06	1.19052e+06	265360
LVYSAAANASHNMGLNEASLVISK (+3)	26	2459.25	2460.76	2	11273	30276	2.46263e+06	0	1.45277e+06	0	0	0	0	1541287	647833	1.93667e+06	0	0	3.67601e+06	0	576248	0	61991	0	0	1.86712e+06	747188	0	286770	596782
LVYSAAANASHNMGLNEASLVISK (+2)	37	2459.25	2460.76	2	11273	30276	832239	0	393632	257340	213421	222964	170542	314435	0	345394	318166	0	708038	0	463884	549875	326633	494249	281283	414044	187625	405178	0	165679
NPYEASASGFYISM[16]SAHK (+2)	11	1974.88	1976.12	2	11273	30276	401714	0	0	0	0	0	0	0	0	422981	0	0	0	0	129084	0	0	90817.1	0	234544	202537	226443	256783	240376
KKNPYEASASGFYISM[16]SAHK (+3)	2	2231.07	2232.47	2	11273	30276	0	0	0	0	0	0	0	0	0	0	0	0	0	0	0	213992	0	0	0	0	0	0	0	0
KKNPYEASASGFYISM[16]SAHK (+2)	1	2231.07	2232.47	2	11273	30276	0	0	0	0	0	0	0	0	0	0	0	0	0	0	0	162523	0	0	0	0	0	0	0	0
LGEFAPTLNFR (+2)	53	1263.66	1264.43	2	11274	33986	4957116	3.05637e+06	3.31314e+06	2.03059e+06	1.77197e+06	0	1177268	0	0	3521331	5.047e+06	2.95443e+06	10130514	3.36313e+06	5.85476e+06	3.98487e+06	2.79166e+06	6.42594e+06	2.93265e+06	3.07409e+06	3.32517e+06	3.44621e+06	3.25438e+06	2.96053e+06
NLIVTWSR (+2)	13	987.55	988.141	3	11274	33986	0	275761	255250	316146	0	0	0	0	0	0	454703	0	1.76982e+06	0	0	0	314169	853846	0	405230	142886	645218	109706	0
NPFVANHLLR (+2)	6	1179.65	1180.36	3	11274	33986	0	0	0	0	0	0	0	0	1.49531e+06	538074	0	693953	0	0	0	1.42059e+06	0	0	438193	0	0	0	0	0
EHLPIYITDR (+2)	2	1255.66	1256.41	2	11274	33986	497470	0	0	0	159522	0	0	0	0	0	0	0	0	0	0	0	0	0	0	0	0	0	0	0
KINKLNTKAEK (+2)	9	1285.77	1286.52	3	11274	33986	0	0	0	0	0	0	0	0	0	48398.7	28206.2	25008.1	0	9216.68	54314.3	0	0	223094	31049	0	0	0	0	0
AEKNLIVTWSR (+2)	1	1315.72	1316.51	3	11274	33986	0	0	0	0	0	0	0	0	0	0	0	0	0	0	0	0	0	150058	0	0	0	0	0	0
GAIIGDTIISGTEVPIK (+2)	63	1682.95	1683.94	8	11275	20181	2.55367e+07	6.92761e+06	2.78608e+06	3.40657e+06	3098810	22128360	4.13864e+06	11358644	17321718	5515550	4.61868e+06	4082368	24647331	7.0416e+06	1.81433e+07	7705902	6.39694e+06	7.54791e+06	13559047	6.70446e+06	5646094	4.28586e+06	8446147	9023940
SATLKLPSGEVR (+2)	46	1256.71	1257.44	7	11275	20181	3.2027e+06	2.73336e+06	3.12415e+06	4.09744e+06	1.87636e+06	4280049	4805869	4847507	16522458	0	5.81423e+06	4.23711e+06	5397524	691408	1.14443e+06	0	3.47989e+06	1.19959e+07	715536	1211918	3233235	4.73533e+06	1.52751e+06	5.48113e+06
NNLIYGQHR (+2)	41	1113.57	1114.21	7	11275	20181	2.93604e+06	719296	2.797e+06	2.71983e+06	3.36726e+06	3.15094e+06	2808161	1.00893e+06	135005	3.19789e+06	4.59566e+06	211297	4431571	2.71542e+06	4.12179e+06	4.18998e+06	1.46891e+06	3.70266e+06	1.19832e+07	1.85147e+06	2.30728e+06	2486339	2958431	5.14573e+06
GVVM[16]NPVDHPHGGGEGR (+2)	57	1729.8	1730.85	6	11275	20181	5.50221e+06	2.28872e+06	4033026	1.92116e+06	2.16506e+06	984917	2.03452e+06	2.09904e+06	2.52251e+06	2454268	1.683e+06	2.06678e+06	4.76555e+06	1.27702e+06	3661528	2.64233e+06	4.20287e+06	1.93858e+06	2.80032e+06	1.77096e+06	929933	1.97244e+06	2.96375e+06	1.31601e+06
NKYSDNLILR (+2)	26	1234.67	1235.39	6	11275	20181	3.13379e+06	1.44606e+06	1.3874e+06	1.92613e+06	707364	0	3.64416e+06	1.84476e+06	3.88458e+06	0	2.90662e+06	0	3.15307e+06	4.06047e+06	6943370	3.66919e+06	591611	9.26723e+06	0	0	1.2336e+06	4.00342e+06	2231955	2.88633e+06
GVVMNPVDHPHGGGEGR (+2)	37	1713.8	1714.86	6	11275	20181	8.34766e+06	841990	1.14158e+06	1.15651e+06	1.58764e+06	2.55311e+06	2351089	4.11405e+06	3.56188e+06	1.81004e+06	1.31821e+06	1.51211e+06	3.71533e+06	225612	4.22097e+06	2.68989e+06	3.13709e+06	1.23099e+06	2.76233e+06	3.79325e+06	1.00244e+06	507128	927685	1.65072e+06
M[16]GNALPLTDM[16]PLGTAIHNIEITLGR (+3)	84	2679.37	2681.08	2	11275	20181	1.02782e+07	5.31382e+06	3.94546e+06	2.16546e+06	2.70273e+06	3.45841e+06	2.61401e+06	657954	3.40763e+06	1.09764e+06	1.06221e+06	829554	4.06156e+06	1.02632e+06	1.95885e+06	2.73344e+06	1.34791e+06	2.12734e+06	1.35161e+06	955372	823595	1.87639e+06	0	0
NC[57]SATVGQVGNAGVNQK (+2)	30	1702.81	1703.8	7	11275	20181	5.6988e+06	2.48477e+06	660720	2.18452e+06	750791	3.36761e+06	523314	5.34589e+06	5.65571e+06	1.07865e+06	993875	567606	2224977	4.10951e+06	1.63601e+06	0	0	2.9231e+06	5361992	181819	1.23193e+06	1.77246e+06	801533	1.28854e+06
YSDNLILR (+2)	34	992.529	993.114	6	11275	20181	4.03481e+06	845564	1.50207e+06	1.45162e+06	469586	4.2462e+06	132249	1.44408e+06	2671465	0	0	882220	7354750	1.36733e+06	2.43775e+06	2.47586e+06	411931	2.23572e+06	2.87459e+06	1.64999e+06	588622	853488	950283	1.00268e+06
GVVM[16]NPVDHPHGGGEGR (+3)	28	1729.8	1730.85	6	11275	20181	1.74167e+06	0	1.01778e+06	259905	620308	1.05301e+06	0	0	1.00092e+06	1.93065e+06	705256	1.23685e+06	2.53825e+06	790455	2.15537e+06	1.78092e+06	2.06505e+06	596663	1.15138e+06	1.30251e+06	521034	1.28085e+06	976538	803236
M[16]GNALPLTDMPLGTAIHNIEITLGR (+3)	27	2663.38	2665.09	2	11275	20181	1.40494e+06	708334	0	850826	1.14256e+06	0	0	2.66036e+06	1.36798e+06	443104	217875	0	898298	0	353827	900151	0	409039	0	65459.4	0	0	0	0
SATLKLPSGEVR (+3)	16	1256.71	1257.44	7	11275	20181	201424	0	217541	380108	0	0	135170	435212	2.46971e+06	0	573077	0	376396	0	483527	0	359681	820842	729695	0	205136	228130	216139	0
GVVMNPVDHPHGGGEGR (+3)	9	1713.8	1714.86	6	11275	20181	2.70664e+06	0	0	0	0	0	0	0	0	729267	0	0	0	0	1.29163e+06	309461	0	0	0	1.77753e+06	262645	0	0	213739
MGNALPLTDM[16]PLGTAIHNIEITLGR (+3)	15	2663.38	2665.09	2	11275	20181	1.13247e+06	0	0	1.39315e+06	767879	0	0	0	0	353656	0	0	1.47298e+06	0	934294	759586	0	0	0	0	0	0	0	0
IVTIEYDPNR (+2)	8	1218.62	1219.34	8	11275	20181	0	0	0	0	0	0	0	2.08745e+06	0	0	0	0	463433	0	0	0	273269	0	0	2.42809e+06	381030	0	340062	0
MGNALPLTDMPLGTAIHNIEITLGR (+3)	6	2647.38	2649.09	2	11275	20181	0	260896	0	0	0	0	908644	0	0	0	0	457025	138457	0	0	242703	0	398986	0	0	0	0	0	0
GAIIGDTIISGTEVPIKM[16]GNALPLTDM[16]PLGTAIHNIEITLGR (+4)	3	4344.31	4347.01	2	11275	20181	0	0	0	0	0	0	0	0	777386	0	0	0	0	0	0	596213	0	0	0	0	0	0	0	0
M[16]GNALPLTDM[16]PLGTAIHNIEITLGR (+2)	27	2679.37	2681.08	2	11275	20181	424161	141261	185033	0	0	0	0	151391	0	0	0	0	90529	0	21942.7	47775.1	60393.2	0	0	23909.4	0	66299.2	0	0
NKYSDNLILRR (+2)	2	1390.77	1391.58	6	11275	20181	0	0	0	0	0	0	0	0	0	0	0	0	0	384925	816215	0	0	0	0	0	0	0	0	0
YILHPR (+2)	1	797.455	797.944	9	11275	20181	0	0	0	0	0	0	0	0	0	0	0	0	1008972	0	0	0	0	0	0	0	0	0	0	0
MGNALPLTDM[16]PLGTAIHNIEITLGR (+2)	16	2663.38	2665.09	2	11275	20181	114389	57077.7	105217	0	0	0	64641.4	201287	0	0	0	0	62309.1	0	12798.2	0	0	0	0	0	0	36064.6	0	0
GAIIGDTIISGTEVPIKM[16]GNALPLTDMPLGTAIHNIEITLGR (+4)	2	4328.31	4331.01	2	11275	20181	0	0	0	0	0	0	0	0	176311	0	0	336008	0	0	0	0	0	0	0	0	0	0	0	0
GAIIGDTIISGTEVPIKM[16]GNALPLTDM[16]PLGTAIHNIEITLGR (+3)	3	4344.31	4347.01	2	11275	20181	0	0	0	0	0	182607	0	0	0	0	0	0	0	0	0	83489.6	0	0	0	0	0	0	0	0
[43]GAIIGDTIISGTEVPIK (+2)	2	1725.95	1726.95	8	11275	20181	0	0	0	0	0	0	0	0	0	0	0	0	0	0	0	0	0	0	0	0	0	197330	0	0
[43]GVVM[16]NPVDHPHGGGEGR (+2)	1	1772.8	1773.86	6	11275	20181	0	0	0	0	0	0	0	0	0	0	0	0	0	0	0	0	0	0	0	0	0	0	175531	0
GAIIGDTIISGTEVPIKM[16]GNALPLTDMPLGTAIHNIEITLGR (+3)	1	4328.31	4331.01	2	11275	20181	0	0	0	0	0	0	0	0	0	0	0	54962.6	0	0	0	0	0	0	0	0	0	0	0	0
M[16]GNALPLTDMPLGTAIHNIEITLGR (+2)	2	2663.38	2665.09	2	11275	20181	21799.8	0	20431.6	0	0	0	0	0	0	0	0	0	0	0	0	0	0	0	0	0	0	0	0	0
M[16]IITLQPGYSIPPLR (+2)	116	1713.95	1715.06	4	11276	33807	3.49037e+06	1.68961e+06	3.1915e+06	1.55068e+06	1.70446e+06	3.31057e+06	1882803	3.21605e+06	490289	5261163	2.43035e+06	3.23233e+06	3.37012e+06	2.24259e+06	2.52994e+06	1.89428e+06	2.11501e+06	2.58938e+06	3.12164e+06	1.39888e+06	1.70271e+06	1.76358e+06	1.85249e+06	1.45285e+06
MIITLQPGYSIPPLR (+2)	49	1697.95	1699.07	4	11276	33807	352841	0	243115	299347	567693	1176170	951668	1.28187e+06	981860	0	674681	499206	0	0	372517	0	492695	862673	414983	0	214363	207034	64122.2	223745
M[16]IITLQPGYSIPPLRK (+2)	2	1842.04	1843.23	4	11276	33807	0	0	0	0	0	0	0	0	0	0	0	0	0	0	0	411401	0	0	0	0	0	0	0	0
M[16]IITLQPGYSIPPLRK (+3)	1	1842.04	1843.23	4	11276	33807	0	0	0	0	0	0	0	0	0	0	0	0	0	0	0	394711	0	0	0	0	0	0	0	0
MIITLQPGYSIPPLRK (+2)	2	1826.05	1827.24	4	11276	33807	0	0	0	0	0	0	0	0	0	0	0	0	0	0	0	181307	0	0	0	0	0	0	0	0
YTINQHLSNLK (+2)	3	1329.7	1330.49	3	11277	49	0	0	0	0	0	0	0	0	0	0	1.95048e+06	0	0	0	5347038	0	0	0	0	8.16484e+06	0	0	0	0
NISSNIQYDSTR (+2)	13	1396.66	1397.45	3	11277	49	0	0	0	0	0	1.94452e+06	0	0	0	0	0	712222	2352552	828442	1.05522e+06	828048	492304	452140	788117	0	743754	550687	1.00049e+06	1.57105e+06
DLDTELELLTR (+2)	20	1316.68	1317.44	5	11277	49	1817233	0	374183	0	0	1023637	0	1.14822e+06	0	0	397866	0	2159682	397084	406153	240549	632019	0	0	842653	344276	332146	279601	919704
DTISPIESQVSNIFIPNDFPQSGDESLYK (+3)	15	3239.55	3241.47	3	11277	49	576898	0	452941	0	0	2160538	0	0	988544	478748	495915	0	0	446165	0	372655	0	663125	0	140728	0	0	206634	0
NDTLEESFGSSNINR (+2)	6	1681.75	1682.7	3	11277	49	0	0	0	0	0	1.63339e+06	0	0	0	0	0	0	0	0	0	0	702274	0	0	0	586405	219116	1.15907e+06	1.01098e+06
TEIESDRFPK (+2)	6	1220.6	1221.32	3	11277	49	407657	0	0	0	201307	694229	0	580848	0	0	0	0	1.26517e+06	1.01405e+06	0	0	0	0	0	0	0	0	0	0
WSELHLGSNPTER (+2)	8	1524.73	1525.62	4	11277	49	1.10644e+06	0	0	0	0	0	0	0	0	0	0	0	0	0	586419	0	262927	0	0	840946	0	374799	263353	0
SVQDHGILFYQIGR (+2)	14	1631.84	1632.82	6	11277	49	244272	0	189931	0	130734	0	0	147400	0	194232	243892	0	529274	0	306127	270073	0	0	0	169083	0	213389	108418	0
GLLTSQTDPPTSIYKR (+2)	11	1775.94	1776.98	3	11277	49	186758	0	0	0	0	0	0	0	0	0	0	0	344792	0	346659	239389	201737	0	0	0	544534	0	246455	362233
SILWDPSFLQTER (+2)	1	1590.8	1591.76	3	11277	49	0	0	0	0	0	0	0	0	2408354	0	0	0	0	0	0	0	0	0	0	0	0	0	0	0
AIYSIADVSGTPLTEGQIFNFER (+2)	3	2527.26	2528.77	5	11277	49	0	0	0	0	0	0	0	0	837720	0	0	0	0	843834	0	0	0	0	0	0	0	0	0	0
IIYDEEDELQENDSEFLQSGTM[16]QYQIR (+3)	8	3308.47	3310.46	4	11277	49	0	0	0	0	0	0	0	0	0	0	448918	0	0	0	0	0	457528	0	0	0	0	209654	462625	0
NLYLTGLLPIPM[16]NSIGPR (+2)	9	1984.08	1985.35	2	11277	49	111329	466453	0	0	177724	0	0	0	0	0	0	0	0	0	211983	266680	0	315227	0	0	0	0	0	0
DHFDSISNEDSEYHTLINQR (+3)	6	2419.07	2420.46	3	11277	49	519764	251309	0	0	0	0	0	0	0	0	0	0	0	0	355739	0	0	0	0	322266	0	0	0	0
LFTEGAKEM[16]NNHLLPEEIEEFLGNPTR (+3)	7	3143.52	3145.45	4	11277	49	0	0	0	0	0	0	0	0	0	0	0	0	0	285362	126132	157025	0	331312	0	0	0	0	0	0
NDSGYQM[16]IEEPGAIYLR (+2)	1	1970.9	1972.13	5	11277	49	0	0	0	0	0	0	0	0	0	0	0	0	742760	0	0	0	0	0	0	0	0	0	0	0
DHFDSISNEDSEYHTLINQR (+2)	3	2419.07	2420.46	3	11277	49	200252	0	0	0	0	0	0	0	0	0	0	0	0	0	0	0	0	0	0	457855	0	0	0	0
SVQDHGILFYQIGR (+3)	4	1631.84	1632.82	6	11277	49	0	0	0	0	0	0	0	0	0	0	0	0	0	0	155566	117957	0	0	118733	75291.4	0	0	0	0
WKPFLLDDHDTSQK (+2)	1	1728.85	1729.89	5	11277	49	332925	0	0	0	0	0	0	0	0	0	0	0	0	0	0	0	0	0	0	0	0	0	0	0
DQPLVSVFSHR (+2)	1	1283.66	1284.42	3	11277	49	0	0	0	0	0	0	0	0	0	0	0	0	0	0	0	0	0	0	0	0	0	0	149765	0
SENKEIVNIFK (+2)	1	1319.71	1320.49	4	11277	49	0	0	0	0	0	0	0	0	0	0	0	0	0	0	0	0	0	0	0	0	0	0	140398	0
SDRNFEYGIQKDQIGNDTLNHR (+3)	1	2619.24	2620.74	3	11277	49	0	0	0	0	0	0	0	0	0	0	0	0	0	0	0	0	0	0	0	0	0	125152	0	0
[43]RFGSVTM[16]GSNVRDLVALTNEALSISITQK (+4)	1	3165.65	3167.53	6	11277	49	0	0	0	0	0	0	0	0	0	0	37555.6	0	0	0	0	0	0	0	0	0	0	0	0	0
EEETDVEIETTPETK (+2)	8	1748.78	1749.78	2	11286	146	0	0	0	0	0	0	0	0	0	0	0	0	0	0	0	0	1236567	0	0	0	613202	0	824030	2493507
DKDLVWFEKPR (+2)	5	1431.75	1432.62	2	11286	146	211951	0	0	0	0	0	0	0	0	0	0	0	889790	0	314142	207555	0	0	0	0	0	0	0	378562
VLNILEKK (+2)	5	955.607	956.18	2	11286	146	0	0	0	0	0	0	0	0	0	0	0	0	0	0	0	0	0	0	0	222198	276716	562379	199954	566847
NLSNEFINRVEVLDKGFR (+3)	3	2149.13	2150.39	2	11286	146	0	0	0	0	0	0	0	0	0	0	0	0	0	0	0	0	0	983544	0	0	0	228811	0	78492.3
LKETSETEEREEETDVEIETTPETK (+3)	1	2951.36	2953.03	2	11286	146	0	0	0	0	0	463544	0	0	0	0	0	0	0	0	0	0	0	0	0	0	0	0	0	0
VIEEGEEGTEK (+2)	1	1218.56	1219.25	2	11286	146	0	0	0	0	0	0	0	0	0	0	0	0	0	0	0	0	0	0	0	0	0	0	315660	0
KMSLFTTEK (+2)	1	1083.56	1084.29	2	11286	146	0	0	0	0	0	0	0	0	0	0	0	0	0	0	0	0	0	0	0	0	0	0	80892.6	0
LLPLLTINNK (+2)	5	1137.71	1138.4	1	11287	3712	0	0	0	0	0	0	0	0	0	0	0	0	527079	0	0	0	93787.5	0	0	302825	532308	0	516055	0
LLPLLTINNKNNNER (+2)	5	1764.98	1766.01	1	11287	3712	0	0	0	0	0	0	0	0	0	0	0	0	327681	0	408330	0	0	0	0	0	0	221529	350694	0
SQNM[16]VLM[16]GGLTK (+2)	1	1309.64	1310.53	1	11287	3712	0	0	0	0	0	0	0	0	0	0	0	0	0	0	0	0	0	0	0	0	0	0	437876	0
LLIPSLSLLHQNQNK (+2)	1	1716.99	1718.01	1	11287	3712	0	0	0	0	0	0	0	0	0	0	0	0	0	0	0	166197	0	0	0	0	0	0	0	0
KIYQTGGTVR (+2)	1	1121.62	1122.27	1	11287	3712	0	0	0	0	0	0	0	0	0	0	0	0	0	0	0	0	0	0	0	0	0	0	0	35954.5
VYLWHETTR (+2)	157	1203.6	1204.33	1	11290	35168	3.9327e+07	32181468	3.64739e+07	1.91668e+07	1.80501e+07	2.65808e+07	1.7688e+07	3.7776e+07	1.09014e+08	8.1755e+07	5.92528e+07	67608078	103347497	7.33143e+07	7.07033e+07	5.29433e+07	2.20853e+07	5.11165e+07	35883997	4.95486e+07	21515194	3.59066e+07	19164147	4.47169e+07
C[57]ESAC[57]PTDFLSVR (+2)	96	1540.66	1541.65	1	11290	35168	129666019	51565632	1.86272e+07	25453534	17789678	97899988	8684770	62091440	99243000	59390360	1.50138e+07	18561162	71727640	2.47448e+07	66061444	37452104	24762145	45603912	39330476	1.38308e+07	1.62407e+07	14906937	2.30994e+07	49213688
IYDTC[57]IGC[57]TQC[57]VR (+2)	58	1644.71	1645.79	1	11290	35168	1.06501e+08	5.80564e+07	3.59818e+07	3.59025e+07	1.28835e+07	27359606	6594028	51953236	90791608	43616719	3.48835e+07	21560994	2.04854e+06	13928050	2.41784e+07	42038016	11643655	2.45419e+07	36408540	0	1.85574e+06	3.87261e+06	7.0271e+06	6.23908e+06
AC[57]PTDVLEM[16]IPWDGC[57]K (+2)	113	1906.83	1908.12	1	11290	35168	1.6365e+07	22769370	8.16465e+06	6453857	4501522	42268235	952070	18380438	24718246	10670577	8.14648e+06	7.2623e+06	11009187	8.47307e+06	6.51762e+06	6905195	1.68764e+06	15358323	14961927	1.62038e+06	2.56187e+06	4.90685e+06	1.66548e+06	7.42923e+06
AC[57]PTDVLEMIPWDGC[57]K (+2)	73	1890.83	1892.12	1	11290	35168	1.64307e+07	8663922	6782007	6.71688e+06	4.8622e+06	34577691	2.48836e+06	24941108	44882716	1.01971e+07	4196632	7503892	8463653	6.17866e+06	5.82649e+06	6.56868e+06	1.39518e+06	1.00295e+07	1.00661e+07	1.43848e+06	2.02251e+06	3.02852e+06	0	7444105
RC[57]ESAC[57]PTDFLSVR (+2)	57	1696.77	1697.83	1	11290	35168	8.20753e+06	13354957	1.14242e+07	3.99132e+06	2.32753e+06	5718243	2986353	11553083	19004012	1.11495e+07	1.2305e+07	2.65435e+06	15873199	4848876	1.43916e+07	1.20345e+07	4.45474e+06	8.00759e+06	3.7345e+06	9.36903e+06	4.35937e+06	6.92327e+06	3.18507e+06	9.09943e+06
[43]VYLWHETTR (+2)	36	1246.61	1247.34	1	11290	35168	0	533426	1.11798e+06	1.18136e+06	944020	1.77046e+06	1.13625e+06	3.56593e+06	6609786	2967328	1.72115e+06	3153081	2.52253e+06	3.65699e+06	1.4641e+06	2.51461e+06	206646	2.61264e+06	2.57734e+06	319935	308805	779047	300791	1.39358e+06
AC[57]PTDVLEM[16]IPWDGC[57]K (+3)	59	1906.83	1908.12	1	11290	35168	2.7018e+06	2.40477e+06	1.20124e+06	844004	782956	3640983	0	2094874	4.63991e+06	3058918	1.36666e+06	892219	3121892	1.59524e+06	1.69076e+06	2192511	0	2.25031e+06	2.87959e+06	348915	1.08968e+06	869588	592671	1.47371e+06
RC[57]ESAC[57]PTDFLSVR (+3)	27	1696.77	1697.83	1	11290	35168	320022	0	1.74572e+06	814191	558432	0	631236	2.49318e+06	3766363	2.23006e+06	1.86364e+06	527593	2.69669e+06	885353	2.52504e+06	1712125	0	667602	560351	1.51819e+06	0	668516	571879	1.81207e+06
AC[57]PTDVLEMIPWDGC[57]K (+3)	27	1890.83	1892.12	1	11290	35168	1.40087e+06	633888	638939	352340	354189	2.36973e+06	0	2.21226e+06	7077250	1.97214e+06	658992	0	1.4243e+06	525160	708887	1.11e+06	0	1.02467e+06	1.18271e+06	0	0	195511	0	1.12894e+06
AKQIASAPR (+2)	263	940.545	941.086	1	11290	35168	132851	15131.3	356200	101957	530972	121521	1.9903e+06	32749.9	10686.1	45411.4	759235	47114.8	17964.7	16115.2	17668.5	25868.1	23249.1	236433	40017.3	24087.5	659590	101902	50322.5	78897.6
SHSVKIYDTC[57]IGC[57]TQC[57]VR (+3)	12	2182.99	2184.39	1	11290	35168	0	0	0	0	0	0	0	577324	589282	1013106	487257	0	0	0	0	394581	0	0	85992.3	0	0	150968	0	201756
SHSVKIYDTC[57]IGC[57]TQC[57]VR (+2)	13	2182.99	2184.39	1	11290	35168	168370	362144	0	0	0	0	0	458210	205027	298885	440384	0	0	0	464020	203295	0	0	0	0	0	120705	0	0
[43]C[57]ESAC[57]PTDFLSVR (+2)	2	1583.67	1584.65	1	11290	35168	0	1747892	0	0	0	0	0	0	0	0	0	0	0	0	0	0	0	0	0	0	0	848258	0	0
TEDC[57]VGC[57]K (+2)	1	967.374	968.004	1	11290	35168	0	0	0	0	0	0	0	0	0	0	0	0	0	0	0	0	0	0	0	0	19465.3	0	0	0
TILNSPQSLIK (+2)	63	1212.71	1213.42	2	11293	26920	1.32051e+06	879346	1.07487e+06	1.42674e+06	606489	2.05056e+06	4.04591e+06	4.03941e+06	4.94913e+06	1.83142e+06	3.37678e+06	4.92417e+06	5.66745e+06	2.7147e+06	2.86013e+06	3.35709e+06	2.96001e+06	5.16343e+06	4274269	1.01898e+06	2.5122e+06	5.81665e+06	2.14592e+06	5.37728e+06
LPMSVIDDYTIR (+2)	51	1421.72	1422.65	1	11293	26920	3.41089e+06	1.40457e+06	883083	797891	1.53053e+06	3.61725e+06	0	1.57343e+06	6.18128e+06	2521086	1.90147e+06	2529014	5.59361e+06	1.48054e+06	3.68049e+06	2.89061e+06	2.35469e+06	2.16153e+06	3.85103e+06	2.38544e+06	881982	1.30808e+06	1.04288e+06	2.29661e+06
LPM[16]SVIDDYTIR (+2)	36	1437.72	1438.64	1	11293	26920	3.88765e+06	3.94562e+06	2.46817e+06	809300	510236	2260725	0	0	4.29302e+06	2165222	0	2.82462e+06	5.03803e+06	1.54307e+06	2.34014e+06	3.34528e+06	2.01425e+06	845779	1.25475e+06	3.25548e+06	0	1.55167e+06	2.35817e+06	0
HELNYNQIALGR (+2)	23	1426.73	1427.56	2	11293	26920	2.77555e+06	806548	838896	396185	480766	0	537446	857665	0	0	0	0	1.86127e+06	293506	1.15007e+06	0	1.55418e+06	441779	261906	6.27449e+06	1.04548e+06	1.02601e+06	2.04106e+06	1.14832e+06
YIGQSFM[16]TTLSHVNR (+2)	34	1768.86	1769.97	1	11293	26920	403458	1.12491e+06	509514	271040	302023	0	0	516218	342795	0	0	0	747226	0	210720	522447	569669	0	0	722793	640479	286254	591422	186013
LPVTIQYPYEK (+2)	5	1349.72	1350.56	1	11293	26920	0	0	0	0	0	0	0	0	0	0	0	0	3.41563e+06	0	0	0	0	297577	0	0	0	1.00711e+06	1.68442e+06	0
M[16]FPM[16]VTGFMNYGQQTVR (+2)	19	2037.91	2039.35	1	11293	26920	0	133466	304189	160838	320001	0	0	384559	0	0	141460	284342	0	0	160832	0	0	381867	188040	0	0	138629	0	0
M[16]FPMVTGFM[16]NYGQQTVR (+2)	19	2037.91	2039.35	1	11293	26920	0	0	253697	0	210503	0	184350	416409	0	0	187877	0	0	0	195763	0	0	571698	0	0	134716	189375	0	195076
HELNYNQIALGRLPM[16]SVIDDYTIR (+3)	14	2846.44	2848.19	1	11293	26920	0	0	0	0	0	0	0	0	0	139879	0	0	0	135768	225209	216619	0	400742	298347	0	0	0	0	0
YIGQSFMTTLSHVNR (+2)	5	1752.86	1753.98	1	11293	26920	131246	0	0	0	0	0	0	0	0	0	0	0	290123	0	0	156575	0	0	0	0	122330	0	0	0
MFPM[16]VTGFM[16]NYGQQTVR (+2)	3	2037.91	2039.35	1	11293	26920	456654	0	0	0	0	0	0	0	0	0	0	0	0	0	0	0	0	0	0	0	0	0	0	0
VC[57]PIDLPVVDWELETNIR (+2)	1	2167.1	2168.44	2	11293	26920	0	0	0	0	0	0	0	0	0	0	0	0	378837	0	0	0	0	0	0	0	0	0	0	0
IGPEYAGPFGVLQALADGTK (+2)	165	2003.04	2004.24	1	11294	15319	1.71636e+06	1.22256e+06	1.90799e+06	1.56229e+06	1.75262e+06	3.4524e+06	3.63434e+06	6.32393e+06	2.41659e+06	1.28492e+06	2.08341e+06	1.77521e+06	5.18787e+06	810644	1.84661e+06	1.35671e+06	2.92194e+06	1.51574e+06	1.18078e+06	1.9936e+06	1.76005e+06	1.76586e+06	1.39102e+06	943827
M[16]IIDTTTVQAINSFSR (+2)	27	1811.91	1813.03	1	11294	15319	866995	0	0	205761	133074	0	416917	1.67437e+06	1.31212e+06	0	675977	825683	2.52092e+06	0	1.0384e+06	1.07002e+06	0	0	1.97511e+07	926778	0	4.48416e+06	1.59109e+06	0
LLFKENLFPSR (+2)	28	1362.77	1363.6	1	11294	15319	475888	0	0	494508	0	0	0	0	2.0103e+06	464099	1.27968e+06	835083	2.16837e+06	689411	1.53785e+06	0	1.25814e+06	0	496156	1.19388e+06	1.08005e+06	1.08547e+06	577037	833146
MIIDTTTVQAINSFSR (+2)	12	1795.91	1797.04	1	11294	15319	0	0	0	0	200117	1218277	0	0	475834	0	0	0	0	0	519294	0	0	633302	412570	370389	0	500603	0	0
LLNLGWK (+2)	13	842.501	843.024	3	11294	15319	199774	0	341206	0	0	0	370182	0	0	0	0	0	268489	667257	234442	0	82062.4	0	0	0	587419	154044	0	831446
IGPEYAGPFGVLQALADGTK (+3)	40	2003.04	2004.24	1	11294	15319	0	109618	118584	73865.8	90599.2	0	309928	382047	476187	260151	256855	0	443164	0	199108	0	159859	0	0	134748	0	130919	144800	86858.7
IIDTTTVQAINSFSR (+2)	1	1664.87	1665.84	1	11294	15319	0	0	0	0	0	0	0	0	0	0	0	0	0	0	0	0	0	0	0	0	0	0	959436	0
M[16]IIDTTTVQAINSFSRLK (+2)	1	2053.09	2054.36	1	11294	15319	0	0	0	0	0	0	0	0	0	0	0	0	0	0	0	0	193780	0	0	0	0	0	0	0
YSFLGGLR (+2)	1	911.487	912.043	1	11294	15319	0	0	0	0	0	0	0	0	0	0	0	0	0	0	0	0	0	0	0	0	0	0	143179	0
IIQQALEGIPGGPYENLETR (+2)	78	2197.14	2198.43	2	11295	13860	9.23006e+06	5.50775e+06	5.1106e+06	4.16981e+06	3.53936e+06	19625865	4.78697e+06	9658553	6186518	6.4665e+06	6.08297e+06	7.37429e+06	1.8392e+07	9.19462e+06	1.24815e+07	8464563	5.78598e+06	11919635	11869625	8.20386e+06	5.39827e+06	7.13056e+06	3.70845e+06	6.76094e+06
IIQQALEGIPGGPYENLETR (+3)	37	2197.14	2198.43	2	11295	13860	0	0	3683106	2272167	2.47561e+06	9314325	0	8114313	9686773	0	7.37305e+06	7.16278e+06	1.61055e+07	8.70252e+06	11450725	8931671	4.94296e+06	9235898	12649754	8.02972e+06	3.14339e+06	4.31397e+06	1.88802e+06	7.49283e+06
NREWNDFEYR (+2)	25	1427.62	1428.46	1	11295	13860	1787124	2.83135e+06	1.19599e+06	1.53505e+06	1.19219e+06	3.94108e+06	1.52588e+06	4.76458e+06	8614540	0	1.33407e+06	3.63408e+06	4.75849e+06	0	5073994	5.39063e+06	433195	11531920	9451838	3.74407e+06	0	1.70919e+06	0	1.81599e+06
TSPAFELPKQELYVR (+2)	37	1776.94	1778.01	1	11295	13860	3.14545e+06	2.00855e+06	1.81266e+06	578637	410097	2.97241e+06	807003	3.6512e+06	3.00315e+06	1.63244e+06	1.60563e+06	2.11574e+06	1.43847e+06	1.95531e+06	2.69224e+06	2.56006e+06	1.19955e+06	2.17816e+06	3.65396e+06	1.42508e+06	1.37962e+06	2.36333e+06	1.43542e+06	1.48588e+06
NPIFLER (+2)	31	887.487	888.022	2	11295	13860	0	0	511195	0	338714	678108	403948	1.78617e+06	1.44232e+06	1228360	1.02101e+06	1.08955e+06	3.91578e+06	1.38594e+06	2.20609e+06	1.46398e+06	1.49067e+06	1.36619e+06	914906	2.03533e+06	815757	1.72674e+06	1.49923e+06	2.2428e+06
IGEMTESVK (+2)	16	992.485	993.133	2	11295	13860	696546	484816	200257	354290	278508	2.72596e+06	0	0	0	870625	1.17003e+06	0	4368905	0	1.96919e+06	1872582	1618492	2.82473e+06	0	2.06727e+06	0	606862	0	1.54256e+06
TIIQYLPYVTR (+2)	26	1365.77	1366.6	2	11295	13860	1.02469e+06	466701	751068	261536	386469	0	0	0	0	0	545047	0	3.32133e+06	683319	1.44775e+06	1.15024e+06	1.50524e+06	1.37674e+06	322192	1.25662e+06	2.15769e+06	973366	939139	850591
KTSPAFELPKQELYVR (+2)	46	1905.04	1906.19	1	11295	13860	999116	1.58496e+06	857329	551828	444919	0	458401	1.64586e+06	621828	536265	656249	626741	733784	726026	901361	611614	364415	934457	1.73512e+06	404472	362338	528557	0	726833
KTSPAFELPKQELYVR (+3)	27	1905.04	1906.19	1	11295	13860	497235	2.06576e+06	964563	599502	514836	0	0	2.47871e+06	1.16701e+06	991414	0	1.16338e+06	838268	370736	1.05097e+06	796905	0	0	1.86502e+06	0	363605	340719	0	493254
IGEM[16]TESVK (+2)	16	1008.48	1009.13	2	11295	13860	1.29827e+06	0	0	0	610970	0	0	0	0	0	2.33757e+06	0	0	0	2133436	0	718496	0	0	0	1357792	55445.6	3.67213e+06	236707
M[16]M[16]HNYFR (+2)	8	1029.42	1030.17	1	11295	13860	1.73271e+06	668080	0	0	0	0	0	0	0	0	0	0	0	0	2.4796e+06	1684606	0	0	905791	1.1361e+06	0	1.43189e+06	2300523	0
LITRNPIFLER (+2)	10	1370.8	1371.63	2	11295	13860	0	495041	0	0	0	931631	0	0	0	944254	0	494323	0	649417	1.05883e+06	546861	0	2.05572e+06	975087	0	0	0	0	446019
MM[16]HNYFR (+2)	6	1013.42	1014.18	1	11295	13860	0	110238	0	0	0	0	0	0	0	0	0	0	1.24577e+06	0	1.66095e+06	1.04973e+06	0	1.17856e+06	0	780550	0	0	0	0
KTSPAFELPK (+2)	10	1116.62	1117.29	1	11295	13860	745014	0	0	178331	68341.4	693820	0	0	509239	0	0	0	1.42699e+06	0	0	0	0	243304	703611	627710	0	0	293874	0
NREWNDFEYR (+3)	3	1427.62	1428.46	1	11295	13860	0	0	0	0	0	0	0	0	0	0	0	0	0	0	0	358164	0	623139	963253	0	0	0	0	0
ELIYDLFEAATGM[16]R (+2)	10	1643.79	1644.84	1	11295	13860	0	0	0	0	0	0	0	0	0	0	0	0	897534	0	112364	237129	402392	0	0	0	0	0	67937.9	0
LADIM[16]TILGSIDIIM[16]GEVDR (+2)	40	2206.12	2207.56	2	11295	13860	274579	0	0	0	42378.8	0	0	0	0	0	64926.4	0	552185	0	92054.1	64117.1	78461.9	0	0	0	61506.9	46546.5	130407	0
VEGIGIVSAEEAINWGLSGPM[16]LR (+3)	16	2413.23	2414.73	1	11295	13860	0	0	0	0	0	0	0	0	0	320912	0	0	219486	0	109365	108016	0	0	358985	45973.2	0	133433	44370.9	0
LADIM[16]TILGSIDIIM[16]GEVDR (+3)	23	2206.12	2207.56	2	11295	13860	248065	0	58672.3	0	0	0	0	0	0	0	55364.2	0	344595	0	18800.6	92180.9	0	101355	0	0	0	43704.4	141844	0
IGEM[16]TESVKIIQQALEGIPGGPYENLETR (+3)	1	3187.61	3189.54	2	11295	13860	0	0	0	0	0	0	0	0	0	0	0	0	0	0	0	0	0	764125	0	0	0	0	0	0
M[16]MHNYFR (+2)	1	1013.42	1014.18	1	11295	13860	0	0	0	0	0	0	0	0	0	0	0	0	0	0	0	652416	0	0	0	0	0	0	0	0
MMHNYFR (+2)	1	997.426	998.182	1	11295	13860	0	0	0	0	0	0	0	0	0	0	0	0	0	0	0	478729	0	0	0	0	0	0	0	0
LITRNPIFLER (+3)	2	1370.8	1371.63	2	11295	13860	0	0	0	0	0	0	0	0	0	0	0	0	0	0	0	136966	0	0	91558.4	0	0	0	0	0
VEGIGIVSAEEAINWGLSGPM[16]LR (+2)	3	2413.23	2414.73	1	11295	13860	0	0	0	0	0	0	0	0	0	0	0	0	0	0	0	0	0	0	0	0	0	173617	14857.5	0
YKELISQLNIR (+2)	94	1375.78	1376.6	3	11296	34105	3.71675e+06	1.14924e+06	1.60441e+06	1.79985e+06	1.72025e+06	758812	1.56939e+06	1.70208e+06	2.88815e+06	1.41389e+06	2.98467e+06	3.0405e+06	9.67098e+06	3.64936e+06	7.10995e+06	3.21134e+06	2.07069e+06	3.54921e+06	2.38689e+06	5.2046e+06	2.53063e+06	4.02377e+06	2.36021e+06	2.66264e+06
YKELISQLNIR (+3)	50	1375.78	1376.6	3	11296	34105	830986	139723	390430	430716	591655	252829	509960	586683	1.21767e+06	621209	476152	1.07895e+06	2.49606e+06	916142	2.0356e+06	767802	596287	854005	488381	1.27325e+06	640069	907267	511835	476144
SSFISIISQEDKKENK (+2)	20	1851.96	1853.04	1	11296	34105	0	1.09289e+06	191007	0	0	0	0	0	950568	509872	0	897594	812154	623844	1.72025e+06	1.06411e+06	281675	1.4604e+06	1.73346e+06	943240	0	1.59175e+06	456845	849239
SSFISIISQEDKK (+2)	11	1480.78	1481.65	1	11296	34105	0	0	0	0	439001	2197659	0	2.68696e+06	1.71005e+06	0	0	0	0	0	0	1.25546e+06	842128	1.29104e+06	0	424024	1.56923e+06	382899	1.3129e+06	0
GSVEFQIVSFTNK (+2)	4	1454.74	1455.61	3	11296	34105	0	0	0	0	0	0	0	0	0	0	0	0	5.08602e+06	0	0	0	0	0	0	0	0	0	2.61912e+06	0
SSFISIISQEDKKENK (+3)	4	1851.96	1853.04	1	11296	34105	0	0	0	0	0	0	0	0	0	0	0	0	3.37611e+06	0	1927922	0	0	0	0	769932	0	0	0	0
LLSYLAKK (+2)	9	934.585	935.161	2	11296	34105	0	0	0	0	0	0	0	0	0	0	248400	0	810361	0	466114	314440	97623.5	0	0	0	187308	193310	223832	374624
VKSSFISIISQEDKKENK (+3)	3	2079.12	2080.34	1	11296	34105	0	0	0	0	0	0	0	0	0	0	0	0	0	0	0	627014	0	1424583	457442	0	0	0	0	0
VKSSFISIISQEDKKENK (+2)	5	2079.12	2080.34	1	11296	34105	0	0	0	0	0	0	0	0	0	0	0	0	0	0	0	177769	0	555203	167534	0	0	82638.9	0	0
YKELISQLNIRESK (+2)	4	1719.95	1720.96	3	11296	34105	0	0	0	0	0	0	0	0	0	0	0	0	0	0	209048	109810	0	269776	254837	0	0	0	0	0
VKSSFISIISQEDKK (+2)	2	1707.94	1708.95	1	11296	34105	0	0	0	0	0	0	0	0	0	0	0	0	0	0	340265	0	0	0	0	0	199617	0	0	0
YKELISQLNIRESK (+3)	1	1719.95	1720.96	3	11296	34105	0	0	0	0	0	0	0	0	0	0	0	0	0	0	0	0	0	204680	0	0	0	0	0	0
LTSHLELHRK (+2)	1	1232.7	1233.42	3	11296	34105	0	0	0	0	0	0	0	0	0	0	0	0	0	0	0	98748.1	0	0	0	0	0	0	0	0
LIDDLEQQEGENEENAAEDHEIR (+3)	32	2695.18	2696.7	1	11297	146	4.06398e+06	0	0	1.44304e+06	1.14964e+06	3332824	667284	2545654	0	3714947	308488	1.94754e+06	1.08532e+06	0	2.76104e+06	1.21872e+06	0	2.02332e+06	1.4256e+06	933762	2.16886e+06	1.27931e+06	1.41181e+06	2565812
VVIFTDNQENPDSNTYNNSK (+2)	28	2298.04	2299.36	1	11297	146	0	0	754206	0	0	4.63334e+06	294917	2688653	1.00199e+06	0	1.93795e+06	699705	1.43937e+06	1.04289e+06	839678	0	870705	1032673	0	1.37993e+06	667132	759114	760053	1.34876e+06
NNDPFISISSNETK (+2)	10	1564.74	1565.64	1	11297	146	1.8363e+06	0	0	0	0	0	660100	2.76303e+06	0	0	1.40383e+06	0	0	0	0	0	712420	0	1.49426e+06	0	0	1112750	0	4.30777e+06
TKDTTNFDQTGEVALIR (+2)	17	1907.96	1909.06	1	11297	146	0	0	639339	0	0	0	302854	1.77405e+06	0	0	1.10568e+06	0	0	599497	781499	0	0	0	0	571799	726914	506475	1.07104e+06	889156
DTTNFDQTGEVALIR (+2)	5	1678.82	1679.78	1	11297	146	2.11785e+06	0	0	0	0	3.66411e+06	0	2.00362e+06	0	0	0	0	0	0	0	0	0	0	0	0	0	0	0	1071048
NKDKNNYDLPVPENLLSSK (+2)	22	2187.12	2188.39	1	11297	146	408082	0	274805	241870	0	0	275601	163058	2.18577e+06	0	0	0	827202	0	519153	412222	78724.5	537882	372016	164525	286491	361421	0	361065
NISPNKLSYNAK (+2)	7	1347.71	1348.5	1	11297	146	0	0	0	0	0	0	0	0	952044	954701	0	0	0	0	1.20252e+06	511867	0	0	1740078	0	0	0	0	736731
ESEDQVDLESVLVNQEKDVEEDYVR (+3)	11	2965.37	2967.07	1	11297	146	1.07599e+06	0	0	0	0	0	0	0	0	0	0	0	2.08851e+06	0	0	0	500282	0	0	658074	310868	368617	490674	0
EEETDVEIETTPETK (+2)	8	1748.78	1749.78	2	11297	146	0	0	0	0	0	0	0	0	0	0	0	0	0	0	0	0	1236567	0	0	0	613202	0	824030	2493507
TKDTTNFDQTGEVALIR (+3)	7	1907.96	1909.06	1	11297	146	0	0	392220	0	0	0	0	0	0	0	0	0	1210988	393814	350259	0	0	830664	471628	342634	0	0	0	0
LIDDLEQQEGENEENAAEDHEIR (+2)	12	2695.18	2696.7	1	11297	146	291055	0	0	0	0	644131	0	0	0	0	565516	0	0	0	0	0	277465	227701	0	0	523375	441272	472142	0
KKVDIESWIDTGTK (+2)	10	1618.86	1619.81	1	11297	146	352082	0	0	0	0	0	0	0	464697	0	0	0	451342	0	426742	309799	0	334735	0	0	336877	374416	0	265920
NKDKNNYDLPVPENLLSSK (+3)	6	2187.12	2188.39	1	11297	146	1.05781e+06	0	0	514904	0	0	0	0	0	653450	0	0	0	0	0	0	0	0	0	0	941959	0	135780	0
RVVIFTDNQENPDSNTYNNSK (+3)	8	2454.14	2455.55	1	11297	146	416582	0	0	0	0	565385	0	0	0	0	579437	0	709703	499400	0	0	201556	0	0	0	0	0	0	0
RVVIFTDNQENPDSNTYNNSK (+2)	7	2454.14	2455.55	1	11297	146	0	0	0	0	0	492775	0	425409	0	0	0	0	539883	0	0	0	193756	270263	0	0	0	0	200592	0
DKDLVWFEKPR (+2)	5	1431.75	1432.62	2	11297	146	211951	0	0	0	0	0	0	0	0	0	0	0	889790	0	314142	207555	0	0	0	0	0	0	0	378562
FLSKDPIKK (+2)	3	1074.64	1075.3	1	11297	146	1.04958e+06	344689	0	0	0	0	0	0	0	0	451253	0	0	0	0	0	0	0	0	0	0	0	0	0
VLNILEKK (+2)	5	955.607	956.18	2	11297	146	0	0	0	0	0	0	0	0	0	0	0	0	0	0	0	0	0	0	0	222198	276716	562379	199954	566847
KKNNDPFISISSNETK (+2)	2	1820.93	1821.98	1	11297	146	1.01595e+06	0	0	0	0	0	0	0	0	0	0	0	0	0	0	0	0	0	0	0	0	0	0	505534
KLFDM[16]SGGIPVNK (+2)	3	1420.74	1421.66	1	11297	146	1.17051e+06	0	0	0	0	0	0	0	0	0	0	0	0	0	0	0	211838	0	0	0	0	0	0	0
NLSNEFINRVEVLDKGFR (+3)	3	2149.13	2150.39	2	11297	146	0	0	0	0	0	0	0	0	0	0	0	0	0	0	0	0	0	983544	0	0	0	228811	0	78492.3
ESEDQVDLESVLVNQEK (+2)	4	1959.93	1961.04	1	11297	146	0	0	0	0	0	0	0	0	0	0	0	0	0	0	0	0	749153	0	0	0	0	0	0	273491
[43]ILISFNSKNGNDINTEIINNNNIK (+3)	1	2744.41	2745.98	1	11297	146	0	0	0	0	0	0	0	0	0	0	0	0	0	0	0	0	636045	0	0	0	0	0	0	0
NQNHEEKESEDQVDLESVLVNQEKDVEEDYVR (+3)	2	3844.75	3846.94	1	11297	146	0	0	0	0	0	0	0	0	0	0	184441	0	0	0	0	0	0	0	0	0	0	387888	0	0
KLFDM[16]SGGIPVNKHLTEDDIIDTEK (+3)	3	2830.41	2832.14	1	11297	146	0	0	0	0	0	0	0	0	0	189978	0	0	0	0	0	0	0	168929	0	0	0	137986	0	0
LKETSETEEREEETDVEIETTPETK (+3)	1	2951.36	2953.03	2	11297	146	0	0	0	0	0	463544	0	0	0	0	0	0	0	0	0	0	0	0	0	0	0	0	0	0
DVEEDYVR (+2)	2	1023.45	1024.04	1	11297	146	0	0	0	0	0	0	0	0	0	0	0	0	0	0	0	0	100276	0	0	0	0	0	0	296171
DLNKWNLYDKDQLIHYEK (+3)	2	2334.16	2335.57	1	11297	146	0	0	0	0	0	0	0	0	0	0	0	0	0	0	335980	0	0	0	0	0	0	0	0	0
NILQILKR (+2)	3	996.644	997.236	1	11297	146	55520.8	0	0	0	0	0	0	0	0	0	0	0	139244	0	0	0	0	0	0	0	0	0	125967	0
VIEEGEEGTEK (+2)	1	1218.56	1219.25	2	11297	146	0	0	0	0	0	0	0	0	0	0	0	0	0	0	0	0	0	0	0	0	0	0	315660	0
EVYELNETKNEK (+2)	1	1494.72	1495.59	1	11297	146	241669	0	0	0	0	0	0	0	0	0	0	0	0	0	0	0	0	0	0	0	0	0	0	0
NHAHIIDK (+2)	2	946.498	947.049	1	11297	146	148260	0	0	0	0	0	0	0	0	0	0	0	0	0	0	0	0	0	0	0	0	0	89706.9	0
LIDDLEQQEGENEENAAEDHEIRSR (+3)	1	2938.32	2939.96	1	11297	146	0	0	0	0	0	0	0	0	0	0	0	0	0	0	0	0	0	0	0	0	0	0	0	214373
YNILLYK (+2)	1	925.527	926.11	1	11297	146	0	0	0	0	0	0	0	0	0	0	0	0	0	0	0	0	0	0	0	0	0	0	0	174573
KM[16]KDLNARTK (+2)	1	1219.67	1220.44	1	11297	146	0	0	0	0	0	0	0	0	0	0	0	0	0	0	0	0	0	0	0	0	160614	0	0	0
KMSLFTTEK (+2)	1	1083.56	1084.29	2	11297	146	0	0	0	0	0	0	0	0	0	0	0	0	0	0	0	0	0	0	0	0	0	0	80892.6	0
YTINQHLSNLK (+2)	3	1329.7	1330.49	3	11307	49	0	0	0	0	0	0	0	0	0	0	1.95048e+06	0	0	0	5347038	0	0	0	0	8.16484e+06	0	0	0	0
NISSNIQYDSTR (+2)	13	1396.66	1397.45	3	11307	49	0	0	0	0	0	1.94452e+06	0	0	0	0	0	712222	2352552	828442	1.05522e+06	828048	492304	452140	788117	0	743754	550687	1.00049e+06	1.57105e+06
DLDTELELLTR (+2)	20	1316.68	1317.44	5	11307	49	1817233	0	374183	0	0	1023637	0	1.14822e+06	0	0	397866	0	2159682	397084	406153	240549	632019	0	0	842653	344276	332146	279601	919704
DTISPIESQVSNIFIPNDFPQSGDESLYK (+3)	15	3239.55	3241.47	3	11307	49	576898	0	452941	0	0	2160538	0	0	988544	478748	495915	0	0	446165	0	372655	0	663125	0	140728	0	0	206634	0
NDTLEESFGSSNINR (+2)	6	1681.75	1682.7	3	11307	49	0	0	0	0	0	1.63339e+06	0	0	0	0	0	0	0	0	0	0	702274	0	0	0	586405	219116	1.15907e+06	1.01098e+06
TEIESDRFPK (+2)	6	1220.6	1221.32	3	11307	49	407657	0	0	0	201307	694229	0	580848	0	0	0	0	1.26517e+06	1.01405e+06	0	0	0	0	0	0	0	0	0	0
WSELHLGSNPTER (+2)	8	1524.73	1525.62	4	11307	49	1.10644e+06	0	0	0	0	0	0	0	0	0	0	0	0	0	586419	0	262927	0	0	840946	0	374799	263353	0
SVQDHGILFYQIGR (+2)	14	1631.84	1632.82	6	11307	49	244272	0	189931	0	130734	0	0	147400	0	194232	243892	0	529274	0	306127	270073	0	0	0	169083	0	213389	108418	0
GLLTSQTDPPTSIYKR (+2)	11	1775.94	1776.98	3	11307	49	186758	0	0	0	0	0	0	0	0	0	0	0	344792	0	346659	239389	201737	0	0	0	544534	0	246455	362233
SILWDPSFLQTER (+2)	1	1590.8	1591.76	3	11307	49	0	0	0	0	0	0	0	0	2408354	0	0	0	0	0	0	0	0	0	0	0	0	0	0	0
AIYSIADVSGTPLTEGQIFNFER (+2)	3	2527.26	2528.77	5	11307	49	0	0	0	0	0	0	0	0	837720	0	0	0	0	843834	0	0	0	0	0	0	0	0	0	0
IIYDEEDELQENDSEFLQSGTM[16]QYQIR (+3)	8	3308.47	3310.46	4	11307	49	0	0	0	0	0	0	0	0	0	0	448918	0	0	0	0	0	457528	0	0	0	0	209654	462625	0
NLYLTGLLPIPM[16]NSIGPR (+2)	9	1984.08	1985.35	2	11307	49	111329	466453	0	0	177724	0	0	0	0	0	0	0	0	0	211983	266680	0	315227	0	0	0	0	0	0
DHFDSISNEDSEYHTLINQR (+3)	6	2419.07	2420.46	3	11307	49	519764	251309	0	0	0	0	0	0	0	0	0	0	0	0	355739	0	0	0	0	322266	0	0	0	0
LFTEGAKEM[16]NNHLLPEEIEEFLGNPTR (+3)	7	3143.52	3145.45	4	11307	49	0	0	0	0	0	0	0	0	0	0	0	0	0	285362	126132	157025	0	331312	0	0	0	0	0	0
NDSGYQM[16]IEEPGAIYLR (+2)	1	1970.9	1972.13	5	11307	49	0	0	0	0	0	0	0	0	0	0	0	0	742760	0	0	0	0	0	0	0	0	0	0	0
DHFDSISNEDSEYHTLINQR (+2)	3	2419.07	2420.46	3	11307	49	200252	0	0	0	0	0	0	0	0	0	0	0	0	0	0	0	0	0	0	457855	0	0	0	0
SVQDHGILFYQIGR (+3)	4	1631.84	1632.82	6	11307	49	0	0	0	0	0	0	0	0	0	0	0	0	0	0	155566	117957	0	0	118733	75291.4	0	0	0	0
WKPFLLDDHDTSQK (+2)	1	1728.85	1729.89	5	11307	49	332925	0	0	0	0	0	0	0	0	0	0	0	0	0	0	0	0	0	0	0	0	0	0	0
DQPLVSVFSHR (+2)	1	1283.66	1284.42	3	11307	49	0	0	0	0	0	0	0	0	0	0	0	0	0	0	0	0	0	0	0	0	0	0	149765	0
SENKEIVNIFK (+2)	1	1319.71	1320.49	4	11307	49	0	0	0	0	0	0	0	0	0	0	0	0	0	0	0	0	0	0	0	0	0	0	140398	0
SDRNFEYGIQKDQIGNDTLNHR (+3)	1	2619.24	2620.74	3	11307	49	0	0	0	0	0	0	0	0	0	0	0	0	0	0	0	0	0	0	0	0	0	125152	0	0
[43]RFGSVTM[16]GSNVRDLVALTNEALSISITQK (+4)	1	3165.65	3167.53	6	11307	49	0	0	0	0	0	0	0	0	0	0	37555.6	0	0	0	0	0	0	0	0	0	0	0	0	0
M[16]IITLQPGYSIPPLR (+2)	116	1713.95	1715.06	4	11308	33807	3.49037e+06	1.68961e+06	3.1915e+06	1.55068e+06	1.70446e+06	3.31057e+06	1882803	3.21605e+06	490289	5261163	2.43035e+06	3.23233e+06	3.37012e+06	2.24259e+06	2.52994e+06	1.89428e+06	2.11501e+06	2.58938e+06	3.12164e+06	1.39888e+06	1.70271e+06	1.76358e+06	1.85249e+06	1.45285e+06
MIITLQPGYSIPPLR (+2)	49	1697.95	1699.07	4	11308	33807	352841	0	243115	299347	567693	1176170	951668	1.28187e+06	981860	0	674681	499206	0	0	372517	0	492695	862673	414983	0	214363	207034	64122.2	223745
M[16]IITLQPGYSIPPLRK (+2)	2	1842.04	1843.23	4	11308	33807	0	0	0	0	0	0	0	0	0	0	0	0	0	0	0	411401	0	0	0	0	0	0	0	0
M[16]IITLQPGYSIPPLRK (+3)	1	1842.04	1843.23	4	11308	33807	0	0	0	0	0	0	0	0	0	0	0	0	0	0	0	394711	0	0	0	0	0	0	0	0
MIITLQPGYSIPPLRK (+2)	2	1826.05	1827.24	4	11308	33807	0	0	0	0	0	0	0	0	0	0	0	0	0	0	0	181307	0	0	0	0	0	0	0	0
GAIIGDTIISGTEVPIK (+2)	63	1682.95	1683.94	8	11309	20181	2.55367e+07	6.92761e+06	2.78608e+06	3.40657e+06	3098810	22128360	4.13864e+06	11358644	17321718	5515550	4.61868e+06	4082368	24647331	7.0416e+06	1.81433e+07	7705902	6.39694e+06	7.54791e+06	13559047	6.70446e+06	5646094	4.28586e+06	8446147	9023940
SATLKLPSGEVR (+2)	46	1256.71	1257.44	7	11309	20181	3.2027e+06	2.73336e+06	3.12415e+06	4.09744e+06	1.87636e+06	4280049	4805869	4847507	16522458	0	5.81423e+06	4.23711e+06	5397524	691408	1.14443e+06	0	3.47989e+06	1.19959e+07	715536	1211918	3233235	4.73533e+06	1.52751e+06	5.48113e+06
NNLIYGQHR (+2)	41	1113.57	1114.21	7	11309	20181	2.93604e+06	719296	2.797e+06	2.71983e+06	3.36726e+06	3.15094e+06	2808161	1.00893e+06	135005	3.19789e+06	4.59566e+06	211297	4431571	2.71542e+06	4.12179e+06	4.18998e+06	1.46891e+06	3.70266e+06	1.19832e+07	1.85147e+06	2.30728e+06	2486339	2958431	5.14573e+06
GVVM[16]NPVDHPHGGGEGR (+2)	57	1729.8	1730.85	6	11309	20181	5.50221e+06	2.28872e+06	4033026	1.92116e+06	2.16506e+06	984917	2.03452e+06	2.09904e+06	2.52251e+06	2454268	1.683e+06	2.06678e+06	4.76555e+06	1.27702e+06	3661528	2.64233e+06	4.20287e+06	1.93858e+06	2.80032e+06	1.77096e+06	929933	1.97244e+06	2.96375e+06	1.31601e+06
NKYSDNLILR (+2)	26	1234.67	1235.39	6	11309	20181	3.13379e+06	1.44606e+06	1.3874e+06	1.92613e+06	707364	0	3.64416e+06	1.84476e+06	3.88458e+06	0	2.90662e+06	0	3.15307e+06	4.06047e+06	6943370	3.66919e+06	591611	9.26723e+06	0	0	1.2336e+06	4.00342e+06	2231955	2.88633e+06
GVVMNPVDHPHGGGEGR (+2)	37	1713.8	1714.86	6	11309	20181	8.34766e+06	841990	1.14158e+06	1.15651e+06	1.58764e+06	2.55311e+06	2351089	4.11405e+06	3.56188e+06	1.81004e+06	1.31821e+06	1.51211e+06	3.71533e+06	225612	4.22097e+06	2.68989e+06	3.13709e+06	1.23099e+06	2.76233e+06	3.79325e+06	1.00244e+06	507128	927685	1.65072e+06
M[16]GNALPLTDM[16]PLGTAIHNIEITLGR (+3)	84	2679.37	2681.08	2	11309	20181	1.02782e+07	5.31382e+06	3.94546e+06	2.16546e+06	2.70273e+06	3.45841e+06	2.61401e+06	657954	3.40763e+06	1.09764e+06	1.06221e+06	829554	4.06156e+06	1.02632e+06	1.95885e+06	2.73344e+06	1.34791e+06	2.12734e+06	1.35161e+06	955372	823595	1.87639e+06	0	0
NC[57]SATVGQVGNAGVNQK (+2)	30	1702.81	1703.8	7	11309	20181	5.6988e+06	2.48477e+06	660720	2.18452e+06	750791	3.36761e+06	523314	5.34589e+06	5.65571e+06	1.07865e+06	993875	567606	2224977	4.10951e+06	1.63601e+06	0	0	2.9231e+06	5361992	181819	1.23193e+06	1.77246e+06	801533	1.28854e+06
YSDNLILR (+2)	34	992.529	993.114	6	11309	20181	4.03481e+06	845564	1.50207e+06	1.45162e+06	469586	4.2462e+06	132249	1.44408e+06	2671465	0	0	882220	7354750	1.36733e+06	2.43775e+06	2.47586e+06	411931	2.23572e+06	2.87459e+06	1.64999e+06	588622	853488	950283	1.00268e+06
GVVM[16]NPVDHPHGGGEGR (+3)	28	1729.8	1730.85	6	11309	20181	1.74167e+06	0	1.01778e+06	259905	620308	1.05301e+06	0	0	1.00092e+06	1.93065e+06	705256	1.23685e+06	2.53825e+06	790455	2.15537e+06	1.78092e+06	2.06505e+06	596663	1.15138e+06	1.30251e+06	521034	1.28085e+06	976538	803236
M[16]GNALPLTDMPLGTAIHNIEITLGR (+3)	27	2663.38	2665.09	2	11309	20181	1.40494e+06	708334	0	850826	1.14256e+06	0	0	2.66036e+06	1.36798e+06	443104	217875	0	898298	0	353827	900151	0	409039	0	65459.4	0	0	0	0
SATLKLPSGEVR (+3)	16	1256.71	1257.44	7	11309	20181	201424	0	217541	380108	0	0	135170	435212	2.46971e+06	0	573077	0	376396	0	483527	0	359681	820842	729695	0	205136	228130	216139	0
GVVMNPVDHPHGGGEGR (+3)	9	1713.8	1714.86	6	11309	20181	2.70664e+06	0	0	0	0	0	0	0	0	729267	0	0	0	0	1.29163e+06	309461	0	0	0	1.77753e+06	262645	0	0	213739
MGNALPLTDM[16]PLGTAIHNIEITLGR (+3)	15	2663.38	2665.09	2	11309	20181	1.13247e+06	0	0	1.39315e+06	767879	0	0	0	0	353656	0	0	1.47298e+06	0	934294	759586	0	0	0	0	0	0	0	0
IVTIEYDPNR (+2)	8	1218.62	1219.34	8	11309	20181	0	0	0	0	0	0	0	2.08745e+06	0	0	0	0	463433	0	0	0	273269	0	0	2.42809e+06	381030	0	340062	0
MGNALPLTDMPLGTAIHNIEITLGR (+3)	6	2647.38	2649.09	2	11309	20181	0	260896	0	0	0	0	908644	0	0	0	0	457025	138457	0	0	242703	0	398986	0	0	0	0	0	0
GAIIGDTIISGTEVPIKM[16]GNALPLTDM[16]PLGTAIHNIEITLGR (+4)	3	4344.31	4347.01	2	11309	20181	0	0	0	0	0	0	0	0	777386	0	0	0	0	0	0	596213	0	0	0	0	0	0	0	0
M[16]GNALPLTDM[16]PLGTAIHNIEITLGR (+2)	27	2679.37	2681.08	2	11309	20181	424161	141261	185033	0	0	0	0	151391	0	0	0	0	90529	0	21942.7	47775.1	60393.2	0	0	23909.4	0	66299.2	0	0
NKYSDNLILRR (+2)	2	1390.77	1391.58	6	11309	20181	0	0	0	0	0	0	0	0	0	0	0	0	0	384925	816215	0	0	0	0	0	0	0	0	0
YILHPR (+2)	1	797.455	797.944	9	11309	20181	0	0	0	0	0	0	0	0	0	0	0	0	1008972	0	0	0	0	0	0	0	0	0	0	0
MGNALPLTDM[16]PLGTAIHNIEITLGR (+2)	16	2663.38	2665.09	2	11309	20181	114389	57077.7	105217	0	0	0	64641.4	201287	0	0	0	0	62309.1	0	12798.2	0	0	0	0	0	0	36064.6	0	0
GAIIGDTIISGTEVPIKM[16]GNALPLTDMPLGTAIHNIEITLGR (+4)	2	4328.31	4331.01	2	11309	20181	0	0	0	0	0	0	0	0	176311	0	0	336008	0	0	0	0	0	0	0	0	0	0	0	0
GAIIGDTIISGTEVPIKM[16]GNALPLTDM[16]PLGTAIHNIEITLGR (+3)	3	4344.31	4347.01	2	11309	20181	0	0	0	0	0	182607	0	0	0	0	0	0	0	0	0	83489.6	0	0	0	0	0	0	0	0
[43]GAIIGDTIISGTEVPIK (+2)	2	1725.95	1726.95	8	11309	20181	0	0	0	0	0	0	0	0	0	0	0	0	0	0	0	0	0	0	0	0	0	197330	0	0
[43]GVVM[16]NPVDHPHGGGEGR (+2)	1	1772.8	1773.86	6	11309	20181	0	0	0	0	0	0	0	0	0	0	0	0	0	0	0	0	0	0	0	0	0	0	175531	0
GAIIGDTIISGTEVPIKM[16]GNALPLTDMPLGTAIHNIEITLGR (+3)	1	4328.31	4331.01	2	11309	20181	0	0	0	0	0	0	0	0	0	0	0	54962.6	0	0	0	0	0	0	0	0	0	0	0	0
M[16]GNALPLTDMPLGTAIHNIEITLGR (+2)	2	2663.38	2665.09	2	11309	20181	21799.8	0	20431.6	0	0	0	0	0	0	0	0	0	0	0	0	0	0	0	0	0	0	0	0	0
LGEFAPTLNFR (+2)	53	1263.66	1264.43	2	11310	33986	4957116	3.05637e+06	3.31314e+06	2.03059e+06	1.77197e+06	0	1177268	0	0	3521331	5.047e+06	2.95443e+06	10130514	3.36313e+06	5.85476e+06	3.98487e+06	2.79166e+06	6.42594e+06	2.93265e+06	3.07409e+06	3.32517e+06	3.44621e+06	3.25438e+06	2.96053e+06
NLIVTWSR (+2)	13	987.55	988.141	3	11310	33986	0	275761	255250	316146	0	0	0	0	0	0	454703	0	1.76982e+06	0	0	0	314169	853846	0	405230	142886	645218	109706	0
NPFVANHLLR (+2)	6	1179.65	1180.36	3	11310	33986	0	0	0	0	0	0	0	0	1.49531e+06	538074	0	693953	0	0	0	1.42059e+06	0	0	438193	0	0	0	0	0
EHLPIYITDR (+2)	2	1255.66	1256.41	2	11310	33986	497470	0	0	0	159522	0	0	0	0	0	0	0	0	0	0	0	0	0	0	0	0	0	0	0
KINKLNTKAEK (+2)	9	1285.77	1286.52	3	11310	33986	0	0	0	0	0	0	0	0	0	48398.7	28206.2	25008.1	0	9216.68	54314.3	0	0	223094	31049	0	0	0	0	0
AEKNLIVTWSR (+2)	1	1315.72	1316.51	3	11310	33986	0	0	0	0	0	0	0	0	0	0	0	0	0	0	0	0	0	150058	0	0	0	0	0	0
VATVSLPR (+2)	559	841.502	841.995	1	contam_gi|136429|sp|P00761|TRYP_PIG	#N/A	4.47873e+07	16105051	1.68369e+07	2.26594e+07	1.42131e+07	2.51211e+07	24898518	41903680	6.99201e+07	3.80364e+07	2.71677e+07	23112506	1.11969e+08	3.13198e+07	55009985	84609310	1.16966e+08	2.35773e+07	5.3071e+07	7.12557e+07	2.4794e+07	4.63247e+07	5.19582e+07	2.45943e+07
LSSPATLNSR (+2)	579	1044.56	1045.15	1	contam_gi|136429|sp|P00761|TRYP_PIG	#N/A	4.83492e+07	8.11041e+06	8.27861e+06	2.92667e+07	1.31091e+07	55894596	23986894	5.50514e+07	13907099	1.71582e+07	3.37053e+07	6.58905e+06	123828758	4.83349e+07	5.39788e+07	2.87442e+07	1.18151e+08	45631.4	22232848	6.75743e+07	62437446	5.76245e+07	6.71689e+07	3.80142e+07
LGEHNIDVLEGNEQFINAAK (+3)	132	2210.1	2211.39	1	contam_gi|136429|sp|P00761|TRYP_PIG	#N/A	3.33065e+07	20013610	7.68206e+06	9274855	6491841	11092426	15097714	19629291	6.27017e+07	30544820	1.5542e+07	16510010	8.37723e+07	21315451	2.74549e+07	3.83366e+07	8.09235e+07	7.11561e+06	25711858	3.64351e+07	1.87207e+07	2.64836e+07	4.11874e+07	35344843
IITHPNFNGNTLDNDIMLIK (+3)	170	2282.17	2283.6	1	contam_gi|136429|sp|P00761|TRYP_PIG	#N/A	22230585	5.29599e+06	1.14857e+07	9.30892e+06	1.09586e+07	2.35405e+07	1.57108e+07	2.7377e+07	47995754	1.94995e+07	1.50655e+07	1.48743e+07	55417247	1.81649e+07	2.48415e+07	2.253e+07	6.88872e+07	2.14374e+07	2.31754e+07	41642279	2.08686e+07	2.72625e+07	2.33654e+07	3.8307e+07
LGEHNIDVLEGNEQFINAAK (+2)	192	2210.1	2211.39	1	contam_gi|136429|sp|P00761|TRYP_PIG	#N/A	3.00031e+07	15547458	8.06203e+06	6057078	5.18779e+06	8.5877e+06	9095533	1.34094e+07	30399004	14939537	4276828	9.24207e+06	5.21851e+07	1.6223e+07	2.02374e+07	3.24254e+07	8.33337e+07	1.23595e+07	1.72401e+07	3.04758e+07	1.57468e+07	2.67024e+07	3.45584e+07	2.95763e+07
IITHPNFNGNTLDNDIMLIK (+2)	156	2282.17	2283.6	1	contam_gi|136429|sp|P00761|TRYP_PIG	#N/A	1.08074e+07	2.00712e+06	5.42815e+06	3.98619e+06	4.43575e+06	7625485	5.93731e+06	8.56401e+06	1.12062e+07	4.6368e+06	4.36295e+06	3.78305e+06	2.10652e+07	6.57466e+06	9.03678e+06	8.32005e+06	3.48895e+07	8.02725e+06	8.43941e+06	2.08334e+07	1.09758e+07	1.31348e+07	9.49487e+06	1.68562e+07
IITHPNFNGNTLDNDIM[16]LIK (+3)	62	2298.17	2299.6	1	contam_gi|136429|sp|P00761|TRYP_PIG	#N/A	9422266	2447305	3.30026e+06	725282	3.36821e+06	0	6.90397e+06	15072812	12563194	6522540	3.80098e+06	0	10951388	4850177	2.34932e+06	8.30149e+06	2.52746e+07	8270500	7579978	2.11975e+07	1.55032e+07	8.32734e+06	6.97793e+06	1.5142e+07
IITHPNFNGNTLDNDIM[16]LIK (+2)	116	2298.17	2299.6	1	contam_gi|136429|sp|P00761|TRYP_PIG	#N/A	3.07407e+06	1.83254e+06	2.11686e+06	1.64433e+06	1.60857e+06	908315	1.86294e+06	2.22228e+06	3.87927e+06	1.34102e+06	1.73915e+06	1.31283e+06	6.51035e+06	3360506	5.083e+06	2.34229e+06	8.81067e+06	4.86153e+06	2.98403e+06	7.86737e+06	6.06822e+06	5.30746e+06	4.30941e+06	5.27119e+06
[43]LGEHNIDVLEGNEQFINAAK (+2)	21	2253.1	2254.39	1	contam_gi|136429|sp|P00761|TRYP_PIG	#N/A	0	0	401667	0	327051	0	0	798775	2.22285e+06	0	0	0	3576433	0	1.26982e+06	1.4714e+06	4.2608e+06	631594	1.1308e+06	2.44183e+06	1.08231e+06	673564	1.76277e+06	1.03036e+06
SC[57]AAAGTEC[57]LISGWGNTK (+2)	22	1881.83	1883.01	1	contam_gi|136429|sp|P00761|TRYP_PIG	#N/A	1.94622e+06	0	153809	0	387341	1.93542e+06	0	663204	2184430	0	0	931380	2940276	0	0	0	1273364	169623	1.35226e+06	0	547335	578314	731812	913532
VC[57]NYVNWIQQTIAAN (+2)	10	1792.86	1793.97	1	contam_gi|136429|sp|P00761|TRYP_PIG	#N/A	0	2.79476e+06	0	0	0	0	1.58875e+06	4870063	0	0	0	0	644284	0	0	0	190295	0	0	0	0	6.30863e+06	0	0
[43]LGEHNIDVLEGNEQFINAAK (+3)	10	2253.1	2254.39	1	contam_gi|136429|sp|P00761|TRYP_PIG	#N/A	0	0	0	0	0	0	0	0	0	0	0	0	1.97845e+06	0	0	1.14997e+06	1.35268e+06	0	0	1.41105e+06	549676	264211	1.15912e+06	778328
[43]IITHPNFNGNTLDNDIMLIK (+2)	7	2325.18	2326.61	1	contam_gi|136429|sp|P00761|TRYP_PIG	#N/A	0	0	0	0	0	0	0	0	0	0	0	0	0	0	0	0	1.39187e+06	0	0	799738	233907	234124	203227	386981
[43]VATVSLPR (+2)	5	884.508	885.001	1	contam_gi|136429|sp|P00761|TRYP_PIG	#N/A	0	343332	0	0	0	0	0	944259	0	0	0	0	0	0	0	0	0	0	0	0	0	1309298	0	0
[43]LSSPATLNSR (+2)	1	1087.56	1088.15	1	contam_gi|136429|sp|P00761|TRYP_PIG	#N/A	0	0	0	0	0	0	0	0	0	0	0	0	0	0	0	0	0	0	0	0	0	1.65572e+06	0	0
LGEHNIDVLEGNEQFINAAKIITHPNFNGNTLDNDIM[16]LIK (+4)	6	4490.25	4492.97	1	contam_gi|136429|sp|P00761|TRYP_PIG	#N/A	0	0	0	148480	0	0	0	0	0	0	0	0	0	0	0	347231	0	0	763582	0	0	0	0	0
[43]IITHPNFNGNTLDNDIMLIK (+3)	3	2325.18	2326.61	1	contam_gi|136429|sp|P00761|TRYP_PIG	#N/A	0	0	0	0	0	0	0	0	0	0	0	0	0	0	0	0	814909	0	0	0	0	0	177867	0
LGEHNIDVLEGNEQFINAAKIITHPNFNGNTLDNDIM[16]LIK (+3)	5	4490.25	4492.97	1	contam_gi|136429|sp|P00761|TRYP_PIG	#N/A	0	0	0	0	0	240710	0	0	0	0	0	214476	0	0	0	163359	0	175256	0	0	0	0	0	0
[43]IITHPNFNGNTLDNDIM[16]LIK (+3)	2	2341.17	2342.6	1	contam_gi|136429|sp|P00761|TRYP_PIG	#N/A	0	0	0	0	0	0	0	0	0	0	0	0	0	0	0	0	455662	0	0	0	0	0	152482	0
[43]IITHPNFNGNTLDNDIM[16]LIK (+2)	3	2341.17	2342.6	1	contam_gi|136429|sp|P00761|TRYP_PIG	#N/A	0	0	0	0	0	0	0	0	0	0	0	0	0	0	0	0	0	0	0	374453	0	0	111305	0
IITHPNFNGNTLDNDIM[16]LIKLSSPATLNSR (+3)	1	3324.71	3326.73	1	contam_gi|136429|sp|P00761|TRYP_PIG	#N/A	0	0	0	0	0	0	0	0	324659	0	0	0	0	0	0	0	0	0	0	0	0	0	0	0
VC[57]NYVNWIQQTIAAN (+3)	1	1792.86	1793.97	1	contam_gi|136429|sp|P00761|TRYP_PIG	#N/A	0	0	0	0	0	0	0	0	0	0	0	0	0	0	0	0	0	0	0	0	0	201456	0	0
LGEHNIDVLEGNEQFINAAKIITHPNFNGNTLDNDIMLIK (+4)	1	4474.26	4476.97	1	contam_gi|136429|sp|P00761|TRYP_PIG	#N/A	0	0	0	0	0	0	0	0	105364	0	0	0	0	0	0	0	0	0	0	0	0	0	0	0
LASYLDKVR (+2)	28	1063.6	1064.24	5	contam_sp|P02533|K1CN_HUMAN	#N/A	1.53869e+06	0	565952	0	0	1.34605e+06	1.45917e+06	2.09655e+06	1.42385e+06	0	4185395	1.36739e+06	1.00684e+07	4.44525e+06	8735733	8955194	3.76002e+06	2.63042e+06	0	1.13744e+07	1.62643e+06	5.57521e+06	6.95281e+06	5601129
LAADDFR (+2)	16	806.392	806.863	6	contam_sp|P02533|K1CN_HUMAN	#N/A	2353317	0	0	513458	0	1.9844e+06	0	0	0	0	1.5676e+06	0	15642624	2.27221e+06	3.92608e+06	0	2.12146e+06	860445	1.13071e+06	3.55795e+06	636575	410913	1.86245e+06	3.67328e+06
VTMQNLNDR (+2)	11	1089.52	1090.21	4	contam_sp|P02533|K1CN_HUMAN	#N/A	1.52206e+06	0	0	0	0	0	0	0	0	0	1404203	0	6.63033e+06	0	0	1.91949e+06	2.73614e+06	0	0	2456903	706919	814949	2319775	1.1992e+06
IRDWYQR (+2)	10	1035.53	1036.14	3	contam_sp|P02533|K1CN_HUMAN	#N/A	351626	0	0	0	0	0	0	0	0	0	0	0	2.48065e+06	0	1.05426e+06	1.0204e+06	0	0	330299	2.00173e+06	0	179198	1.15787e+06	0
EVATNSELVQSGK (+2)	4	1360.68	1361.45	1	contam_sp|P02533|K1CN_HUMAN	#N/A	0	0	0	0	0	0	0	0	0	0	0	0	1966471	0	0	0	0	0	0	1.20611e+06	0	0	1.38667e+06	485106
TKYETELNLR (+2)	1	1265.66	1266.4	1	contam_sp|P02533|K1CN_HUMAN	#N/A	0	0	0	0	0	0	0	0	0	0	0	0	0	0	0	0	0	0	0	5.00562e+06	0	0	0	0
TRLEQEIATYR (+2)	6	1378.72	1379.52	5	contam_sp|P02533|K1CN_HUMAN	#N/A	0	0	0	0	0	0	0	0	0	0	0	0	968892	0	0	0	763381	0	0	1.79082e+06	0	0	943648	0
ALEEANADLEVK (+2)	7	1300.65	1301.4	3	contam_sp|P02533|K1CN_HUMAN	#N/A	0	0	0	0	0	0	0	0	0	0	572722	0	1.20224e+06	0	0	0	346279	0	0	1112407	0	0	951890	0
VTM[16]QNLNDRLASYLDKVR (+3)	8	2151.11	2152.43	2	contam_sp|P02533|K1CN_HUMAN	#N/A	0	0	0	205412	0	0	0	0	0	0	0	0	0	829792	247364	0	0	609876	1.46208e+06	0	0	0	0	0
APSTYGGGLSVSSSR (+2)	4	1424.69	1425.5	1	contam_sp|P02533|K1CN_HUMAN	#N/A	0	0	0	0	0	0	0	0	0	0	0	0	844785	0	0	711206	0	0	0	406791	0	0	1.31851e+06	0
VTMQNLNDRLASYLDKVR (+3)	16	2135.12	2136.43	2	contam_sp|P02533|K1CN_HUMAN	#N/A	0	0	0	756123	0	626070	121745	0	0	0	0	0	103525	727343	120458	164217	0	139166	336548	0	0	0	0	0
GSC[57]GIGGGIGGGSSR (+2)	3	1277.58	1278.32	1	contam_sp|P02533|K1CN_HUMAN	#N/A	0	0	0	0	0	0	0	0	0	0	0	0	984172	0	0	0	511751	0	0	0	0	0	763400	0
VLDELTLAR (+2)	6	1028.59	1029.19	3	contam_sp|P02533|K1CN_HUMAN	#N/A	0	0	0	0	0	0	0	0	0	0	0	0	751616	0	413447	0	124774	0	0	0	0	0	294872	367582
QRPAEIKDYSPYFK (+2)	6	1740.88	1741.94	1	contam_sp|P02533|K1CN_HUMAN	#N/A	0	0	0	0	0	0	0	0	0	0	0	0	417911	0	514457	0	0	0	230842	599473	0	0	151597	0
GQVGGDVNVEM[16]DAAPGVDLSR (+2)	4	2100.97	2102.24	1	contam_sp|P02533|K1CN_HUMAN	#N/A	0	0	0	0	0	0	0	0	0	0	0	0	0	0	0	0	704264	0	0	0	0	147641	1.04365e+06	0
ILNEM[16]RDQYEK (+2)	2	1453.69	1454.6	1	contam_sp|P02533|K1CN_HUMAN	#N/A	0	0	0	0	0	0	0	0	0	0	0	0	0	459024	0	0	0	0	0	768351	0	0	0	0
ISSVLAGGSC[57]R (+2)	3	1105.55	1106.22	1	contam_sp|P02533|K1CN_HUMAN	#N/A	0	0	0	0	0	0	0	0	0	0	0	0	0	0	0	0	209872	0	0	246055	0	0	576569	0
ASLENSLEETKGR (+2)	1	1432.72	1433.52	3	contam_sp|P02533|K1CN_HUMAN	#N/A	0	0	0	0	0	0	0	0	0	0	0	0	0	0	0	0	0	0	0	937205	0	0	0	0
LLEGEDAHLSSSQFSSGSQSSR (+3)	2	2308.06	2309.36	1	contam_sp|P02533|K1CN_HUMAN	#N/A	0	0	0	0	0	0	0	0	0	0	0	0	0	0	0	0	0	0	0	345586	0	0	426763	0
YC[57]M[16]QLAQIQEM[16]IGSVEEQLAQLR (+3)	24	2769.31	2771.11	1	contam_sp|P02533|K1CN_HUMAN	#N/A	58546.3	0	0	0	0	0	0	0	0	0	0	0	374992	0	0	60953.6	43390.2	0	0	112625	0	44289.9	73104.8	0
VTM[16]QNLNDR (+2)	13	1105.52	1106.21	4	contam_sp|P02533|K1CN_HUMAN	#N/A	0	0	0	0	0	0	0	0	0	0	0	0	0	0	0	0	42981.5	0	0	0	0	0	545564	0
ASLENSLEETK (+2)	1	1219.59	1220.28	3	contam_sp|P02533|K1CN_HUMAN	#N/A	0	0	0	0	0	0	0	0	0	0	0	0	0	0	0	0	0	0	0	0	0	0	544939	0
LLEGEDAHLSSSQFSSGSQSSR (+2)	2	2308.06	2309.36	1	contam_sp|P02533|K1CN_HUMAN	#N/A	0	0	0	0	0	0	0	0	0	0	0	0	0	0	0	0	0	0	0	0	0	0	543313	0
NHEEEMNALR (+2)	1	1241.55	1242.32	1	contam_sp|P02533|K1CN_HUMAN	#N/A	0	0	0	0	0	0	0	0	0	0	0	0	0	0	0	0	0	0	0	370252	0	0	0	0
DAEEWFFTKTEELNR (+2)	1	1913.88	1915.02	1	contam_sp|P02533|K1CN_HUMAN	#N/A	0	0	0	0	0	0	0	0	0	0	0	0	0	0	0	0	0	0	0	306183	0	0	0	0
ADLEM[16]QIESLKEELAYLKK (+3)	1	2266.18	2267.59	1	contam_sp|P02533|K1CN_HUMAN	#N/A	0	0	0	0	0	0	0	0	0	0	0	0	275280	0	0	0	0	0	0	0	0	0	0	0
TRLEQEIATYRR (+3)	1	1534.82	1535.7	3	contam_sp|P02533|K1CN_HUMAN	#N/A	0	0	0	0	0	0	0	0	0	0	0	0	0	0	0	225243	0	0	0	0	0	0	0	0
QFTSSSSM[16]KGSC[57]GIGGGIGGGSSR (+3)	1	2277.01	2278.4	1	contam_sp|P02533|K1CN_HUMAN	#N/A	0	0	0	0	0	0	0	0	0	0	0	0	0	0	0	0	0	0	0	200078	0	0	0	0
LEQEIATYR (+2)	1	1121.57	1122.23	6	contam_sp|P02533|K1CN_HUMAN	#N/A	0	0	0	0	0	0	0	0	0	0	0	0	0	0	0	0	187285	0	0	0	0	0	0	0
GQVGGDVNVEMDAAPGVDLSR (+2)	2	2084.98	2086.24	1	contam_sp|P02533|K1CN_HUMAN	#N/A	0	0	0	0	0	0	0	0	0	0	0	0	0	0	0	0	0	0	0	0	0	0	186327	0
FLEQQNQVLQTK (+2)	40	1474.78	1475.65	1	contam_sp|P04264|K2C1_HUMAN	#N/A	13223034	0	1.07346e+06	3.2471e+06	445504	4.80207e+06	877882	8193407	23319414	0	14910921	0	6.20408e+07	7.07648e+06	21814914	26894248	1.67319e+07	4.03849e+06	11729360	3.81305e+07	2.8738e+06	8519882	23051358	11278208
SLDLDSIIAEVK (+2)	91	1301.71	1302.47	1	contam_sp|P04264|K2C1_HUMAN	#N/A	12577456	1.51468e+06	1.14774e+06	3.32921e+06	785932	2.14114e+07	1.47473e+06	7.9344e+06	9951667	6127424	9.31365e+06	3.0743e+06	4.49733e+07	8.93743e+06	16878816	11098445	1.86611e+07	7.06026e+06	11262914	2.26647e+07	2.36891e+06	5202561	1.04721e+07	8330774
[43]EDLARLLR (+2)	5	1027.58	1028.14	2	contam_sp|P04264|K2C1_HUMAN	#N/A	0	0	0	0	0	0	0	0	105394456	0	0	0	0	0	0	0	70685440	0	0	0	0	0	69787384	0
SLNNQFASFIDKVR (+2)	60	1637.85	1638.82	1	contam_sp|P04264|K2C1_HUMAN	#N/A	3.92074e+06	0	890023	1.86024e+06	827954	4878239	4273624	5498757	2.22894e+06	1.61224e+06	7.90548e+06	1.05961e+06	16227376	9.8445e+06	1.06075e+07	8364657	7.20173e+06	4.96912e+06	4608561	13518230	1.80986e+06	5.6511e+06	8.45419e+06	4.52636e+06
WELLQQVDTSTR (+2)	49	1474.74	1475.6	1	contam_sp|P04264|K2C1_HUMAN	#N/A	660850	0	0	0	0	0	1.38403e+06	2.18872e+06	969745	1.29097e+06	4311695	0	2.80236e+07	2.74779e+06	9979566	1.32803e+07	12402330	1.71079e+06	1.05561e+06	1.55275e+07	2289073	3.23159e+06	18565801	6.4608e+06
NKYEDEINKR (+2)	29	1307.65	1308.4	4	contam_sp|P04264|K2C1_HUMAN	#N/A	6.3612e+06	0	717015	1.44782e+06	544801	0	1075327	1.68756e+06	0	1.51349e+06	2795188	0	26222291	6320654	8.10623e+06	9.92968e+06	9.57511e+06	2577827	0	1.62398e+07	1.0486e+06	3.22559e+06	1.13112e+07	4.25804e+06
GSYGSGGSSYGSGGGSYGSGGGGGGHGSYGSGSSSGGYR (+3)	60	3311.3	3313.16	1	contam_sp|P04264|K2C1_HUMAN	#N/A	2.75082e+06	228645	1.05107e+06	1.51893e+06	674574	2.09224e+06	2396555	2.71318e+06	1.77839e+06	1.8349e+06	5879484	648668	1.18664e+07	1.23203e+06	4.6462e+06	6.24239e+06	1.29826e+07	2.09667e+06	1.5503e+06	1.16611e+07	2.0465e+06	4.03578e+06	1.39332e+07	4.94913e+06
TNAENEFVTIKK (+2)	29	1392.72	1393.54	1	contam_sp|P04264|K2C1_HUMAN	#N/A	1.86366e+06	0	0	849735	828235	2.77017e+06	1715131	3.32703e+06	3.17559e+06	2.91358e+06	5212808	1.0941e+06	1.7932e+07	4967397	6.66378e+06	0	570416	0	0	1.60716e+07	0	4.79319e+06	6046122	7.10964e+06
SKAEAESLYQSK (+2)	31	1339.66	1340.44	1	contam_sp|P04264|K2C1_HUMAN	#N/A	0	25509.4	933578	2.11489e+06	376432	1.69574e+06	1.74184e+06	1.07503e+06	309181	1.22164e+06	3.71791e+06	124430	18816294	1.70822e+06	5.07888e+06	7.2964e+06	1.54868e+07	0	0	8.33563e+06	2.558e+06	1831276	0	6.78817e+06
FSSC[57]GGGGGSFGAGGGFGSR (+2)	165	1764.73	1765.79	1	contam_sp|P04264|K2C1_HUMAN	#N/A	2.31723e+06	590578	388462	581584	528393	1228318	1.39349e+06	2.96939e+06	2.93535e+06	1.33674e+06	4.66949e+06	1116418	1.47524e+07	3.27619e+06	2.2309e+06	4.43659e+06	6.12782e+06	1.98239e+06	364330	9.27286e+06	1.6383e+06	3.62846e+06	8.02598e+06	3380783
QISNLQQSISDAEQR (+2)	33	1715.84	1716.8	1	contam_sp|P04264|K2C1_HUMAN	#N/A	4.67145e+06	0	323073	794480	246691	3.4342e+06	141335	0	5803081	1.54065e+06	1.6183e+06	618838	14289379	1.1306e+06	4.40097e+06	3.37639e+06	6.3873e+06	1.3829e+06	1.61764e+06	1.08634e+07	1.10441e+06	1.28817e+06	8.24433e+06	1.64798e+06
SLNNQFASFIDK (+2)	54	1382.68	1383.5	1	contam_sp|P04264|K2C1_HUMAN	#N/A	2.6445e+06	488122	408807	468006	672547	1.29275e+06	932804	1.30367e+06	2.55678e+06	1.1331e+06	1.31525e+06	514439	9.58461e+06	1.98716e+06	5.0251e+06	3394674	8.27311e+06	924480	1058572	9.77352e+06	1.39497e+06	1.10577e+06	7.03902e+06	2.6535e+06
GGGGGGYGSGGSSYGSGGGSYGSGGGGGGGR (+2)	42	2382.94	2384.26	1	contam_sp|P04264|K2C1_HUMAN	#N/A	460023	0	0	1.04566e+06	340683	2.76576e+06	78599.9	2.76752e+06	1823695	260567	1.5753e+06	267844	6782871	2.79583e+06	2.75043e+06	3.22072e+06	6.12114e+06	0	234631	3.22092e+06	912132	1.55542e+06	7475956	764658
SKAEAESLYQSKYEELQITAGR (+3)	55	2500.24	2501.7	1	contam_sp|P04264|K2C1_HUMAN	#N/A	219865	0	0	1.16233e+06	0	0	850371	1.07481e+06	922108	1.64202e+06	4.11627e+06	921596	3.49254e+06	2.9481e+06	3733688	4.40254e+06	814106	1131133	2.71062e+06	3.40075e+06	390353	2.00281e+06	788542	2.07315e+06
LLRDYQELMNTK (+2)	27	1522.78	1523.75	2	contam_sp|P04264|K2C1_HUMAN	#N/A	446619	0	0	0	0	462128	0	0	1.63785e+06	0	2309975	859352	5.67723e+06	2.00058e+06	3.01474e+06	2.79272e+06	2.24161e+06	909970	1200197	5.97396e+06	857297	1.98988e+06	2.84019e+06	1.87759e+06
NMQDMVEDYR (+2)	9	1299.52	1300.42	1	contam_sp|P04264|K2C1_HUMAN	#N/A	3593378	0	0	0	0	0	0	0	0	0	1.34926e+06	0	12047057	0	2367087	1.6363e+06	3407745	0	0	9333950	0	0	1.79828e+06	0
LLRDYQELM[16]NTK (+2)	10	1538.78	1539.75	2	contam_sp|P04264|K2C1_HUMAN	#N/A	0	0	0	0	0	0	0	0	0	0	0	0	7097151	1.96124e+06	2.76879e+06	4447433	1747515	1.07483e+06	0	5.59787e+06	0	0	6220154	2.417e+06
LRSEIDNVKK (+2)	6	1200.68	1201.37	1	contam_sp|P04264|K2C1_HUMAN	#N/A	0	0	0	0	0	0	0	0	0	0	1.45853e+06	0	10575039	0	0	0	3576261	0	0	5.35081e+06	2.27132e+06	0	8433635	0
FASFIDKVR (+2)	32	1081.59	1082.25	5	contam_sp|P04264|K2C1_HUMAN	#N/A	932773	177026	142079	161445	111365	264640	274016	512030	526158	0	849428	0	4.82763e+06	1.45167e+06	3.30999e+06	1.65215e+06	1.48108e+06	593167	575106	3.621e+06	894676	826550	1.75938e+06	1.91864e+06
YEELQITAGR (+2)	23	1178.59	1179.28	1	contam_sp|P04264|K2C1_HUMAN	#N/A	901490	0	0	369416	0	2.21737e+06	0	0	0	0	2.27536e+06	0	2855373	850810	0	0	3.70841e+06	0	0	5.24561e+06	846533	2.04458e+06	434432	4.73262e+06
NKLNDLEDALQQAKEDLAR (+3)	19	2183.12	2184.36	1	contam_sp|P04264|K2C1_HUMAN	#N/A	0	0	0	0	0	0	0	0	0	0	300449	0	1.05329e+07	0	3.72783e+06	4.13675e+06	3.55501e+06	0	2.96551e+06	263223	706780	0	0	0
NSKIEISELNR (+2)	15	1301.69	1302.43	1	contam_sp|P04264|K2C1_HUMAN	#N/A	0	0	0	394692	236514	0	253059	0	0	0	1.43808e+06	0	1.7816e+06	527515	1181270	1.41276e+06	3017208	0	0	3.96108e+06	0	2.13276e+06	4.49299e+06	1.47311e+06
AEAESLYQSK (+2)	10	1124.53	1125.19	1	contam_sp|P04264|K2C1_HUMAN	#N/A	0	0	0	0	0	0	289956	0	0	0	479423	0	6.1621e+06	0	0	1.4452e+06	502754	0	0	5929713	0	0	5265197	1066537
MSGEC[57]APNVSVSVSTSHTTISGGGSR (+3)	46	2564.16	2565.72	1	contam_sp|P04264|K2C1_HUMAN	#N/A	255530	0	0	0	0	0	0	0	0	577920	2.05257e+06	0	2.86112e+06	0	1.17726e+06	1.01857e+06	2.73176e+06	0	0	2909600	0	625848	2.83223e+06	674168
DVDGAYMTK (+2)	8	998.438	999.096	1	contam_sp|P04264|K2C1_HUMAN	#N/A	0	0	0	0	0	0	0	0	0	0	0	0	1.68287e+06	0	984600	0	3673809	0	0	0	925628	654033	4993715	2.90478e+06
FLEQQNQVLQTKWELLQQVDTSTR (+3)	41	2931.51	2933.23	1	contam_sp|P04264|K2C1_HUMAN	#N/A	0	0	0	1.66933e+06	0	1.75491e+06	350641	841201	0	0	1.63147e+06	0	986901	1.89712e+06	1.07712e+06	1.33924e+06	0	900988	1511273	48116.9	0	447541	0	619000
QISNLQQSISDAEQRGENALKDAK (+4)	14	2642.33	2643.82	1	contam_sp|P04264|K2C1_HUMAN	#N/A	0	0	0	0	0	0	894967	1.53004e+06	0	809911	0	0	4.32897e+06	0	3.01566e+06	0	0	955170	1.40844e+06	347505	525343	0	136976	1.01265e+06
KYEDEINKR (+2)	15	1193.6	1194.29	5	contam_sp|P04264|K2C1_HUMAN	#N/A	0	0	0	485791	856999	0	451214	0	0	218125	382038	0	4.02356e+06	0	0	2.01302e+06	663466	0	0	2.30097e+06	0	0	3.36931e+06	0
NMQDMVEDYRNKYEDEINKR (+3)	14	2589.16	2590.8	1	contam_sp|P04264|K2C1_HUMAN	#N/A	0	0	0	318814	0	0	0	0	0	0	0	361842	4.16058e+06	1.29128e+06	1828459	783125	144787	558307	1.28267e+06	0	0	1.25738e+06	0	705072
SKAEAESLYQSKYEELQITAGR (+2)	34	2500.24	2501.7	1	contam_sp|P04264|K2C1_HUMAN	#N/A	0	0	0	524313	0	365432	0	395713	0	434790	584835	268322	1.06312e+06	1.26672e+06	1.26055e+06	921238	134488	405166	1.16041e+06	413009	0	586180	0	466163
DYQELMNTK (+2)	7	1140.51	1141.25	2	contam_sp|P04264|K2C1_HUMAN	#N/A	0	0	0	0	0	0	0	0	0	0	0	0	0	0	0	0	1.48392e+06	0	0	5.60666e+06	423972	156326	2.09158e+06	315681
NKLNDLEDALQQAK (+2)	8	1598.83	1599.74	1	contam_sp|P04264|K2C1_HUMAN	#N/A	408049	0	0	0	0	0	0	0	0	0	0	0	0	0	406892	719104	2.19635e+06	0	0	2.76909e+06	0	0	3.18723e+06	0
M[16]SGEC[57]APNVSVSVSTSHTTISGGGSR (+3)	29	2580.15	2581.71	1	contam_sp|P04264|K2C1_HUMAN	#N/A	0	0	0	0	0	0	0	0	0	0	0	0	1.4256e+06	0	0	0	3.16362e+06	0	0	3.18134e+06	0	0	935408	0
LDSELKNM[16]QDM[16]VEDYR (+2)	10	2016.88	2018.17	1	contam_sp|P04264|K2C1_HUMAN	#N/A	0	0	0	0	0	0	0	538220	0	0	445832	0	1801983	0	0	542642	1.09548e+06	0	0	862480	208344	0	3.20128e+06	0
NMQDM[16]VEDYR (+2)	6	1315.52	1316.41	1	contam_sp|P04264|K2C1_HUMAN	#N/A	0	0	0	0	0	0	0	0	0	0	0	0	3.19673e+06	0	0	0	1.68651e+06	0	0	2.78728e+06	0	0	822784	0
NM[16]QDM[16]VEDYRNKYEDEINKR (+3)	9	2621.15	2622.79	1	contam_sp|P04264|K2C1_HUMAN	#N/A	751301	0	0	0	0	0	0	0	0	0	0	0	3154659	0	1.18932e+06	1.20852e+06	0	0	575209	1.60021e+06	0	0	0	0
MSGEC[57]APNVSVSVSTSHTTISGGGSR (+2)	39	2564.16	2565.72	1	contam_sp|P04264|K2C1_HUMAN	#N/A	0	0	0	0	0	0	0	0	0	0	591162	0	2.1721e+06	0	711561	931212	530346	0	0	1.62642e+06	0	311881	1.17903e+06	187276
LLRDYQELMNTK (+3)	9	1522.78	1523.75	2	contam_sp|P04264|K2C1_HUMAN	#N/A	0	0	0	0	0	0	0	0	0	0	0	0	1379242	0	1.05653e+06	0	907744	0	481771	1820154	0	497167	979669	654605
IEISELNR (+2)	4	972.524	973.082	1	contam_sp|P04264|K2C1_HUMAN	#N/A	1.38577e+06	0	0	0	0	0	0	0	0	0	0	0	5.35848e+06	0	0	0	673760	0	0	315649	0	0	0	0
GGGGGGYGSGGSSYGSGGGSYGSGGGGGGGR (+3)	12	2382.94	2384.26	1	contam_sp|P04264|K2C1_HUMAN	#N/A	0	0	0	0	0	592412	0	338115	0	0	291285	0	1.07066e+06	802284	509115	0	549115	0	0	544505	0	0	1.3097e+06	169983
DYQELM[16]NTK (+2)	4	1156.51	1157.25	2	contam_sp|P04264|K2C1_HUMAN	#N/A	0	0	0	0	0	0	0	0	0	0	0	0	2.66009e+06	0	0	0	902901	0	0	0	252542	0	2.33619e+06	0
NMQDM[16]VEDYRNKYEDEINKR (+3)	5	2605.15	2606.79	1	contam_sp|P04264|K2C1_HUMAN	#N/A	0	0	0	0	0	0	0	0	0	0	0	0	2626528	0	1.32713e+06	2.14128e+06	0	0	0	0	0	0	0	0
M[16]SGEC[57]APNVSVSVSTSHTTISGGGSR (+2)	25	2580.15	2581.71	1	contam_sp|P04264|K2C1_HUMAN	#N/A	0	0	0	0	0	0	0	0	0	0	0	0	785749	0	0	602441	358908	0	0	1.8605e+06	0	312844	1.88676e+06	265687
LRSEIDNVK (+2)	5	1072.59	1073.2	1	contam_sp|P04264|K2C1_HUMAN	#N/A	0	0	0	0	0	0	0	0	0	0	0	0	0	0	580359	0	1.14115e+06	0	0	1.66042e+06	0	0	1.84112e+06	583515
LNDLEDALQQAKEDLAR (+3)	12	1940.98	1942.09	1	contam_sp|P04264|K2C1_HUMAN	#N/A	0	0	0	0	0	0	0	0	0	0	0	0	1.39234e+06	0	615800	434875	630167	0	0	1.82895e+06	0	0	613531	0
TNAENEFVTIKK (+3)	3	1392.72	1393.54	1	contam_sp|P04264|K2C1_HUMAN	#N/A	0	0	0	0	0	0	0	0	0	0	0	0	3.30216e+06	0	1.13529e+06	978073	0	0	0	0	0	0	0	0
LNDLEDALQQAK (+2)	4	1356.69	1357.47	1	contam_sp|P04264|K2C1_HUMAN	#N/A	0	0	0	0	0	0	0	0	0	0	0	0	2.21341e+06	0	0	0	418190	0	0	1.65459e+06	0	0	1.08732e+06	0
QISNLQQSISDAEQRGENALKDAK (+3)	9	2642.33	2643.82	1	contam_sp|P04264|K2C1_HUMAN	#N/A	0	0	0	0	0	0	0	0	0	0	0	0	0	0	0	1.73882e+06	0	0	0	1.52022e+06	0	0	677495	0
EQIKSLNNQFASFIDKVR (+3)	4	2136.13	2137.39	1	contam_sp|P04264|K2C1_HUMAN	#N/A	0	0	0	3.82821e+06	0	0	0	0	0	0	0	0	0	0	0	0	0	0	0	0	0	0	0	0
NKLNDLEDALQQAKEDLAR (+2)	7	2183.12	2184.36	1	contam_sp|P04264|K2C1_HUMAN	#N/A	0	0	0	0	0	0	0	0	0	0	0	0	1.47295e+06	0	512447	643891	317054	0	0	0	0	586055	0	0
LDSELKNM[16]QDM[16]VEDYRNKYEDEINKR (+3)	4	3306.51	3308.56	1	contam_sp|P04264|K2C1_HUMAN	#N/A	0	0	0	0	0	0	0	0	0	0	0	0	0	0	885868	1.39398e+06	0	0	0	0	0	0	0	1.2365e+06
LRSEIDNVKK (+3)	5	1200.68	1201.37	1	contam_sp|P04264|K2C1_HUMAN	#N/A	0	0	0	0	0	0	0	0	0	0	0	0	1.04746e+06	0	381696	0	0	0	0	1.01597e+06	0	0	0	392901
[43]SLNNQFASFIDKVR (+2)	6	1680.86	1681.83	1	contam_sp|P04264|K2C1_HUMAN	#N/A	0	0	0	0	0	0	0	0	0	0	0	0	593576	0	600093	501895	0	0	0	541348	0	0	348282	0
LDSELKNMQDMVEDYR (+2)	4	1984.89	1986.18	1	contam_sp|P04264|K2C1_HUMAN	#N/A	0	0	0	0	0	0	0	0	0	0	0	0	860799	0	701857	539686	0	0	0	0	0	0	344239	0
SLVNLGGSK (+2)	1	873.492	873.994	1	contam_sp|P04264|K2C1_HUMAN	#N/A	0	0	0	0	0	0	0	0	0	0	0	0	0	0	0	0	0	0	0	0	0	0	2357307	0
NKYEDEINKR (+3)	2	1307.65	1308.4	4	contam_sp|P04264|K2C1_HUMAN	#N/A	339414	0	0	0	0	0	0	0	0	0	0	0	0	0	0	0	0	0	0	2.00258e+06	0	0	0	0
SGGGFSSGSAGIINYQR (+2)	4	1656.79	1657.74	1	contam_sp|P04264|K2C1_HUMAN	#N/A	0	0	0	436901	0	0	0	0	0	0	0	0	763239	0	0	0	0	0	0	0	0	0	694963	219464
[43]FLEQQNQVLQTK (+2)	1	1517.78	1518.65	1	contam_sp|P04264|K2C1_HUMAN	#N/A	0	0	0	0	0	0	0	0	0	0	0	0	0	0	0	0	0	0	0	0	0	2.10698e+06	0	0
KQISNLQQSISDAEQR (+2)	6	1843.94	1844.98	1	contam_sp|P04264|K2C1_HUMAN	#N/A	0	0	0	0	0	0	0	0	284035	0	0	0	588392	0	0	0	203530	0	0	675636	0	0	322522	0
SISISVAR (+2)	3	831.481	831.957	1	contam_sp|P04264|K2C1_HUMAN	#N/A	0	0	0	0	0	0	0	0	0	0	0	0	508739	0	0	0	0	0	0	599794	0	0	960882	0
TLLEGEESR (+2)	1	1032.51	1033.09	1	contam_sp|P04264|K2C1_HUMAN	#N/A	0	0	0	0	0	0	0	0	0	0	0	0	0	0	0	1.93737e+06	0	0	0	0	0	0	0	0
LLRDYQELM[16]NTK (+3)	2	1538.78	1539.75	2	contam_sp|P04264|K2C1_HUMAN	#N/A	0	0	0	0	0	0	0	0	0	0	0	0	0	0	0	0	0	0	0	867554	0	0	957258	0
NKLNDLEDALQQAKEDLAR (+4)	4	2183.12	2184.36	1	contam_sp|P04264|K2C1_HUMAN	#N/A	0	0	0	0	0	0	0	0	0	0	0	0	1.17356e+06	0	319430	0	0	0	0	0	0	0	0	174735
SLVNLGGSKSISISVAR (+2)	3	1686.96	1687.94	1	contam_sp|P04264|K2C1_HUMAN	#N/A	0	0	0	1.66469e+06	0	0	0	0	0	0	0	0	0	0	0	0	0	0	0	0	0	0	0	0
EREQIKSLNNQFASFIDKVR (+3)	6	2421.28	2422.69	1	contam_sp|P04264|K2C1_HUMAN	#N/A	0	0	0	1.63968e+06	0	0	0	0	0	0	0	0	0	0	0	0	0	0	0	0	0	0	0	0
SLVNLGGSKSISISVAR (+3)	7	1686.96	1687.94	1	contam_sp|P04264|K2C1_HUMAN	#N/A	0	0	0	1.51773e+06	0	0	0	0	0	0	0	0	0	0	0	0	0	0	0	0	0	0	0	0
AEAESLYQSKYEELQITAGR (+2)	4	2285.12	2286.45	1	contam_sp|P04264|K2C1_HUMAN	#N/A	0	0	0	294013	0	0	0	0	0	0	543174	0	0	0	644823	0	0	0	0	0	0	0	0	0
NM[16]QDM[16]VEDYR (+2)	5	1331.51	1332.41	1	contam_sp|P04264|K2C1_HUMAN	#N/A	0	0	0	0	0	0	0	0	0	0	0	0	0	0	0	0	298173	0	0	674769	0	0	474241	0
FASFIDK (+2)	3	826.423	826.936	5	contam_sp|P04264|K2C1_HUMAN	#N/A	0	0	0	0	0	0	0	0	0	0	0	0	805397	0	0	0	192859	0	0	443288	0	0	0	0
RRVDQLKSDQSR (+2)	6	1486.8	1487.62	1	contam_sp|P04264|K2C1_HUMAN	#N/A	0	0	0	0	0	0	0	179941	0	0	156498	0	172587	0	338847	0	0	279060	0	194007	0	0	0	0
THNLEPYFESFINNLR (+3)	14	1992.97	1994.17	1	contam_sp|P04264|K2C1_HUMAN	#N/A	0	0	0	232468	0	474555	93852.3	0	199620	0	171710	0	0	74527.1	46408.5	0	0	0	0	0	0	0	0	0
[43]SKAEAESLYQSK (+2)	1	1382.67	1383.44	1	contam_sp|P04264|K2C1_HUMAN	#N/A	0	0	0	0	0	0	0	0	0	0	0	0	0	0	0	0	0	0	0	1.22339e+06	0	0	0	0
NKLNDLEDALQQAK (+3)	3	1598.83	1599.74	1	contam_sp|P04264|K2C1_HUMAN	#N/A	0	0	0	0	0	0	0	0	0	0	0	0	527568	0	0	0	262014	0	0	385264	0	0	0	0
AEAESLYQSKYEELQITAGR (+3)	2	2285.12	2286.45	1	contam_sp|P04264|K2C1_HUMAN	#N/A	0	0	0	0	0	0	0	0	0	0	0	0	0	0	0	500475	0	0	658799	0	0	0	0	0
DVDGAYM[16]TK (+2)	4	1014.43	1015.09	1	contam_sp|P04264|K2C1_HUMAN	#N/A	0	0	0	0	0	0	0	0	0	0	0	0	0	0	0	0	188602	0	0	0	400499	0	525604	0
LDSELKNM[16]QDMVEDYR (+2)	3	2000.88	2002.18	1	contam_sp|P04264|K2C1_HUMAN	#N/A	0	0	0	0	0	0	0	0	0	0	0	0	0	0	0	0	168202	0	0	589857	0	0	320290	0
KQISNLQQSISDAEQRGENALKDAK (+3)	3	2770.42	2771.99	1	contam_sp|P04264|K2C1_HUMAN	#N/A	0	0	0	0	0	0	0	0	0	0	0	0	555124	0	222881	276397	0	0	0	0	0	0	0	0
QISNLQQSISDAEQRGENALK (+3)	1	2328.17	2329.48	1	contam_sp|P04264|K2C1_HUMAN	#N/A	0	0	0	0	0	0	0	0	0	0	0	0	0	0	0	0	0	0	0	0	0	0	955088	0
EQIKSLNNQFASFIDKVR (+2)	2	2136.13	2137.39	1	contam_sp|P04264|K2C1_HUMAN	#N/A	0	0	0	858960	0	0	0	0	0	0	0	0	0	0	0	0	0	0	0	0	0	0	0	0
LDSELKNM[16]QDM[16]VEDYR (+3)	1	2016.88	2018.17	1	contam_sp|P04264|K2C1_HUMAN	#N/A	0	0	0	0	0	0	0	0	0	0	0	0	0	0	0	0	0	0	0	0	0	0	801661	0
GSYGSGGSSYGSGGGSYGSGGGGGGHGSYGSGSSSGGYRGGSGGGGGGSSGGR (+3)	1	4298.71	4301.09	1	contam_sp|P04264|K2C1_HUMAN	#N/A	0	0	0	0	0	0	0	0	0	0	0	0	0	540785	0	0	0	0	0	0	0	0	0	0
FSSC[57]GGGGGSFGAGGGFGSR (+3)	2	1764.73	1765.79	1	contam_sp|P04264|K2C1_HUMAN	#N/A	0	0	0	0	0	0	0	0	0	0	0	0	0	0	0	0	0	0	0	427544	0	0	100005	0
SKAEAESLYQSKYEELQITAGR (+4)	2	2500.24	2501.7	1	contam_sp|P04264|K2C1_HUMAN	#N/A	0	0	0	0	0	0	0	0	0	0	0	0	0	0	491482	0	0	0	0	0	0	0	0	0
LDSELKNMQDMVEDYR (+3)	1	1984.89	1986.18	1	contam_sp|P04264|K2C1_HUMAN	#N/A	0	0	0	0	0	0	0	0	0	0	471766	0	0	0	0	0	0	0	0	0	0	0	0	0
LDSELKNMQDM[16]VEDYRNKYEDEINKR (+3)	1	3290.52	3292.56	1	contam_sp|P04264|K2C1_HUMAN	#N/A	0	0	0	0	0	0	0	0	0	0	0	0	0	0	0	434503	0	0	0	0	0	0	0	0
LDSELKNMQDM[16]VEDYR (+2)	3	2000.88	2002.18	1	contam_sp|P04264|K2C1_HUMAN	#N/A	0	0	0	0	0	0	0	0	0	0	0	0	0	0	430606	0	0	0	0	0	0	0	0	0
[43]SLDLDSIIAEVK (+2)	2	1344.71	1345.48	1	contam_sp|P04264|K2C1_HUMAN	#N/A	0	0	0	0	0	0	0	0	0	0	0	0	0	0	0	0	0	0	0	0	0	425341	0	0
RVDQLKSDQSR (+2)	15	1330.7	1331.44	1	contam_sp|P04264|K2C1_HUMAN	#N/A	0	0	0	0	0	0	54443.7	0	0	0	38527.1	0	0	0	21384.7	0	13863	0	0	78506.7	0	0	138181	21352.8
NSKIEISELNR (+3)	1	1301.69	1302.43	1	contam_sp|P04264|K2C1_HUMAN	#N/A	0	0	0	0	0	0	0	0	0	0	0	0	0	0	0	0	0	0	0	279699	0	0	0	0
RTNAENEFVTIKK (+2)	1	1548.83	1549.73	1	contam_sp|P04264|K2C1_HUMAN	#N/A	0	0	0	0	0	0	0	0	0	0	0	0	0	0	0	0	0	0	0	266314	0	0	0	0
KQISNLQQSISDAEQR (+3)	3	1843.94	1844.98	1	contam_sp|P04264|K2C1_HUMAN	#N/A	0	0	0	0	0	0	0	0	0	0	0	0	0	0	0	0	138948	0	0	0	0	0	109544	0
QISNLQQSISDAEQRGENALK (+2)	1	2328.17	2329.48	1	contam_sp|P04264|K2C1_HUMAN	#N/A	0	0	0	0	0	0	0	0	0	0	0	0	0	0	0	0	0	0	0	0	0	0	228386	0
SKAEAESLYQSK (+3)	1	1339.66	1340.44	1	contam_sp|P04264|K2C1_HUMAN	#N/A	0	0	0	0	0	0	0	0	0	0	0	0	0	0	0	0	0	0	0	0	0	0	221184	0
[43]TNAENEFVTIKK (+2)	1	1435.73	1436.55	1	contam_sp|P04264|K2C1_HUMAN	#N/A	0	0	0	0	0	0	0	0	0	0	0	0	0	0	0	0	0	0	0	0	0	0	203212	0
NM[16]QDMVEDYRNKYEDEINKR (+3)	1	2605.15	2606.79	1	contam_sp|P04264|K2C1_HUMAN	#N/A	0	0	0	0	0	0	0	0	0	0	0	0	0	0	0	177884	0	0	0	0	0	0	0	0
RRVDQLKSDQSR (+3)	1	1486.8	1487.62	1	contam_sp|P04264|K2C1_HUMAN	#N/A	0	0	0	0	0	0	0	0	0	0	0	0	0	0	140414	0	0	0	0	0	0	0	0	0
THNLEPYFESFINNLR (+2)	1	1992.97	1994.17	1	contam_sp|P04264|K2C1_HUMAN	#N/A	0	0	0	96047.9	0	0	0	0	0	0	0	0	0	0	0	0	0	0	0	0	0	0	0	0
GSGGGSSGGSIGGRGSSSGGVKSSGGSSSVR (+3)	1	2555.19	2556.57	1	contam_sp|P04264|K2C1_HUMAN	#N/A	0	0	0	71280.5	0	0	0	0	0	0	0	0	0	0	0	0	0	0	0	0	0	0	0	0
[43]QISNLQQSISDAEQRGENALKDAK (+3)	1	2685.33	2686.82	1	contam_sp|P04264|K2C1_HUMAN	#N/A	0	0	0	0	0	0	0	0	0	0	0	0	0	0	0	0	0	0	0	0	0	0	47096.3	0
GSGGGSSGGSIGGRGSSSGGVK (+2)	2	1750.82	1751.77	1	contam_sp|P04264|K2C1_HUMAN	#N/A	0	0	0	15750.9	0	0	0	0	0	0	0	0	0	0	0	0	0	0	0	0	0	0	0	0
NKYEDEINKR (+2)	29	1307.65	1308.4	4	contam_sp|P05787|K2C8_HUMAN	#N/A	6.3612e+06	0	717015	1.44782e+06	544801	0	1075327	1.68756e+06	0	1.51349e+06	2795188	0	26222291	6320654	8.10623e+06	9.92968e+06	9.57511e+06	2577827	0	1.62398e+07	1.0486e+06	3.22559e+06	1.13112e+07	4.25804e+06
FASFIDKVR (+2)	32	1081.59	1082.25	5	contam_sp|P05787|K2C8_HUMAN	#N/A	932773	177026	142079	161445	111365	264640	274016	512030	526158	0	849428	0	4.82763e+06	1.45167e+06	3.30999e+06	1.65215e+06	1.48108e+06	593167	575106	3.621e+06	894676	826550	1.75938e+06	1.91864e+06
KYEDEINKR (+2)	15	1193.6	1194.29	5	contam_sp|P05787|K2C8_HUMAN	#N/A	0	0	0	485791	856999	0	451214	0	0	218125	382038	0	4.02356e+06	0	0	2.01302e+06	663466	0	0	2.30097e+06	0	0	3.36931e+06	0
NKYEDEINKR (+3)	2	1307.65	1308.4	4	contam_sp|P05787|K2C8_HUMAN	#N/A	339414	0	0	0	0	0	0	0	0	0	0	0	0	0	0	0	0	0	0	2.00258e+06	0	0	0	0
FASFIDK (+2)	3	826.423	826.936	5	contam_sp|P05787|K2C8_HUMAN	#N/A	0	0	0	0	0	0	0	0	0	0	0	0	805397	0	0	0	192859	0	0	443288	0	0	0	0
LALDIEIATYR (+2)	1	1276.7	1277.47	1	contam_sp|P05787|K2C8_HUMAN	#N/A	0	0	0	0	0	0	0	0	0	0	0	0	0	0	0	0	0	0	0	0	0	0	475606	0
TLNNKFASFIDKVR (+2)	2	1651.9	1652.89	4	contam_sp|P05787|K2C8_HUMAN	#N/A	0	0	0	0	0	0	0	0	0	0	0	0	0	138340	216313	0	0	0	0	0	0	0	0	0
FLEQQNK (+2)	1	905.461	905.994	3	contam_sp|P05787|K2C8_HUMAN	#N/A	0	0	0	0	0	0	0	0	0	0	0	0	0	0	0	0	0	0	0	0	0	0	285383	0
TLNNKFASFIDKVR (+3)	1	1651.9	1652.89	4	contam_sp|P05787|K2C8_HUMAN	#N/A	0	0	0	0	0	0	0	0	0	0	0	0	0	0	211346	0	0	0	0	0	0	0	0	0
LASYLDKVR (+2)	28	1063.6	1064.24	5	contam_sp|P08727|K1CS_HUMAN	#N/A	1.53869e+06	0	565952	0	0	1.34605e+06	1.45917e+06	2.09655e+06	1.42385e+06	0	4185395	1.36739e+06	1.00684e+07	4.44525e+06	8735733	8955194	3.76002e+06	2.63042e+06	0	1.13744e+07	1.62643e+06	5.57521e+06	6.95281e+06	5601129
LAADDFR (+2)	16	806.392	806.863	6	contam_sp|P08727|K1CS_HUMAN	#N/A	2353317	0	0	513458	0	1.9844e+06	0	0	0	0	1.5676e+06	0	15642624	2.27221e+06	3.92608e+06	0	2.12146e+06	860445	1.13071e+06	3.55795e+06	636575	410913	1.86245e+06	3.67328e+06
VLDELTLAR (+2)	6	1028.59	1029.19	3	contam_sp|P08727|K1CS_HUMAN	#N/A	0	0	0	0	0	0	0	0	0	0	0	0	751616	0	413447	0	124774	0	0	0	0	0	294872	367582
DKILGATIENSRIVLQIDNAR (+3)	5	2338.3	2339.65	1	contam_sp|P08727|K1CS_HUMAN	#N/A	0	0	0	0	0	0	0	0	0	0	0	0	0	87016.8	0	0	0	0	0	0	81483.6	83170.8	27600.2	86758.8
LEQEIATYR (+2)	1	1121.57	1122.23	6	contam_sp|P08727|K1CS_HUMAN	#N/A	0	0	0	0	0	0	0	0	0	0	0	0	0	0	0	0	187285	0	0	0	0	0	0	0
SQYEQLAEQNRK (+2)	37	1492.73	1493.58	1	contam_sp|P13645|K1CJ_HUMAN	#N/A	3.97719e+06	0	749948	1.46373e+06	660796	4.60825e+06	1801039	4591777	1.47526e+06	1.14209e+06	4.9986e+06	0	2.06159e+07	10996853	1.33489e+07	8.89004e+06	1.58199e+07	0	0	1.88882e+07	3.68258e+06	3.61535e+06	1.14472e+07	9025981
LKYENEVALR (+2)	41	1233.67	1234.4	1	contam_sp|P13645|K1CJ_HUMAN	#N/A	2.25739e+06	1058745	664078	1.2792e+06	677567	0	525300	3627931	3525371	2.37829e+06	7.37547e+06	2.84852e+06	1.63831e+07	3.93418e+06	8575542	7.54603e+06	1.13041e+07	5372252	0	2.75778e+07	2.17649e+06	6951307	1.23998e+07	1.07046e+07
LASYLDKVR (+2)	28	1063.6	1064.24	5	contam_sp|P13645|K1CJ_HUMAN	#N/A	1.53869e+06	0	565952	0	0	1.34605e+06	1.45917e+06	2.09655e+06	1.42385e+06	0	4185395	1.36739e+06	1.00684e+07	4.44525e+06	8735733	8955194	3.76002e+06	2.63042e+06	0	1.13744e+07	1.62643e+06	5.57521e+06	6.95281e+06	5601129
GSLGGGFSSGGFSGGSFSR (+2)	57	1706.76	1707.75	1	contam_sp|P13645|K1CJ_HUMAN	#N/A	2.62159e+06	0	423823	1.01431e+06	377115	3212709	1.5386e+06	7768650	2783469	1.51399e+06	6.12857e+06	1.25296e+06	8.45918e+06	4800997	3.77101e+06	3.01009e+06	5272711	2.15145e+06	3.00728e+06	3.99076e+06	1713582	3.94456e+06	6.57514e+06	6.98409e+06
AETEC[57]QNTEYQQLLDIK (+2)	21	2081.96	2083.2	1	contam_sp|P13645|K1CJ_HUMAN	#N/A	0	0	0	0	0	0	0	0	0	0	0	0	22041670	0	0	5390870	6.07627e+06	0	0	2.3662e+07	2.13027e+06	1.44731e+06	12758748	0
NVSTGDVNVEM[16]NAAPGVDLTQLLNNM[16]R (+3)	39	2903.38	2905.17	1	contam_sp|P13645|K1CJ_HUMAN	#N/A	3.07433e+06	0	390652	564890	0	5472015	0	2.43037e+06	2.86226e+06	1.38338e+06	0	0	1.57062e+07	1.75709e+06	6.7962e+06	3.8266e+06	394276	1.89202e+06	3.78301e+06	4476666	1.53249e+06	1.49316e+06	6651728	5145294
ALEESNYELEGK (+2)	20	1380.64	1381.44	1	contam_sp|P13645|K1CJ_HUMAN	#N/A	0	0	0	0	0	0	781746	6055155	0	0	6560919	0	2134673	3.36894e+06	5.86517e+06	0	1.31368e+07	0	0	11251272	2.28202e+06	2.07039e+06	9894333	0
VLDELTLTK (+2)	13	1030.59	1031.2	1	contam_sp|P13645|K1CJ_HUMAN	#N/A	0	0	0	0	0	2.19519e+06	582674	1.53231e+06	0	0	1.76012e+06	0	16416374	1.92357e+06	5708103	0	4.11548e+06	0	0	12468550	1.64205e+06	965572	4.0863e+06	3.15628e+06
LAADDFR (+2)	16	806.392	806.863	6	contam_sp|P13645|K1CJ_HUMAN	#N/A	2353317	0	0	513458	0	1.9844e+06	0	0	0	0	1.5676e+06	0	15642624	2.27221e+06	3.92608e+06	0	2.12146e+06	860445	1.13071e+06	3.55795e+06	636575	410913	1.86245e+06	3.67328e+06
IRLENEIQTYR (+2)	33	1433.76	1434.6	1	contam_sp|P13645|K1CJ_HUMAN	#N/A	0	388535	0	182691	0	255675	460195	577001	1.71758e+06	1127094	0	413336	5.4657e+06	2.20108e+06	4640542	3.07425e+06	3.26943e+06	0	1.43093e+06	6.12651e+06	605880	320770	4.06805e+06	1.69249e+06
NVSTGDVNVEM[16]NAAPGVDLTQLLNNMR (+3)	35	2887.38	2889.18	1	contam_sp|P13645|K1CJ_HUMAN	#N/A	0	0	0	0	207784	2.79182e+06	0	0	1.31658e+06	730828	2.07156e+06	0	3.69582e+06	1.73506e+06	3.8019e+06	2.85362e+06	5.34998e+06	576385	972134	2.22587e+06	1.68131e+06	839845	2.83129e+06	2.23291e+06
NVSTGDVNVEM[16]NAAPGVDLTQLLNNM[16]R (+2)	40	2903.38	2905.17	1	contam_sp|P13645|K1CJ_HUMAN	#N/A	1.3145e+06	0	308787	514200	207768	2.1893e+06	0	1.71917e+06	1.18817e+06	0	965101	0	6.16617e+06	1.92886e+06	3.51957e+06	2.02476e+06	3.25424e+06	920424	1.94378e+06	2.55462e+06	873390	777094	1889654	1.55507e+06
NVSTGDVNVEMNAAPGVDLTQLLNNMR (+3)	71	2871.39	2873.18	1	contam_sp|P13645|K1CJ_HUMAN	#N/A	1.56362e+06	0	272396	261413	247837	5.81099e+06	597930	1.2162e+06	2.00573e+06	646059	1.4525e+06	618972	6.26341e+06	1.60573e+06	1.46237e+06	2.6376e+06	982968	953806	2.47054e+06	937192	272650	912940	637235	770457
DAEAWFNEK (+2)	16	1108.48	1109.15	1	contam_sp|P13645|K1CJ_HUMAN	#N/A	0	0	0	0	0	0	0	1428790	0	0	1.93236e+06	0	8.12638e+06	2.10344e+06	3.30391e+06	859560	4.1902e+06	0	0	5325367	1.28411e+06	442021	5.09638e+06	0
NHEEEMKDLR (+2)	22	1299.59	1300.4	1	contam_sp|P13645|K1CJ_HUMAN	#N/A	401110	0	0	359721	0	280621	699041	0	0	436154	1.5974e+06	0	5.60136e+06	334917	3835778	2.0377e+06	2.24608e+06	0	0	4.64836e+06	1.10194e+06	415508	5.4836e+06	2515479
TIDDLKNQILNLTTDNANILLQIDNAR (+3)	71	3051.62	3053.38	1	contam_sp|P13645|K1CJ_HUMAN	#N/A	1.04558e+06	0	0	849316	412212	5.65675e+06	2.20076e+06	3305968	975911	404508	778577	2.23552e+06	3.21159e+06	2.42405e+06	112607	2.63586e+06	0	3.0724e+06	2.074e+06	59693.1	0	169126	0	0
IKEWYEK (+2)	14	994.512	995.129	1	contam_sp|P13645|K1CJ_HUMAN	#N/A	0	0	0	225257	0	424065	0	641470	0	0	0	0	4546368	0	3.6653e+06	2.90749e+06	4.37168e+06	893134	0	4.36895e+06	1.05119e+06	0	2.97685e+06	1.51441e+06
SLLEGEGSSGGGGR (+2)	9	1261.59	1262.28	1	contam_sp|P13645|K1CJ_HUMAN	#N/A	0	0	0	0	0	0	0	0	0	0	5.29121e+06	0	9.07513e+06	0	2.11169e+06	0	1.76279e+06	0	0	0	516576	0	2737347	2.06531e+06
VTMQNLNDR (+2)	11	1089.52	1090.21	4	contam_sp|P13645|K1CJ_HUMAN	#N/A	1.52206e+06	0	0	0	0	0	0	0	0	0	1404203	0	6.63033e+06	0	0	1.91949e+06	2.73614e+06	0	0	2456903	706919	814949	2319775	1.1992e+06
NVSTGDVNVEM[16]NAAPGVDLTQLLNNMR (+2)	37	2887.38	2889.18	1	contam_sp|P13645|K1CJ_HUMAN	#N/A	394534	0	257022	419146	0	2.34263e+06	0	359173	0	0	665104	0	1.85315e+06	1.63096e+06	2.14926e+06	2.07117e+06	2.31961e+06	511255	1.15797e+06	1.23907e+06	779814	618376	1.00578e+06	993514
ADLEM[16]QIESLTEELAYLKK (+3)	36	2239.13	2240.52	1	contam_sp|P13645|K1CJ_HUMAN	#N/A	913229	0	0	0	255023	0	0	1.34258e+06	0	0	578543	0	5.1216e+06	2.30895e+06	318227	4.55377e+06	0	0	0	2.97285e+06	0	520756	186780	568149
NVSTGDVNVEMNAAPGVDLTQLLNNMR (+2)	55	2871.39	2873.18	1	contam_sp|P13645|K1CJ_HUMAN	#N/A	0	0	0	453012	0	0	518238	1.02749e+06	818361	0	633412	597684	3.44093e+06	1.47783e+06	1.11203e+06	2.15001e+06	498291	295364	2.07483e+06	703994	187320	483621	257548	217931
QSLEASLAETEGR (+2)	5	1389.67	1390.45	1	contam_sp|P13645|K1CJ_HUMAN	#N/A	0	0	0	0	0	0	0	0	0	1.0726e+06	0	0	5.43324e+06	0	0	0	3471320	0	0	3.24643e+06	0	0	2968684	0
SKELTTEIDNNIEQISSYK (+2)	15	2211.09	2212.37	1	contam_sp|P13645|K1CJ_HUMAN	#N/A	0	0	0	0	0	0	0	0	0	0	0	0	1.69796e+06	548224	923102	1.36816e+06	2920762	0	700559	1.57711e+06	323655	0	1.4307e+06	0
SKELTTEIDNNIEQISSYK (+3)	11	2211.09	2212.37	1	contam_sp|P13645|K1CJ_HUMAN	#N/A	0	0	0	0	0	0	0	0	988898	0	0	0	2324466	0	1.16574e+06	0	2.80363e+06	0	935352	2.19014e+06	0	0	958024	0
LENEIQTYR (+2)	5	1164.58	1165.25	1	contam_sp|P13645|K1CJ_HUMAN	#N/A	0	0	0	0	0	0	0	0	0	0	0	0	3.74156e+06	0	2.77644e+06	1.04697e+06	1.74209e+06	0	0	0	0	0	1.88417e+06	0
SQYEQLAEQNRKDAEAWFNEK (+3)	18	2583.2	2584.71	1	contam_sp|P13645|K1CJ_HUMAN	#N/A	0	0	0	2.16049e+06	0	856443	0	0	0	0	950687	0	0	2.03391e+06	474986	453163	0	541024	2.01414e+06	0	0	0	0	0
QSVEADINGLRR (+2)	1	1356.71	1357.47	2	contam_sp|P13645|K1CJ_HUMAN	#N/A	0	0	0	0	0	0	0	0	0	0	0	0	0	0	0	7588023	0	0	0	0	0	0	0	0
AETEC[57]QNTEYQQLLDIK (+3)	1	2081.96	2083.2	1	contam_sp|P13645|K1CJ_HUMAN	#N/A	0	0	0	0	0	0	0	0	0	0	0	0	0	0	6.84633e+06	0	0	0	0	0	0	0	0	0
ELTTEIDNNIEQISSYK (+2)	7	1995.96	1997.12	1	contam_sp|P13645|K1CJ_HUMAN	#N/A	0	0	0	0	0	0	0	0	0	0	0	0	0	0	645684	0	189459	0	0	2.03772e+06	0	0	2.86696e+06	558243
NVSTGDVNVEMNAAPGVDLTQLLNNM[16]R (+3)	15	2887.38	2889.18	1	contam_sp|P13645|K1CJ_HUMAN	#N/A	0	0	0	0	0	0	0	0	0	0	575362	0	990022	0	1.12915e+06	1.21292e+06	0	0	0	677577	0	449712	602168	435587
NVSTGDVNVEMNAAPGVDLTQLLNNM[16]R (+2)	15	2887.38	2889.18	1	contam_sp|P13645|K1CJ_HUMAN	#N/A	0	0	0	0	0	0	0	0	0	0	0	0	606973	956356	340439	851256	667853	0	617433	466944	0	236232	288067	0
SQYEQLAEQNR (+2)	4	1364.63	1365.41	1	contam_sp|P13645|K1CJ_HUMAN	#N/A	0	0	0	0	0	0	0	0	0	0	0	0	2.02674e+06	886962	0	0	0	0	0	0	0	0	1.14168e+06	943018
HYSSSRSGGGGGGGGC[57]GGGGGVSSLR (+3)	9	2265.99	2267.28	1	contam_sp|P13645|K1CJ_HUMAN	#N/A	0	0	0	0	0	0	0	0	0	0	399139	0	0	166399	751185	287401	300047	0	0	1.06829e+06	0	0	404757	496378
SKELTTEIDNNIEQISSYKSEITELRR (+3)	5	3195.63	3197.46	1	contam_sp|P13645|K1CJ_HUMAN	#N/A	0	0	0	0	0	0	0	0	0	0	0	0	1.42113e+06	366067	893731	814747	0	0	0	0	0	0	0	377872
RVLDELTLTK (+2)	6	1186.69	1187.39	1	contam_sp|P13645|K1CJ_HUMAN	#N/A	0	0	0	0	0	0	0	0	0	0	0	0	0	0	0	0	786320	0	0	939800	202007	444885	817391	359009
VTM[16]QNLNDRLASYLDKVR (+3)	8	2151.11	2152.43	2	contam_sp|P13645|K1CJ_HUMAN	#N/A	0	0	0	205412	0	0	0	0	0	0	0	0	0	829792	247364	0	0	609876	1.46208e+06	0	0	0	0	0
QSVEADINGLRR (+3)	2	1356.71	1357.47	2	contam_sp|P13645|K1CJ_HUMAN	#N/A	0	0	0	0	0	0	0	0	0	0	0	0	2381148	0	0	0	0	0	0	0	0	0	757809	0
VTMQNLNDRLASYLDKVR (+3)	16	2135.12	2136.43	2	contam_sp|P13645|K1CJ_HUMAN	#N/A	0	0	0	756123	0	626070	121745	0	0	0	0	0	103525	727343	120458	164217	0	139166	336548	0	0	0	0	0
QSVEADINGLR (+2)	3	1200.61	1201.29	2	contam_sp|P13645|K1CJ_HUMAN	#N/A	0	0	0	0	0	0	0	0	0	0	0	0	0	0	0	1.45637e+06	0	0	0	465330	0	0	880078	0
HYSSSRSGGGGGGGGC[57]GGGGGVSSLR (+2)	8	2265.99	2267.28	1	contam_sp|P13645|K1CJ_HUMAN	#N/A	0	0	0	0	0	0	0	0	0	0	0	0	508997	0	463575	0	398462	0	91288.2	669371	0	74567.4	201742	281807
ADLEM[16]QIESLTEELAYLK (+2)	19	2111.03	2112.35	1	contam_sp|P13645|K1CJ_HUMAN	#N/A	0	0	0	0	0	0	96251.2	261750	0	0	0	0	847957	125331	59510.6	427494	86792.5	0	254099	86563.5	0	0	0	0
SQYEQLAEQNRKDAEAWFNEK (+2)	6	2583.2	2584.71	1	contam_sp|P13645|K1CJ_HUMAN	#N/A	0	0	0	851174	0	0	0	0	0	0	0	0	0	883196	270995	0	0	0	165042	0	0	0	0	0
KNHEEEMKDLR (+2)	6	1427.68	1428.57	1	contam_sp|P13645|K1CJ_HUMAN	#N/A	0	0	0	0	0	0	0	0	0	0	0	0	577003	0	328871	0	254331	0	0	425103	164321	0	81175.6	0
LKYENEVALR (+3)	3	1233.67	1234.4	1	contam_sp|P13645|K1CJ_HUMAN	#N/A	0	0	0	0	0	0	0	0	0	0	0	0	692497	0	422035	0	0	0	0	0	0	0	688130	0
SKELTTEIDNNIEQISSYKSEITELRR (+5)	1	3195.63	3197.46	1	contam_sp|P13645|K1CJ_HUMAN	#N/A	0	0	0	0	0	0	0	0	0	0	0	0	1.52362e+06	0	0	0	0	0	0	0	0	0	0	0
SKELTTEIDNNIEQISSYKSEITELRR (+4)	2	3195.63	3197.46	1	contam_sp|P13645|K1CJ_HUMAN	#N/A	0	0	0	0	0	0	0	0	0	0	0	0	0	0	0	881733	0	0	0	0	0	624902	0	0
ADLEMQIESLTEELAYLKK (+3)	7	2223.13	2224.53	1	contam_sp|P13645|K1CJ_HUMAN	#N/A	0	0	0	0	0	0	0	0	0	0	0	0	302893	0	0	531278	0	0	0	354561	0	0	0	0
[43]SQYEQLAEQNRK (+2)	1	1535.73	1536.58	1	contam_sp|P13645|K1CJ_HUMAN	#N/A	0	0	0	0	0	0	0	0	0	0	0	0	0	0	0	0	0	0	0	1.14424e+06	0	0	0	0
SGGGGGGGGC[57]GGGGGVSSLR (+2)	2	1548.67	1549.55	1	contam_sp|P13645|K1CJ_HUMAN	#N/A	0	0	0	0	0	0	0	0	0	0	0	0	0	0	0	0	0	0	0	300771	0	0	417454	0
ADLEM[16]QIESLTEELAYLKK (+2)	6	2239.13	2240.52	1	contam_sp|P13645|K1CJ_HUMAN	#N/A	0	0	0	0	0	0	0	0	0	0	0	0	385737	0	0	204393	0	0	0	72679.9	0	0	0	0
KDAEAWFNEK (+2)	2	1236.58	1237.32	1	contam_sp|P13645|K1CJ_HUMAN	#N/A	0	0	0	0	0	0	0	0	0	0	0	0	0	0	0	0	0	0	0	489033	0	0	143027	0
VTM[16]QNLNDR (+2)	13	1105.52	1106.21	4	contam_sp|P13645|K1CJ_HUMAN	#N/A	0	0	0	0	0	0	0	0	0	0	0	0	0	0	0	0	42981.5	0	0	0	0	0	545564	0
ADLEM[16]QIESLTEELAYLK (+3)	4	2111.03	2112.35	1	contam_sp|P13645|K1CJ_HUMAN	#N/A	0	0	0	0	0	0	0	0	205981	0	0	0	143140	0	0	143658	0	0	0	0	0	0	0	0
ISSSKGSLGGGFSSGGFSGGSFSR (+2)	5	2209.04	2210.32	1	contam_sp|P13645|K1CJ_HUMAN	#N/A	0	0	0	330134	0	0	0	0	0	0	0	0	0	0	0	0	0	0	0	0	0	0	0	0
ISSSKGSLGGGFSSGGFSGGSFSR (+3)	3	2209.04	2210.32	1	contam_sp|P13645|K1CJ_HUMAN	#N/A	0	0	0	305759	0	0	0	0	0	0	0	0	0	0	0	0	0	0	0	0	0	0	0	0
NQILNLTTDNANILLQIDNAR (+3)	1	2366.26	2367.61	1	contam_sp|P13645|K1CJ_HUMAN	#N/A	0	0	0	0	0	0	0	0	0	0	0	0	0	0	0	0	0	0	0	0	0	0	190547	0
NQILNLTTDNANILLQIDNAR (+2)	2	2366.26	2367.61	1	contam_sp|P13645|K1CJ_HUMAN	#N/A	0	0	0	0	0	0	0	0	0	0	0	0	0	0	0	0	0	0	0	0	0	0	145712	0
IRLENEIQTYR (+3)	1	1433.76	1434.6	1	contam_sp|P13645|K1CJ_HUMAN	#N/A	0	0	0	0	0	0	0	0	0	0	0	0	0	0	0	0	0	0	0	0	0	0	133069	0
[43]SVRYSSSKHYSSSR (+2)	1	1672.79	1673.72	1	contam_sp|P13645|K1CJ_HUMAN	#N/A	0	0	0	72399	0	0	0	0	0	0	0	0	0	0	0	0	0	0	0	0	0	0	0	0
NHEEEM[16]KDLR (+2)	1	1315.58	1316.39	1	contam_sp|P13645|K1CJ_HUMAN	#N/A	0	0	0	0	0	0	0	0	0	0	0	0	0	0	0	0	0	0	0	0	0	0	19799.9	0
HGNSHQGEPR (+2)	1	1117.5	1118.12	1	contam_sp|P13645|K1CJ_HUMAN	#N/A	0	0	0	0	0	0	0	0	0	0	0	0	0	0	0	0	13172	0	0	0	0	0	0	0
QSVEADINGLRR (+2)	1	1356.71	1357.47	2	contam_sp|P13646|K1CM_HUMAN	#N/A	0	0	0	0	0	0	0	0	0	0	0	0	0	0	0	7588023	0	0	0	0	0	0	0	0
TRLEQEIATYR (+2)	6	1378.72	1379.52	5	contam_sp|P13646|K1CM_HUMAN	#N/A	0	0	0	0	0	0	0	0	0	0	0	0	968892	0	0	0	763381	0	0	1.79082e+06	0	0	943648	0
ALEEANADLEVK (+2)	7	1300.65	1301.4	3	contam_sp|P13646|K1CM_HUMAN	#N/A	0	0	0	0	0	0	0	0	0	0	572722	0	1.20224e+06	0	0	0	346279	0	0	1112407	0	0	951890	0
QSVEADINGLRR (+3)	2	1356.71	1357.47	2	contam_sp|P13646|K1CM_HUMAN	#N/A	0	0	0	0	0	0	0	0	0	0	0	0	2381148	0	0	0	0	0	0	0	0	0	757809	0
QSVEADINGLR (+2)	3	1200.61	1201.29	2	contam_sp|P13646|K1CM_HUMAN	#N/A	0	0	0	0	0	0	0	0	0	0	0	0	0	0	0	1.45637e+06	0	0	0	465330	0	0	880078	0
[43]TIEELRDKILTATIENNR (+3)	1	2171.15	2172.38	1	contam_sp|P13646|K1CM_HUMAN	#N/A	0	0	0	0	0	659333	0	0	0	0	0	0	0	0	0	0	0	0	0	0	0	0	0	0
LEQEIATYR (+2)	1	1121.57	1122.23	6	contam_sp|P13646|K1CM_HUMAN	#N/A	0	0	0	0	0	0	0	0	0	0	0	0	0	0	0	0	187285	0	0	0	0	0	0	0
NKYEDEINKR (+2)	29	1307.65	1308.4	4	contam_sp|P13647|K2C5_HUMAN	#N/A	6.3612e+06	0	717015	1.44782e+06	544801	0	1075327	1.68756e+06	0	1.51349e+06	2795188	0	26222291	6320654	8.10623e+06	9.92968e+06	9.57511e+06	2577827	0	1.62398e+07	1.0486e+06	3.22559e+06	1.13112e+07	4.25804e+06
NLDLDSIIAEVK (+2)	23	1328.72	1329.5	2	contam_sp|P13647|K2C5_HUMAN	#N/A	4.59944e+06	0	0	0	0	0	421332	2.83897e+06	3.46734e+06	2.03607e+06	4.85951e+06	1.20443e+06	548040	0	9.63165e+06	0	8.71245e+06	0	0	9.30128e+06	1.3132e+06	2.32325e+06	3.53057e+06	0
FASFIDKVR (+2)	32	1081.59	1082.25	5	contam_sp|P13647|K2C5_HUMAN	#N/A	932773	177026	142079	161445	111365	264640	274016	512030	526158	0	849428	0	4.82763e+06	1.45167e+06	3.30999e+06	1.65215e+06	1.48108e+06	593167	575106	3.621e+06	894676	826550	1.75938e+06	1.91864e+06
KYEDEINKR (+2)	15	1193.6	1194.29	5	contam_sp|P13647|K2C5_HUMAN	#N/A	0	0	0	485791	856999	0	451214	0	0	218125	382038	0	4.02356e+06	0	0	2.01302e+06	663466	0	0	2.30097e+06	0	0	3.36931e+06	0
YEELQQTAGR (+2)	8	1193.57	1194.25	1	contam_sp|P13647|K2C5_HUMAN	#N/A	0	0	0	0	0	0	0	0	0	155264	0	0	1.72068e+06	0	0	293090	845882	0	0	1.40382e+06	0	0	721408	610164
SLYNLGGSKR (+2)	6	1093.59	1094.22	1	contam_sp|P13647|K2C5_HUMAN	#N/A	0	0	0	0	0	0	0	0	0	0	796717	0	0	0	1.31915e+06	734548	0	0	0	1.20226e+06	0	222219	748346	0
KLLEGEEC[57]R (+2)	7	1132.55	1133.25	3	contam_sp|P13647|K2C5_HUMAN	#N/A	0	0	0	0	0	0	0	0	0	0	143175	0	2.07638e+06	0	0	487812	318684	0	0	997943	0	0	430440	469647
VSLAGAC[57]GVGGYGSR (+2)	9	1409.67	1410.53	1	contam_sp|P13647|K2C5_HUMAN	#N/A	0	0	0	0	0	0	0	0	0	0	221231	0	1.00227e+06	0	0	824354	537779	0	750369	0	0	214988	719939	429836
AQYEEIANR (+2)	3	1092.52	1093.15	1	contam_sp|P13647|K2C5_HUMAN	#N/A	0	0	0	0	0	0	0	0	0	0	0	0	0	0	0	1.9926e+06	0	0	0	828508	0	0	740903	0
NKYEDEINKR (+3)	2	1307.65	1308.4	4	contam_sp|P13647|K2C5_HUMAN	#N/A	339414	0	0	0	0	0	0	0	0	0	0	0	0	0	0	0	0	0	0	2.00258e+06	0	0	0	0
WTLLQEQGTK (+2)	1	1202.63	1203.34	2	contam_sp|P13647|K2C5_HUMAN	#N/A	0	0	0	0	0	0	0	0	0	0	0	0	0	0	0	0	0	0	0	0	0	0	1.78966e+06	0
FASFIDK (+2)	3	826.423	826.936	5	contam_sp|P13647|K2C5_HUMAN	#N/A	0	0	0	0	0	0	0	0	0	0	0	0	805397	0	0	0	192859	0	0	443288	0	0	0	0
TTAENEFVM[16]LKK (+2)	3	1425.72	1426.63	1	contam_sp|P13647|K2C5_HUMAN	#N/A	0	0	0	0	0	0	0	0	0	0	0	0	0	0	0	476696	282936	0	0	631903	0	0	0	0
LRAEIDNVKK (+2)	2	1184.69	1185.37	1	contam_sp|P13647|K2C5_HUMAN	#N/A	0	0	0	0	0	0	0	0	0	0	0	0	0	0	0	0	0	0	149156	0	0	0	820238	0
VDALMDEINFMK (+2)	3	1424.67	1425.67	1	contam_sp|P13647|K2C5_HUMAN	#N/A	0	0	0	0	0	0	0	0	0	0	0	0	0	0	0	0	439252	0	0	336137	0	0	117606	0
NM[16]QDLVEDFKNKYEDEINKR (+3)	1	2543.2	2544.74	1	contam_sp|P13647|K2C5_HUMAN	#N/A	0	0	0	0	0	0	0	0	0	0	0	0	0	0	556374	0	0	0	0	0	0	0	0	0
SRTEAESWYQTKYEELQQTAGR (+3)	2	2660.25	2661.79	1	contam_sp|P13647|K2C5_HUMAN	#N/A	0	0	0	0	0	0	0	0	0	0	0	0	0	0	205919	0	0	0	212486	0	0	0	0	0
VDALM[16]DEINFM[16]K (+2)	1	1456.66	1457.66	1	contam_sp|P13647|K2C5_HUMAN	#N/A	0	0	0	0	0	0	0	0	0	0	0	0	0	0	0	0	0	0	0	384299	0	0	0	0
TLNNKFASFIDKVR (+2)	2	1651.9	1652.89	4	contam_sp|P13647|K2C5_HUMAN	#N/A	0	0	0	0	0	0	0	0	0	0	0	0	0	138340	216313	0	0	0	0	0	0	0	0	0
GRLDSELR (+2)	1	944.504	945.032	2	contam_sp|P13647|K2C5_HUMAN	#N/A	0	0	0	0	0	0	0	0	0	0	0	0	0	0	0	0	0	0	0	0	0	0	294560	0
FLEQQNK (+2)	1	905.461	905.994	3	contam_sp|P13647|K2C5_HUMAN	#N/A	0	0	0	0	0	0	0	0	0	0	0	0	0	0	0	0	0	0	0	0	0	0	285383	0
TLNNKFASFIDKVR (+3)	1	1651.9	1652.89	4	contam_sp|P13647|K2C5_HUMAN	#N/A	0	0	0	0	0	0	0	0	0	0	0	0	0	0	211346	0	0	0	0	0	0	0	0	0
LLREYQELMNTK (+2)	1	1536.8	1537.78	1	contam_sp|P13647|K2C5_HUMAN	#N/A	0	0	0	0	0	0	0	0	0	0	0	0	0	0	0	0	0	0	0	191963	0	0	0	0
NKLAELEEALQK (+3)	1	1384.76	1385.56	1	contam_sp|P13647|K2C5_HUMAN	#N/A	0	0	0	0	0	0	0	0	0	0	0	0	0	0	0	0	0	0	0	0	0	0	182643	0
NLDLDSIIAEVKAQYEEIANR (+3)	3	2403.23	2404.63	1	contam_sp|P13647|K2C5_HUMAN	#N/A	0	0	0	114870	0	0	0	0	0	0	0	0	0	0	0	0	0	0	0	0	0	0	0	0
NM[16]QDLVEDFKNK (+2)	1	1495.7	1496.64	1	contam_sp|P13647|K2C5_HUMAN	#N/A	0	0	0	0	0	0	0	0	0	0	0	0	0	0	0	0	0	0	0	0	3470.28	0	0	0
LASYLDKVR (+2)	28	1063.6	1064.24	5	contam_sp|P19012|K1CO_HUMAN	#N/A	1.53869e+06	0	565952	0	0	1.34605e+06	1.45917e+06	2.09655e+06	1.42385e+06	0	4185395	1.36739e+06	1.00684e+07	4.44525e+06	8735733	8955194	3.76002e+06	2.63042e+06	0	1.13744e+07	1.62643e+06	5.57521e+06	6.95281e+06	5601129
LAADDFR (+2)	16	806.392	806.863	6	contam_sp|P19012|K1CO_HUMAN	#N/A	2353317	0	0	513458	0	1.9844e+06	0	0	0	0	1.5676e+06	0	15642624	2.27221e+06	3.92608e+06	0	2.12146e+06	860445	1.13071e+06	3.55795e+06	636575	410913	1.86245e+06	3.67328e+06
TRLEQEIATYR (+2)	6	1378.72	1379.52	5	contam_sp|P19012|K1CO_HUMAN	#N/A	0	0	0	0	0	0	0	0	0	0	0	0	968892	0	0	0	763381	0	0	1.79082e+06	0	0	943648	0
ALEEANADLEVK (+2)	7	1300.65	1301.4	3	contam_sp|P19012|K1CO_HUMAN	#N/A	0	0	0	0	0	0	0	0	0	0	572722	0	1.20224e+06	0	0	0	346279	0	0	1112407	0	0	951890	0
VLDELTLAR (+2)	6	1028.59	1029.19	3	contam_sp|P19012|K1CO_HUMAN	#N/A	0	0	0	0	0	0	0	0	0	0	0	0	751616	0	413447	0	124774	0	0	0	0	0	294872	367582
LEQEIATYR (+2)	1	1121.57	1122.23	6	contam_sp|P19012|K1CO_HUMAN	#N/A	0	0	0	0	0	0	0	0	0	0	0	0	0	0	0	0	187285	0	0	0	0	0	0	0
NKYEDEINKR (+2)	29	1307.65	1308.4	4	contam_sp|P48668|K2CE_HUMAN	#N/A	6.3612e+06	0	717015	1.44782e+06	544801	0	1075327	1.68756e+06	0	1.51349e+06	2795188	0	26222291	6320654	8.10623e+06	9.92968e+06	9.57511e+06	2577827	0	1.62398e+07	1.0486e+06	3.22559e+06	1.13112e+07	4.25804e+06
NLDLDSIIAEVK (+2)	23	1328.72	1329.5	2	contam_sp|P48668|K2CE_HUMAN	#N/A	4.59944e+06	0	0	0	0	0	421332	2.83897e+06	3.46734e+06	2.03607e+06	4.85951e+06	1.20443e+06	548040	0	9.63165e+06	0	8.71245e+06	0	0	9.30128e+06	1.3132e+06	2.32325e+06	3.53057e+06	0
AQYEEIAQR (+2)	16	1106.54	1107.17	1	contam_sp|P48668|K2CE_HUMAN	#N/A	0	0	0	0	0	2.38766e+06	149050	0	0	0	1.68527e+06	0	8.04462e+06	994084	3.33303e+06	1.46645e+06	2.92151e+06	2.89836e+06	0	0	739848	735998	3.04503e+06	4303365
FASFIDKVR (+2)	32	1081.59	1082.25	5	contam_sp|P48668|K2CE_HUMAN	#N/A	932773	177026	142079	161445	111365	264640	274016	512030	526158	0	849428	0	4.82763e+06	1.45167e+06	3.30999e+06	1.65215e+06	1.48108e+06	593167	575106	3.621e+06	894676	826550	1.75938e+06	1.91864e+06
[43]TAAENEFVTLKK (+2)	4	1392.72	1393.52	1	contam_sp|P48668|K2CE_HUMAN	#N/A	0	0	0	0	0	0	0	0	0	0	0	2.12658e+06	0	0	0	8573489	11149154	0	0	0	1.35653e+06	0	0	0
[43]TAAENEFVTLK (+2)	7	1264.63	1265.35	1	contam_sp|P48668|K2CE_HUMAN	#N/A	0	0	0	0	0	2.66025e+06	0	0	0	0	0	0	1.23658e+07	0	1.82449e+06	0	2.25263e+06	0	0	743486	0	0	0	0
KYEDEINKR (+2)	15	1193.6	1194.29	5	contam_sp|P48668|K2CE_HUMAN	#N/A	0	0	0	485791	856999	0	451214	0	0	218125	382038	0	4.02356e+06	0	0	2.01302e+06	663466	0	0	2.30097e+06	0	0	3.36931e+06	0
ADTLTDEINFLR (+2)	12	1406.7	1407.52	1	contam_sp|P48668|K2CE_HUMAN	#N/A	844579	0	0	0	0	0	0	0	0	0	0	0	2.6452e+06	0	441536	490889	641866	0	1.02613e+06	0	0	0	443899	980433
KLLEGEEC[57]R (+2)	7	1132.55	1133.25	3	contam_sp|P48668|K2CE_HUMAN	#N/A	0	0	0	0	0	0	0	0	0	0	143175	0	2.07638e+06	0	0	487812	318684	0	0	997943	0	0	430440	469647
TAAENEFVTLKK (+2)	4	1349.72	1350.52	1	contam_sp|P48668|K2CE_HUMAN	#N/A	0	0	0	0	0	0	0	0	0	0	0	0	960531	0	0	0	0	0	0	1.73562e+06	0	0	514370	488347
ISIGGGSC[57]AISGGYGSR (+2)	3	1597.75	1598.71	1	contam_sp|P48668|K2CE_HUMAN	#N/A	0	0	0	0	0	0	0	0	0	0	0	0	2386922	0	0	0	0	0	0	0	0	0	772408	0
NKYEDEINKR (+3)	2	1307.65	1308.4	4	contam_sp|P48668|K2CE_HUMAN	#N/A	339414	0	0	0	0	0	0	0	0	0	0	0	0	0	0	0	0	0	0	2.00258e+06	0	0	0	0
WTLLQEQGTK (+2)	1	1202.63	1203.34	2	contam_sp|P48668|K2CE_HUMAN	#N/A	0	0	0	0	0	0	0	0	0	0	0	0	0	0	0	0	0	0	0	0	0	0	1.78966e+06	0
FASFIDK (+2)	3	826.423	826.936	5	contam_sp|P48668|K2CE_HUMAN	#N/A	0	0	0	0	0	0	0	0	0	0	0	0	805397	0	0	0	192859	0	0	443288	0	0	0	0
SLYGLGGSKR (+2)	4	1036.57	1037.17	1	contam_sp|P48668|K2CE_HUMAN	#N/A	0	0	0	135959	0	0	0	0	0	0	0	0	432252	0	0	0	0	0	0	564500	0	0	302250	0
SRGSGGLGGAC[57]GGAGFGSR (+2)	3	1666.76	1667.73	1	contam_sp|P48668|K2CE_HUMAN	#N/A	0	0	0	0	0	0	0	0	0	0	0	0	619373	0	0	0	0	0	0	343478	0	0	136765	0
NLDLDSIIAEVKAQYEEIAQR (+3)	10	2417.24	2418.65	1	contam_sp|P48668|K2CE_HUMAN	#N/A	0	0	0	988036	0	0	0	0	0	0	0	0	0	0	0	0	0	0	0	0	0	0	0	0
SRAEAESWYQTK (+2)	1	1454.68	1455.53	1	contam_sp|P48668|K2CE_HUMAN	#N/A	0	0	0	0	0	0	0	0	0	0	0	0	0	0	0	0	0	0	0	622373	0	0	0	0
NKLEGLEDALQK (+2)	2	1356.72	1357.51	1	contam_sp|P48668|K2CE_HUMAN	#N/A	0	0	0	0	0	0	0	0	0	0	0	0	0	0	0	0	0	0	0	140882	0	0	309585	0
GSGGLGGAC[57]GGAGFGSR (+2)	1	1423.63	1424.47	1	contam_sp|P48668|K2CE_HUMAN	#N/A	0	0	0	0	0	0	0	0	0	0	0	0	0	0	0	0	0	0	0	395552	0	0	0	0
TLNNKFASFIDKVR (+2)	2	1651.9	1652.89	4	contam_sp|P48668|K2CE_HUMAN	#N/A	0	0	0	0	0	0	0	0	0	0	0	0	0	138340	216313	0	0	0	0	0	0	0	0	0
GRLDSELR (+2)	1	944.504	945.032	2	contam_sp|P48668|K2CE_HUMAN	#N/A	0	0	0	0	0	0	0	0	0	0	0	0	0	0	0	0	0	0	0	0	0	0	294560	0
FLEQQNK (+2)	1	905.461	905.994	3	contam_sp|P48668|K2CE_HUMAN	#N/A	0	0	0	0	0	0	0	0	0	0	0	0	0	0	0	0	0	0	0	0	0	0	285383	0
TLNNKFASFIDKVR (+3)	1	1651.9	1652.89	4	contam_sp|P48668|K2CE_HUMAN	#N/A	0	0	0	0	0	0	0	0	0	0	0	0	0	0	211346	0	0	0	0	0	0	0	0	0
QC[57]ASLQAAIADAEQRGEMALKDAK (+3)	1	2574.25	2575.84	1	contam_sp|P48668|K2CE_HUMAN	#N/A	0	0	0	0	0	0	0	0	0	0	0	0	0	0	0	0	0	0	0	0	175925	0	0	0
RGFSANSAR (+2)	1	964.484	965.025	1	contam_sp|P48668|K2CE_HUMAN	#N/A	0	0	0	0	0	0	0	0	0	0	0	0	0	0	0	0	0	0	0	70110.1	0	0	0	0
LASYLDKVR (+2)	28	1063.6	1064.24	5	contam_sp|Q99456|K1CL_HUMAN	#N/A	1.53869e+06	0	565952	0	0	1.34605e+06	1.45917e+06	2.09655e+06	1.42385e+06	0	4185395	1.36739e+06	1.00684e+07	4.44525e+06	8735733	8955194	3.76002e+06	2.63042e+06	0	1.13744e+07	1.62643e+06	5.57521e+06	6.95281e+06	5601129
LSSQSVIGR (+2)	1	945.524	946.06	1	contam_sp|Q99456|K1CL_HUMAN	#N/A	0	0	0	0	0	0	0	0	0	0	405077	0	0	0	0	0	0	0	0	0	0	0	0	0
TVVQEM[16]VNGEVVSSQVQEIEELM (+3)	1	2592.23	2593.87	1	contam_sp|Q99456|K1CL_HUMAN	#N/A	0	0	0	0	0	0	0	0	0	0	0	0	0	0	0	0	0	0	0	0	0	37390	0	0
[43]EDLARLLR (+2)	5	1027.58	1028.14	2	contam_tr|Q61869	#N/A	0	0	0	0	0	0	0	0	105394456	0	0	0	0	0	0	0	70685440	0	0	0	0	0	69787384	0
LLRDYQELMNTK (+2)	27	1522.78	1523.75	2	contam_tr|Q61869	#N/A	446619	0	0	0	0	462128	0	0	1.63785e+06	0	2309975	859352	5.67723e+06	2.00058e+06	3.01474e+06	2.79272e+06	2.24161e+06	909970	1200197	5.97396e+06	857297	1.98988e+06	2.84019e+06	1.87759e+06
LLRDYQELM[16]NTK (+2)	10	1538.78	1539.75	2	contam_tr|Q61869	#N/A	0	0	0	0	0	0	0	0	0	0	0	0	7097151	1.96124e+06	2.76879e+06	4447433	1747515	1.07483e+06	0	5.59787e+06	0	0	6220154	2.417e+06
FASFIDKVR (+2)	32	1081.59	1082.25	5	contam_tr|Q61869	#N/A	932773	177026	142079	161445	111365	264640	274016	512030	526158	0	849428	0	4.82763e+06	1.45167e+06	3.30999e+06	1.65215e+06	1.48108e+06	593167	575106	3.621e+06	894676	826550	1.75938e+06	1.91864e+06
KYEDEINKR (+2)	15	1193.6	1194.29	5	contam_tr|Q61869	#N/A	0	0	0	485791	856999	0	451214	0	0	218125	382038	0	4.02356e+06	0	0	2.01302e+06	663466	0	0	2.30097e+06	0	0	3.36931e+06	0
DYQELMNTK (+2)	7	1140.51	1141.25	2	contam_tr|Q61869	#N/A	0	0	0	0	0	0	0	0	0	0	0	0	0	0	0	0	1.48392e+06	0	0	5.60666e+06	423972	156326	2.09158e+06	315681
VDPEIQNVK (+2)	2	1040.55	1041.16	1	contam_tr|Q61869	#N/A	0	0	0	0	0	0	0	0	0	0	0	0	4430162	0	0	0	0	0	0	3362521	0	0	0	0
LLRDYQELMNTK (+3)	9	1522.78	1523.75	2	contam_tr|Q61869	#N/A	0	0	0	0	0	0	0	0	0	0	0	0	1379242	0	1.05653e+06	0	907744	0	481771	1820154	0	497167	979669	654605
GFSSGSAVVSGGSR (+2)	4	1253.6	1254.31	1	contam_tr|Q61869	#N/A	0	0	0	0	0	0	0	0	0	0	0	0	0	0	0	0	2.18579e+06	0	0	1.67776e+06	0	500974	3.38278e+06	0
DYQELM[16]NTK (+2)	4	1156.51	1157.25	2	contam_tr|Q61869	#N/A	0	0	0	0	0	0	0	0	0	0	0	0	2.66009e+06	0	0	0	902901	0	0	0	252542	0	2.33619e+06	0
KLLEGEEC[57]R (+2)	7	1132.55	1133.25	3	contam_tr|Q61869	#N/A	0	0	0	0	0	0	0	0	0	0	143175	0	2.07638e+06	0	0	487812	318684	0	0	997943	0	0	430440	469647
LLRDYQELM[16]NTK (+3)	2	1538.78	1539.75	2	contam_tr|Q61869	#N/A	0	0	0	0	0	0	0	0	0	0	0	0	0	0	0	0	0	0	0	867554	0	0	957258	0
VRFLEQQNQVLR (+2)	3	1528.85	1529.74	1	contam_tr|Q61869	#N/A	0	0	0	0	0	0	0	0	0	0	0	0	0	0	0	0	0	0	0	1.52754e+06	0	0	0	0
FASFIDK (+2)	3	826.423	826.936	5	contam_tr|Q61869	#N/A	0	0	0	0	0	0	0	0	0	0	0	0	805397	0	0	0	192859	0	0	443288	0	0	0	0
KKYEDEINKR (+2)	4	1321.7	1322.47	1	contam_tr|Q61869	#N/A	0	0	0	0	0	0	0	0	0	0	0	0	0	0	40155.4	48020	0	0	0	555646	0	0	97103.1	0
TLNNKFASFIDKVR (+2)	2	1651.9	1652.89	4	contam_tr|Q61869	#N/A	0	0	0	0	0	0	0	0	0	0	0	0	0	138340	216313	0	0	0	0	0	0	0	0	0
HGDSLKEIK (+2)	4	1025.55	1026.14	1	contam_tr|Q61869	#N/A	0	0	0	0	0	0	0	0	0	0	0	0	0	0	0	0	90760.2	0	0	240865	0	0	0	0
TLNNKFASFIDKVR (+3)	1	1651.9	1652.89	4	contam_tr|Q61869	#N/A	0	0	0	0	0	0	0	0	0	0	0	0	0	0	211346	0	0	0	0	0	0	0	0	0
GSGSGSGGGGYSSGGGSRGGSGGGYGSGGGSRGGSGGGYGSGGGSGSGGGYSSGGGSR (+5)	1	4526.83	4529.3	1	contam_tr|Q61869	#N/A	0	0	0	0	0	0	0	0	0	0	0	0	0	0	0	0	5384.8	0	0	0	0	0	0	0
LAADDFR (+2)	16	806.392	806.863	6	contam_tr|Q9EQD6	#N/A	2353317	0	0	513458	0	1.9844e+06	0	0	0	0	1.5676e+06	0	15642624	2.27221e+06	3.92608e+06	0	2.12146e+06	860445	1.13071e+06	3.55795e+06	636575	410913	1.86245e+06	3.67328e+06
VTMQNLNDR (+2)	11	1089.52	1090.21	4	contam_tr|Q9EQD6	#N/A	1.52206e+06	0	0	0	0	0	0	0	0	0	1404203	0	6.63033e+06	0	0	1.91949e+06	2.73614e+06	0	0	2456903	706919	814949	2319775	1.1992e+06
IRDWYQR (+2)	10	1035.53	1036.14	3	contam_tr|Q9EQD6	#N/A	351626	0	0	0	0	0	0	0	0	0	0	0	2.48065e+06	0	1.05426e+06	1.0204e+06	0	0	330299	2.00173e+06	0	179198	1.15787e+06	0
TRLEQEIATYR (+2)	6	1378.72	1379.52	5	contam_tr|Q9EQD6	#N/A	0	0	0	0	0	0	0	0	0	0	0	0	968892	0	0	0	763381	0	0	1.79082e+06	0	0	943648	0
[43]MSSILAGGSC[57]R (+2)	1	1180.53	1181.29	2	contam_tr|Q9EQD6	#N/A	0	0	0	0	0	0	0	0	0	0	0	0	0	0	0	0	1.59862e+06	0	0	0	0	0	0	0
ASLENSLEETKGR (+2)	1	1432.72	1433.52	3	contam_tr|Q9EQD6	#N/A	0	0	0	0	0	0	0	0	0	0	0	0	0	0	0	0	0	0	0	937205	0	0	0	0
VTM[16]QNLNDR (+2)	13	1105.52	1106.21	4	contam_tr|Q9EQD6	#N/A	0	0	0	0	0	0	0	0	0	0	0	0	0	0	0	0	42981.5	0	0	0	0	0	545564	0
ASLENSLEETK (+2)	1	1219.59	1220.28	3	contam_tr|Q9EQD6	#N/A	0	0	0	0	0	0	0	0	0	0	0	0	0	0	0	0	0	0	0	0	0	0	544939	0
GQTGGDVNVEM[16]DAAPGVDLSR (+2)	1	2102.95	2104.21	2	contam_tr|Q9EQD6	#N/A	0	0	0	0	0	0	0	0	0	0	0	0	0	0	0	0	0	0	0	0	0	0	303554	0
TRLEQEIATYRR (+3)	1	1534.82	1535.7	3	contam_tr|Q9EQD6	#N/A	0	0	0	0	0	0	0	0	0	0	0	0	0	0	0	225243	0	0	0	0	0	0	0	0
LEQEIATYR (+2)	1	1121.57	1122.23	6	contam_tr|Q9EQD6	#N/A	0	0	0	0	0	0	0	0	0	0	0	0	0	0	0	0	187285	0	0	0	0	0	0	0
[43]VTMQNLNDRLATYLDKVR (+3)	1	2192.14	2193.46	2	contam_tr|Q9EQD6	#N/A	0	0	0	0	0	0	0	0	0	0	0	0	0	0	0	0	28358.7	0	0	0	0	0	0	0
LAADDFR (+2)	16	806.392	806.863	6	contam_tr|Q9EQD7	#N/A	2353317	0	0	513458	0	1.9844e+06	0	0	0	0	1.5676e+06	0	15642624	2.27221e+06	3.92608e+06	0	2.12146e+06	860445	1.13071e+06	3.55795e+06	636575	410913	1.86245e+06	3.67328e+06
VTMQNLNDR (+2)	11	1089.52	1090.21	4	contam_tr|Q9EQD7	#N/A	1.52206e+06	0	0	0	0	0	0	0	0	0	1404203	0	6.63033e+06	0	0	1.91949e+06	2.73614e+06	0	0	2456903	706919	814949	2319775	1.1992e+06
IRDWYQR (+2)	10	1035.53	1036.14	3	contam_tr|Q9EQD7	#N/A	351626	0	0	0	0	0	0	0	0	0	0	0	2.48065e+06	0	1.05426e+06	1.0204e+06	0	0	330299	2.00173e+06	0	179198	1.15787e+06	0
TRLEQEIATYR (+2)	6	1378.72	1379.52	5	contam_tr|Q9EQD7	#N/A	0	0	0	0	0	0	0	0	0	0	0	0	968892	0	0	0	763381	0	0	1.79082e+06	0	0	943648	0
[43]MSSILAGGSC[57]R (+2)	1	1180.53	1181.29	2	contam_tr|Q9EQD7	#N/A	0	0	0	0	0	0	0	0	0	0	0	0	0	0	0	0	1.59862e+06	0	0	0	0	0	0	0
ASLENSLEETKGR (+2)	1	1432.72	1433.52	3	contam_tr|Q9EQD7	#N/A	0	0	0	0	0	0	0	0	0	0	0	0	0	0	0	0	0	0	0	937205	0	0	0	0
VTM[16]QNLNDR (+2)	13	1105.52	1106.21	4	contam_tr|Q9EQD7	#N/A	0	0	0	0	0	0	0	0	0	0	0	0	0	0	0	0	42981.5	0	0	0	0	0	545564	0
ASLENSLEETK (+2)	1	1219.59	1220.28	3	contam_tr|Q9EQD7	#N/A	0	0	0	0	0	0	0	0	0	0	0	0	0	0	0	0	0	0	0	0	0	0	544939	0
GQTGGDVNVEM[16]DAAPGVDLSR (+2)	1	2102.95	2104.21	2	contam_tr|Q9EQD7	#N/A	0	0	0	0	0	0	0	0	0	0	0	0	0	0	0	0	0	0	0	0	0	0	303554	0
TRLEQEIATYRR (+3)	1	1534.82	1535.7	3	contam_tr|Q9EQD7	#N/A	0	0	0	0	0	0	0	0	0	0	0	0	0	0	0	225243	0	0	0	0	0	0	0	0
LEQEIATYR (+2)	1	1121.57	1122.23	6	contam_tr|Q9EQD7	#N/A	0	0	0	0	0	0	0	0	0	0	0	0	0	0	0	0	187285	0	0	0	0	0	0	0
[43]VTMQNLNDRLATYLDKVR (+3)	1	2192.14	2193.46	2	contam_tr|Q9EQD7	#N/A	0	0	0	0	0	0	0	0	0	0	0	0	0	0	0	0	28358.7	0	0	0	0	0	0	0
RLPPIGSGDR (+2)	35	1066.59	1067.2	2	or0072	32029	2.28338e+06	613425	1.4989e+06	1.37645e+06	0	1.17471e+06	0	0	1.90168e+06	0	1.42966e+06	1.03507e+06	7.67963e+06	415915	1.37675e+06	2.31582e+06	2.4874e+06	1.79188e+06	1.68118e+06	98701.2	0	1.26403e+06	0	1.58246e+06
LITIAIKQAR (+2)	19	1125.72	1126.39	2	or0072	32029	222247	143303	0	51039.6	63802.1	0	0	0	277449	0	119991	87589.5	725633	330664	512857	356937	0	552855	311629	181958	0	528868	0	207373
RLPPIGSGDRIDYR (+2)	2	1613.86	1614.8	2	or0072	32029	0	0	0	0	0	0	0	0	0	0	0	0	0	0	0	562414	0	0	1.09194e+06	0	0	0	0	0
NM[16]SLISR (+2)	1	835.422	835.964	2	or0072	32029	0	0	0	0	0	0	482362	0	0	0	0	0	0	0	0	0	0	0	0	0	0	0	0	0
IRLFTSSFR (+2)	8	1125.63	1126.31	2	or0074	31588	0	613678	0	86857	199491	0	0	0	0	0	376488	0	0	0	694536	0	0	444798	295103	0	0	0	0	0
ILAQLAILNR (+2)	7	1123.71	1124.38	2	or0074	31588	0	0	0	0	0	0	0	0	0	0	0	0	1.39172e+06	0	0	0	0	0	0	0	297979	283250	487177	0
KILAQLAILNR (+2)	1	1251.8	1252.55	2	or0074	31588	0	0	0	0	0	0	0	0	0	0	0	0	186880	0	0	0	0	0	0	0	0	0	0	0
LVDIGTVTAQQAK (+2)	40	1342.75	1343.53	1	or0094	28543	13528916	8.07627e+06	4.75771e+06	5.68903e+06	3249068	1.66483e+07	3284065	9947023	18118816	9844080	4.33281e+06	5559438	26559389	37703399	27012602	15071637	3.57421e+06	18084438	15734734	0	17682434	8.37167e+06	5.86431e+06	25430618
DWGFSGVM[16]LR (+2)	31	1182.55	1183.33	1	or0094	28543	1.09503e+06	1.25678e+06	776671	436428	801223	2.10905e+06	0	1.10045e+06	0	0	886657	590989	4.91997e+06	4306708	3.3435e+06	1.69925e+06	844515	1801899	1.21737e+06	622167	1155267	1.16149e+06	873136	1.87041e+06
LVDIGTVTAQQAKDWGFSGVM[16]LR (+3)	9	2507.28	2508.84	1	or0094	28543	0	0	0	0	0	0	241436	0	0	0	369976	0	0	2.06242e+06	0	0	0	476170	441115	0	0	224523	0	187642
DWGFSGVMLR (+2)	4	1166.55	1167.34	1	or0094	28543	0	0	0	0	0	0	0	0	0	0	0	0	0	1.0407e+06	724406	443434	0	0	0	0	0	0	0	512533
LLEFYER (+2)	2	968.497	969.091	1	or0094	28543	0	0	0	0	0	911254	0	0	0	0	0	0	0	0	0	0	0	0	0	0	0	0	758821	0
LVDIGTVTAQQAKDWGFSGVM[16]LR (+2)	1	2507.28	2508.84	1	or0094	28543	0	0	0	0	0	0	0	0	0	0	0	0	0	377147	0	0	0	0	0	0	0	0	0	0
IWSKDPNSLEDILR (+3)	44	1684.88	1685.87	1	or0172	28302	2.24789e+06	1.61466e+06	354194	824563	0	958388	748239	1.84046e+06	4.5245e+06	3.3767e+06	2.90253e+06	1207223	1.16609e+07	4.36911e+06	4.9173e+06	3.58815e+06	1118331	2072752	1.80647e+06	1.65501e+06	2.17713e+06	1.43993e+06	1.97037e+06	1.98807e+06
IWSKDPNSLEDILR (+2)	14	1684.88	1685.87	1	or0172	28302	1.65123e+06	1.80083e+06	1582675	1.0353e+06	0	0	1.30056e+06	0	2.29052e+06	3.03504e+06	0	1.2482e+06	9568665	1.32943e+06	5187339	0	0	0	2.41689e+06	0	3.83797e+06	0	0	3.12088e+06
NDIM[16]LIHFLR (+2)	77	1286.68	1287.53	1	or0172	28302	1.92548e+06	1.00863e+06	1.42051e+06	571526	776920	387297	690409	1.0831e+06	1.45334e+06	1.13499e+06	1.10992e+06	406595	4.71878e+06	1.12364e+06	1.37497e+06	1.73525e+06	837661	1.19784e+06	576184	636777	3.34751e+06	2.11483e+06	1.30544e+06	1.82964e+06
NIFYLISK (+2)	24	996.564	997.188	1	or0172	28302	514108	419185	939590	0	586714	0	439595	541608	1732790	0	1.47246e+06	0	6.2506e+06	452807	1.48668e+06	2.17753e+06	0	0	653386	808809	3655827	1.37383e+06	1.55026e+06	1.93585e+06
DPNSLEDILR (+2)	12	1170.59	1171.26	1	or0172	28302	2303349	0	375460	0	0	0	0	0	0	0	851612	0	8885720	0	0	0	1.72477e+06	1.00875e+06	0	2107289	2.42654e+06	0	2.66551e+06	4.4439e+06
LRNQLLSQR (+2)	19	1126.66	1127.3	1	or0172	28302	1.42093e+06	247232	0	271408	0	166155	0	0	1.20055e+06	406259	0	232469	2.15613e+06	1.05826e+06	2.52229e+06	907781	753656	0	321442	1.22141e+06	437526	305773	1.25511e+06	967426
KIWSKDPNSLEDILR (+3)	30	1812.97	1814.05	1	or0172	28302	1.47295e+06	748885	361214	235930	0	161943	0	126525	385842	347737	337364	0	2.02273e+06	812673	1.24786e+06	916020	0	562668	292430	0	556439	641698	0	701174
KIWSKDPNSLEDILR (+2)	28	1812.97	1814.05	1	or0172	28302	1.1655e+06	792878	409986	106048	139678	0	0	221523	0	196757	383847	0	1.9887e+06	892671	1.00136e+06	747381	94104.2	541973	309437	0	851804	282045	0	633609
IWSKDPNSLEDILRK (+3)	8	1812.97	1814.05	1	or0172	28302	1.02781e+06	0	0	0	360488	0	365816	0	0	0	0	0	2.62419e+06	0	0	0	0	1.49114e+06	0	0	1.15568e+06	0	0	989916
IWSKDPNSLEDILRK (+2)	9	1812.97	1814.05	1	or0172	28302	0	0	0	288048	200104	0	264054	636038	864485	0	0	0	0	0	0	814622	151586	0	0	0	882959	0	0	662334
KKIWSKDPNSLEDILR (+3)	11	1941.07	1942.22	1	or0172	28302	0	812912	0	0	0	0	0	0	867875	811992	0	382953	0	241634	412853	703830	0	526187	0	0	0	0	0	0
AVDFLGKK (+2)	2	876.507	877.039	1	or0172	28302	0	0	0	0	0	0	0	0	0	0	0	0	0	0	0	0	0	0	0	0	768548	0	0	460168
KKIWSKDPNSLEDILR (+2)	4	1941.07	1942.22	1	or0172	28302	0	401965	0	0	0	0	0	0	223129	0	0	0	0	0	195944	239996	0	0	0	0	0	0	0	0
NDIMLIHFLR (+2)	5	1270.69	1271.53	1	or0172	28302	0	0	0	0	0	0	0	0	0	0	0	0	659459	0	0	92471.2	0	0	0	0	250967	0	0	0
IWSKDPNSLEDILRK (+4)	4	1812.97	1814.05	1	or0172	28302	0	0	259098	0	0	0	0	0	0	0	0	0	0	427751	0	0	0	0	167236	0	0	0	0	0
DPNSLEDILRK (+2)	1	1298.68	1299.43	1	or0172	28302	562936	0	0	0	0	0	0	0	0	0	0	0	0	0	0	0	0	0	0	0	0	0	0	0
ITLISC[57]FGEISGSR (+2)	1	1538.78	1539.72	1	or0172	28302	0	0	0	0	0	0	0	0	0	0	0	0	411677	0	0	0	0	0	0	0	0	0	0	0
GTGFKPGWGITC[57]R (+2)	2	1435.7	1436.61	1	or0172	28302	0	295545	0	0	0	0	0	0	0	0	0	0	0	0	0	102385	0	0	0	0	0	0	0	0
KIWSKDPNSLEDILRK (+4)	1	1941.07	1942.22	1	or0172	28302	0	142866	0	0	0	0	0	0	0	0	0	0	0	0	0	0	0	0	0	0	0	0	0	0
KITLISC[57]FGEISGSR (+2)	1	1666.87	1667.89	1	or0172	28302	0	0	0	0	0	0	0	0	0	0	0	0	0	0	0	0	0	0	0	0	98588.6	0	0	0
VVSEPIEM[16]TQEFR (+2)	60	1579.76	1580.75	1	or0187	25876	3.31599e+07	9112566	8.95219e+06	10265681	7.10748e+06	25673540	4.34908e+06	4282759	26476404	24141392	1.57868e+07	12605559	4.71456e+07	6.00025e+07	34315143	27823140	1.35981e+07	2.95529e+07	39627164	1.2387e+07	2.37734e+06	16273964	1.75796e+07	4.41018e+07
VVSEPIEMTQEFR (+2)	62	1563.76	1564.76	1	or0187	25876	3.60493e+07	7.00961e+06	2.56828e+06	6.32358e+06	4.35581e+06	32431768	3965562	8195148	29569182	11224436	3.76711e+06	5.40946e+06	11189922	25467564	2.51881e+07	15841720	8.18814e+06	1.48614e+07	13223048	1.00761e+07	11497247	8.64036e+06	0	3.04304e+07
ILTDYGFEGHPLRK (+2)	43	1644.86	1645.86	1	or0187	25876	4709286	1.09085e+07	6302999	1.36861e+06	4.609e+06	2.7665e+06	2.14478e+06	2849667	5.60114e+06	12084658	7326779	6223105	11779217	2.24356e+07	1.39668e+07	0	3.992e+06	10850516	1.60702e+06	5685613	12795648	0	5539622	6.11162e+06
VQTSADEVTR (+2)	22	1104.54	1105.16	1	or0187	25876	2.2432e+06	0	462248	0	1.54347e+06	0	1.8618e+06	0	0	0	6931231	0	1.98091e+06	0	15303914	275943	2.26772e+06	0	0	0	1.96405e+06	297217	3.52705e+06	856939
IRVQTSADEVTR (+2)	22	1373.73	1374.5	1	or0187	25876	1.32455e+06	427068	732394	378870	0	2009771	1266895	0	2619054	886049	1.49479e+06	1.12738e+06	2850622	3.24682e+06	868432	2.47184e+06	1.93822e+06	2.09366e+06	0	0	736776	1.81419e+06	869951	1.59925e+06
YFDFASPWEQR (+2)	13	1444.64	1445.53	1	or0187	25876	0	0	0	0	260538	2.44478e+06	1.24939e+06	0	6727755	1.18239e+06	0	1.76534e+06	0	3.01871e+06	0	0	0	1.03835e+06	5361794	0	0	0	0	223905
YSWETLPK (+2)	9	1022.51	1023.14	1	or0187	25876	1.64129e+06	0	1.03744e+06	0	552337	0	0	0	0	0	919985	0	0	3319900	2.60088e+06	0	0	0	3.85774e+06	0	0	0	0	3.05636e+06
ILTDYGFEGHPLR (+2)	12	1516.77	1517.68	1	or0187	25876	500425	0	0	0	0	0	0	922362	0	0	0	0	732173	435612	375738	0	847329	0	0	723557	644328	660238	197155	0
RFEVVYNLLSTR (+2)	8	1495.81	1496.71	1	or0187	25876	0	0	0	0	93150.7	0	0	0	0	0	300790	0	954274	273881	200077	454523	427542	0	0	0	0	0	0	122284
M[16]DNQSFFK (+2)	3	1031.44	1032.12	1	or0187	25876	756280	0	0	0	0	0	0	0	0	0	0	0	0	0	0	0	0	0	0	0	710584	0	839754	0
YSWETLPKK (+2)	6	1150.6	1151.31	1	or0187	25876	0	0	0	0	0	0	0	0	0	0	0	0	0	599190	214310	628179	0	0	0	0	0	372432	101168	379374
FEVVYNLLSTR (+2)	6	1339.71	1340.52	1	or0187	25876	0	0	0	0	0	0	0	0	0	0	0	0	686823	0	0	0	299662	0	0	148996	119784	0	190098	0
[43]VVSEPIEM[16]TQEFR (+2)	2	1622.76	1623.76	1	or0187	25876	0	0	0	0	0	0	0	0	0	0	0	0	0	0	0	0	0	0	0	0	0	364748	0	0
[43]VVSEPIEMTQEFR (+2)	2	1606.77	1607.76	1	or0187	25876	0	0	0	0	0	0	0	0	0	0	0	0	0	0	0	0	0	0	0	0	0	204185	0	0
RFEVVYNLLSTR (+3)	1	1495.81	1496.71	1	or0187	25876	0	0	0	0	0	0	0	0	0	0	0	0	0	0	0	121961	0	0	0	0	0	0	0	0
SATLKLPSGEVR (+2)	46	1256.71	1257.44	7	or0290	29598	3.2027e+06	2.73336e+06	3.12415e+06	4.09744e+06	1.87636e+06	4280049	4805869	4847507	16522458	0	5.81423e+06	4.23711e+06	5397524	691408	1.14443e+06	0	3.47989e+06	1.19959e+07	715536	1211918	3233235	4.73533e+06	1.52751e+06	5.48113e+06
GVVM[16]NPVDHPHGGGEGR (+2)	57	1729.8	1730.85	6	or0290	29598	5.50221e+06	2.28872e+06	4033026	1.92116e+06	2.16506e+06	984917	2.03452e+06	2.09904e+06	2.52251e+06	2454268	1.683e+06	2.06678e+06	4.76555e+06	1.27702e+06	3661528	2.64233e+06	4.20287e+06	1.93858e+06	2.80032e+06	1.77096e+06	929933	1.97244e+06	2.96375e+06	1.31601e+06
GVVMNPVDHPHGGGEGR (+2)	37	1713.8	1714.86	6	or0290	29598	8.34766e+06	841990	1.14158e+06	1.15651e+06	1.58764e+06	2.55311e+06	2351089	4.11405e+06	3.56188e+06	1.81004e+06	1.31821e+06	1.51211e+06	3.71533e+06	225612	4.22097e+06	2.68989e+06	3.13709e+06	1.23099e+06	2.76233e+06	3.79325e+06	1.00244e+06	507128	927685	1.65072e+06
NC[57]SATVGQVGNAGVNQK (+2)	30	1702.81	1703.8	7	or0290	29598	5.6988e+06	2.48477e+06	660720	2.18452e+06	750791	3.36761e+06	523314	5.34589e+06	5.65571e+06	1.07865e+06	993875	567606	2224977	4.10951e+06	1.63601e+06	0	0	2.9231e+06	5361992	181819	1.23193e+06	1.77246e+06	801533	1.28854e+06
GVVM[16]NPVDHPHGGGEGR (+3)	28	1729.8	1730.85	6	or0290	29598	1.74167e+06	0	1.01778e+06	259905	620308	1.05301e+06	0	0	1.00092e+06	1.93065e+06	705256	1.23685e+06	2.53825e+06	790455	2.15537e+06	1.78092e+06	2.06505e+06	596663	1.15138e+06	1.30251e+06	521034	1.28085e+06	976538	803236
SATLKLPSGEVR (+3)	16	1256.71	1257.44	7	or0290	29598	201424	0	217541	380108	0	0	135170	435212	2.46971e+06	0	573077	0	376396	0	483527	0	359681	820842	729695	0	205136	228130	216139	0
GVVMNPVDHPHGGGEGR (+3)	9	1713.8	1714.86	6	or0290	29598	2.70664e+06	0	0	0	0	0	0	0	0	729267	0	0	0	0	1.29163e+06	309461	0	0	0	1.77753e+06	262645	0	0	213739
[43]GVVM[16]NPVDHPHGGGEGR (+2)	1	1772.8	1773.86	6	or0290	29598	0	0	0	0	0	0	0	0	0	0	0	0	0	0	0	0	0	0	0	0	0	0	175531	0
NNLIYGQHR (+2)	41	1113.57	1114.21	7	or0291	20181	2.93604e+06	719296	2.797e+06	2.71983e+06	3.36726e+06	3.15094e+06	2808161	1.00893e+06	135005	3.19789e+06	4.59566e+06	211297	4431571	2.71542e+06	4.12179e+06	4.18998e+06	1.46891e+06	3.70266e+06	1.19832e+07	1.85147e+06	2.30728e+06	2486339	2958431	5.14573e+06
IVTIEYDPNR (+2)	8	1218.62	1219.34	8	or0291	20181	0	0	0	0	0	0	0	2.08745e+06	0	0	0	0	463433	0	0	0	273269	0	0	2.42809e+06	381030	0	340062	0
YILHPR (+2)	1	797.455	797.944	9	or0291	20181	0	0	0	0	0	0	0	0	0	0	0	0	1008972	0	0	0	0	0	0	0	0	0	0	0
M[16]IITLQPGYSIPPLR (+2)	116	1713.95	1715.06	4	or0292	33807	3.49037e+06	1.68961e+06	3.1915e+06	1.55068e+06	1.70446e+06	3.31057e+06	1882803	3.21605e+06	490289	5261163	2.43035e+06	3.23233e+06	3.37012e+06	2.24259e+06	2.52994e+06	1.89428e+06	2.11501e+06	2.58938e+06	3.12164e+06	1.39888e+06	1.70271e+06	1.76358e+06	1.85249e+06	1.45285e+06
MIITLQPGYSIPPLR (+2)	49	1697.95	1699.07	4	or0292	33807	352841	0	243115	299347	567693	1176170	951668	1.28187e+06	981860	0	674681	499206	0	0	372517	0	492695	862673	414983	0	214363	207034	64122.2	223745
M[16]IITLQPGYSIPPLRK (+2)	2	1842.04	1843.23	4	or0292	33807	0	0	0	0	0	0	0	0	0	0	0	0	0	0	0	411401	0	0	0	0	0	0	0	0
M[16]IITLQPGYSIPPLRK (+3)	1	1842.04	1843.23	4	or0292	33807	0	0	0	0	0	0	0	0	0	0	0	0	0	0	0	394711	0	0	0	0	0	0	0	0
MIITLQPGYSIPPLRK (+2)	2	1826.05	1827.24	4	or0292	33807	0	0	0	0	0	0	0	0	0	0	0	0	0	0	0	181307	0	0	0	0	0	0	0	0
GIPNSYTDETEHT (+2)	11	1462.62	1463.46	1	or0371	13866	0	4.11834e+06	4.70559e+06	0	0	0	2.43218e+06	0	0	4528329	10562673	0	0	6154134	0	0	9.66875e+06	0	0	9452558	6949795	0	9087664	0
DVEGGWLLR (+2)	30	1043.54	1044.16	1	or0371	13866	1.23262e+06	0	356902	404629	330164	0	112229	601732	2.56585e+06	636441	278805	0	3617988	2.55631e+06	2.27316e+06	1.42844e+06	1.4818e+06	1.1116e+06	1.38855e+06	1.14909e+06	1.60944e+06	712402	1.79287e+06	2.30409e+06
QGM[16]FVIPFM[16]TR (+2)	155	1357.65	1358.62	3	or0377	9096	56159091	5.83483e+07	5.25107e+07	2.84014e+07	1.76543e+07	1.87116e+07	17598444	28180204	49300770	5.86647e+07	57242160	1.8273e+07	56326458	2.24178e+07	3.31389e+07	30048573	2.00673e+07	43226626	26209893	2.48083e+07	2.93582e+07	2.79594e+07	6.03059e+07	10600608
QGM[16]FVIPFMTR (+2)	176	1341.66	1342.62	3	or0377	9096	2.88609e+07	2.00076e+07	3.13199e+07	1.62609e+07	1.65137e+07	17250194	1.12638e+07	3.52524e+07	2.77819e+07	1.72843e+07	2.9771e+07	1.47424e+07	4.48965e+07	1.17211e+07	3.12813e+07	2.49059e+07	1.67781e+07	1.942e+07	1.26173e+07	2.4892e+07	2.17769e+07	1.39679e+07	2.48973e+07	1.1379e+07
VHTVVLNDPGR (+2)	86	1205.65	1206.35	5	or0377	9096	7.3756e+06	8266181	1.45969e+07	7.26923e+06	6.87921e+06	11306121	7322703	16340379	34014508	26334385	2.08495e+07	1.12205e+07	8.21829e+07	1.07489e+07	1.12281e+07	2.27946e+07	3.50367e+07	19580761	14683759	3.80603e+07	1.95119e+07	2.54723e+07	4.35876e+07	24399158
QGMFVIPFM[16]TR (+2)	60	1341.66	1342.62	3	or0377	9096	15626649	8797964	1.48761e+07	0	9.90287e+06	8835447	8075461	2.15191e+07	12098124	8653524	1.57789e+07	0	1.15404e+07	0	1.22167e+07	6.18959e+06	8.32176e+06	9.23133e+06	5121366	8.6201e+06	1.1173e+07	6.47542e+06	7.55291e+06	2093148
QGMFVIPFMTR (+2)	152	1325.66	1326.63	3	or0377	9096	4.75792e+06	5.01233e+06	3.3243e+06	3.93748e+06	3.6216e+06	9825635	4.11864e+06	7.53513e+06	5968866	1.26543e+06	4.01831e+06	6.07318e+06	5.25978e+06	1.25673e+06	3.00459e+06	1.61928e+06	603993	4.02762e+06	900035	1.26242e+06	2.67808e+06	2.12741e+06	1.15389e+06	1.00513e+06
[43]VHTVVLNDPGR (+2)	14	1248.66	1249.36	5	or0377	9096	418245	0	0	0	135559	0	0	0	1.04539e+06	842805	0	0	3.68853e+06	0	1.28804e+06	949677	873867	0	1.13323e+06	940411	399354	539244	2857059	0
VHTVVLNDPGR (+3)	12	1205.65	1206.35	5	or0377	9096	0	0	342951	0	0	391267	0	0	0	785636	0	131620	2.34739e+06	0	1.34031e+06	435419	0	0	0	1.25471e+06	371380	0	0	0
TGKPSLDLPK (+2)	1	1054.6	1055.23	5	or0377	9096	1.87704e+06	0	0	0	0	0	0	0	0	0	0	0	0	0	0	0	0	0	0	0	0	0	0	0
[43]QGM[16]FVIPFMTR (+2)	1	1384.66	1385.63	3	or0377	9096	0	0	0	0	0	0	0	476965	0	0	0	0	0	0	0	0	0	0	0	0	0	0	0	0
DIQPWQER (+2)	69	1070.51	1071.14	2	or0390	21224	175381572	126122400	74028577	57043052	36624304	279248032	12078997	66062104	102538552	123872368	95284380	20941724	2.31063e+08	11929185	12260448	0	38718932	1.0067e+08	90879624	3.50813e+07	49127540	4.62948e+07	74561952	104966560
LKKDIQPWQER (+2)	40	1439.79	1440.65	2	or0390	21224	6.98491e+06	1.15012e+07	13532518	1.15721e+07	7.66372e+06	2.16052e+07	18966738	25315300	17180752	3.4804e+07	2.70889e+07	3.29351e+07	7.27745e+06	37584432	4.04041e+07	1.38199e+07	1.76908e+06	49771944	44358384	1.82732e+06	1.41079e+06	9311256	4.44632e+06	9394757
DIQPWQERR (+2)	1	1226.62	1227.33	2	or0390	21224	0	0	0	0	0	83888032	0	0	0	0	0	0	0	0	0	0	0	0	0	0	0	0	0	0
KDIQPWQER (+2)	29	1198.61	1199.32	2	or0390	21224	6.13134e+06	0	2.91837e+06	1.51087e+06	2.11682e+06	2.91994e+06	2.5614e+06	3451438	0	5215812	5475377	0	3767340	0	8.99435e+06	4766831	3.16765e+06	8522008	0	4262031	3.04595e+06	3.99395e+06	3373826	3.11998e+06
APWLEPLR (+2)	21	980.544	981.148	3	or0390	21224	8400791	6.45955e+06	2.98434e+06	1.37396e+06	1.13056e+06	0	1314082	5.27502e+06	0	5.42397e+06	0	0	13253926	0	4.22158e+06	7183331	0	0	2.45617e+06	4.51515e+06	0	0	0	2.10503e+06
LKKDIQPWQER (+3)	9	1439.79	1440.65	2	or0390	21224	0	0	2242622	0	0	0	0	0	0	8776038	0	0	0	0	7.26449e+06	1.37827e+06	0	6.94538e+06	2.23528e+06	0	0	0	855583	0
[43]LKKDIQPWQER (+2)	13	1482.79	1483.65	2	or0390	21224	1.99045e+06	715018	0	0	0	0	0	0	1.10996e+06	0	0	0	1.47019e+06	0	1.52805e+06	1.69313e+06	584704	1.39143e+06	714030	781382	0	0	1.12383e+06	1.0891e+06
LGANVGGAQGPTGLGK (+2)	1	1395.75	1396.55	2	or0390	21224	0	515230	0	0	0	0	0	0	0	0	0	0	0	0	0	0	0	0	0	0	0	0	0	0
LKKDIQPWQERR (+2)	1	1595.89	1596.83	2	or0390	21224	0	0	0	0	0	0	0	0	0	0	0	0	0	0	0	187107	0	0	0	0	0	0	0	0
NILLNEGIR (+2)	626	1040.6	1041.2	2	or0392	16007	5.66165e+07	1.29986e+08	1.03706e+08	3.71743e+07	5.61475e+07	8.02036e+07	3.64088e+07	2.46776e+08	230681240	1.88115e+08	1.48157e+08	187115397	2.51144e+08	1.15799e+08	1.35594e+08	1.21522e+08	34618153	1.336e+08	145847966	1.29578e+08	4.48078e+07	1.0031e+08	9.21262e+07	1.22651e+08
AYDFVSQEIR (+2)	225	1226.59	1227.32	2	or0392	16007	3.34737e+07	11214967	11377461	7800413	7306634	4.22142e+07	6521758	24128606	62284016	2.8517e+07	2.10099e+07	14445464	9.35217e+07	2.19353e+07	3.46945e+07	3.26667e+07	1.82897e+07	30802638	24725128	1.95192e+07	16294850	8.43036e+06	14554234	20559650
AFNPTQAEETYSM[16]VTANR (+2)	126	2044.92	2046.17	2	or0392	16007	16040794	2.99776e+06	4.70088e+06	5.24342e+06	2.80226e+06	12258104	1.13144e+06	8.17726e+06	16316940	4.86075e+06	7.2383e+06	5.63081e+06	1.17269e+07	3.21912e+06	4.10207e+06	6598571	6.98918e+06	4.40937e+06	4.73866e+06	2324713	2951781	3.34829e+06	7.55447e+06	3.32681e+06
FTKDENDLFDIM[16]DDWLR (+3)	108	2187.98	2189.35	3	or0392	16007	2.59806e+06	0	4.098e+06	1.21262e+06	2492745	7.32208e+06	0	10307771	20663220	16237588	797498	5536647	1.68297e+07	5039849	5.64034e+06	9.90481e+06	4211789	8109670	6.94439e+06	5.31352e+06	0	1.81372e+06	636500	1.29316e+06
AFNPTQAEETYSMVTANR (+2)	63	2028.92	2030.18	2	or0392	16007	7.84267e+06	7765161	2.51294e+06	2.94795e+06	3.73814e+06	5.90536e+06	741017	8839776	1.17964e+07	2398743	4.23406e+06	4.37244e+06	1.41112e+07	1.68173e+06	6.54644e+06	8.15284e+06	7.71119e+06	3.87451e+06	2.98155e+06	4927044	2.49662e+06	1817223	3.20897e+06	3.38064e+06
FTKDENDLFDIM[16]DDWLR (+2)	66	2187.98	2189.35	3	or0392	16007	2.28639e+06	1.39809e+06	0	683498	979017	2.65628e+06	0	4.05225e+06	6.19128e+06	5.54473e+06	0	1.72088e+06	6.34506e+06	2.2085e+06	1947396	4.3688e+06	2.34945e+06	3.4656e+06	3.22867e+06	2.95094e+06	371230	1722580	330685	0
AFNPTQAEETYSM[16]VTANR (+3)	47	2044.92	2046.17	2	or0392	16007	4.77634e+06	721936	715783	850090	854265	4.15131e+06	0	1.15905e+06	5847418	1.19511e+06	1.6944e+06	1.47461e+06	3495948	555869	903064	2269161	1095136	1.55679e+06	1.5274e+06	573350	0	538516	2.20616e+06	0
DENDLFDIM[16]DDWLR (+2)	77	1811.77	1812.9	3	or0392	16007	2314322	1.11396e+06	1.20076e+06	113862	376237	1.03321e+06	0	3.04526e+06	3054490	1.62985e+06	909907	602685	6.17541e+06	842976	1.62777e+06	1.7418e+06	2.99137e+06	997508	816915	963087	692474	595100	1.14736e+06	1169947
AFNPTQAEETYSMVTANR (+3)	28	2028.92	2030.18	2	or0392	16007	2.68765e+06	0	508082	555219	571728	1.89615e+06	0	1.84246e+06	4.68015e+06	814183	1.04327e+06	846111	5.49432e+06	623054	2.10147e+06	3.35671e+06	2.35346e+06	736188	0	1.68103e+06	542096	449104	1.03915e+06	1.00263e+06
[43]NILLNEGIR (+2)	4	1083.6	1084.21	2	or0392	16007	0	6828265	0	0	0	0	0	0	0	0	0	0	0	0	0	0	0	0	0	0	0	6277893	0	0
FTKDENDLFDIMDDWLR (+3)	22	2171.98	2173.36	3	or0392	16007	0	0	0	0	0	0	0	0	7.3884e+06	740420	0	0	0	0	0	0	0	0	2.19433e+06	0	0	0	0	0
FTKDENDLFDIM[16]DDWLRR (+4)	4	2344.08	2345.54	2	or0392	16007	0	0	0	0	0	0	0	0	1650576	0	0	0	0	0	0	499158	0	0	2184976	0	0	0	0	0
[43]TIALGKFTK (+2)	8	1020.6	1021.19	2	or0392	16007	0	0	241327	0	0	0	0	0	0	0	1849107	0	0	0	0	0	0	0	0	0	164037	737186	76969.2	180770
DENDLFDIMDDWLR (+2)	6	1795.77	1796.91	3	or0392	16007	0	0	0	0	0	0	0	0	1.81627e+06	611652	0	0	0	0	0	95264.5	0	0	543594	0	0	0	0	0
[43]AYDFVSQEIR (+2)	1	1269.6	1270.33	2	or0392	16007	0	0	0	0	0	0	0	0	0	0	0	0	0	0	0	0	0	0	0	0	0	546772	0	0
[43]TIALGKFTKDENDLFDIM[16]DDWLR (+3)	1	2814.35	2816.08	2	or0392	16007	0	0	0	0	0	0	0	0	0	0	0	0	0	0	0	0	0	0	492234	0	0	0	0	0
FTKDENDLFDIMDDWLR (+2)	2	2171.98	2173.36	3	or0392	16007	0	0	0	0	0	0	0	0	341829	0	0	0	0	0	0	0	0	0	0	0	0	0	0	0
ILVDRDPIK (+2)	61	1067.63	1068.27	3	or0520	3836	7.11044e+07	34622660	2.48529e+07	1.72834e+07	1.34267e+07	4.10847e+07	9840390	51769192	87352048	57129424	29718784	34592204	6.67078e+07	29104471	37884142	43661340	23097506	4.35404e+06	0	4.49319e+07	14519879	3.13141e+07	8.8071e+06	32760560
ILVDRDPIKTSFEEWAR (+3)	161	2074.08	2075.32	3	or0520	3836	2.09765e+07	4.80107e+06	1.76974e+07	8.47741e+06	8.77124e+06	18703853	1.15372e+07	32283848	3.44066e+07	2.17967e+07	1.05523e+07	1.33684e+07	3.26345e+07	14719436	1.70965e+07	1.45395e+07	4.1664e+06	1.47507e+07	1.19239e+07	1.1395e+06	5.99352e+06	1.11914e+07	0	7.90688e+06
ILVDRDPIKTSFEEWAR (+2)	121	2074.08	2075.32	3	or0520	3836	1.61975e+07	4.12299e+06	1.52759e+07	5.37818e+06	5188483	9.72811e+06	7574134	1.72655e+07	1.60131e+07	8.9378e+06	4.90982e+06	6.91272e+06	2.20003e+07	9.3071e+06	1.04495e+07	8.34967e+06	2.45834e+06	7.90625e+06	6.46309e+06	749024	4.15497e+06	8.26172e+06	0	4.27094e+06
[43]EEDSMIIRSPEPEVKILVDR (+3)	17	2397.22	2398.67	1	or0520	3836	35752.2	0	0	0	0	0	13161729	19737912	0	0	0	0	236390	0	46630.1	11241243	0	3904560	15201690	3.1742e+06	432444	0	1.96203e+06	386756
[43]ILVDRDPIK (+2)	27	1110.64	1111.27	3	or0520	3836	3353186	0	1.59888e+06	951022	1.31294e+06	0	0	3.2909e+06	12730401	4.42446e+06	1.38362e+06	0	8624016	2.00935e+06	3.74193e+06	4.73287e+06	4.05877e+06	2.1971e+06	2.66988e+06	2.29179e+06	1.96048e+06	1.10936e+06	1.91595e+06	0
TSFEEWARPGHFSR (+3)	17	1705.8	1706.81	4	or0520	3836	0	10249344	0	134838	1.45037e+06	3.08226e+06	0	0	12879494	0	0	8782083	0	258828	1.7131e+06	2685857	0	1.3126e+06	1.63233e+06	0	0	0	0	0
IIRSPEPEVK (+2)	22	1166.67	1167.36	4	or0520	3836	604703	886792	1.09518e+06	2.73755e+06	1.06274e+06	5778491	848742	2.17015e+06	0	0	2.40668e+06	0	2950121	1.9977e+06	3.6307e+06	1.23715e+06	792909	8.06e+06	1688529	0	0	1.13757e+06	0	792631
TSFEEWAR (+2)	21	1024.46	1025.07	4	or0520	3836	6.29395e+06	587255	1.24749e+06	188053	475540	0	0	0	3.57136e+06	1.33719e+06	0	0	6501504	503658	1.83488e+06	2.32595e+06	630024	699991	537520	994817	740021	0	1.52266e+06	0
[43]ILVDRDPIKTSFEEWAR (+3)	29	2117.09	2118.33	3	or0520	3836	317055	0	326229	327675	234240	798974	350426	1.21481e+06	6.21067e+06	2.10214e+06	0	682406	1.0412e+06	819236	701952	897876	196138	458998	1.07711e+06	104117	0	302212	0	187914
ILVDRDPIKTSFEEWAR (+4)	7	2074.08	2075.32	3	or0520	3836	0	0	3803886	0	0	0	0	0	0	0	0	1.3028e+06	4.46249e+06	0	110041	0	419949	479421	0	0	0	175577	0	0
[43]IIRSPEPEVK (+2)	1	1209.67	1210.36	4	or0520	3836	0	0	0	0	0	0	0	0	0	0	5566446	0	0	0	0	0	0	0	0	0	0	0	0	0
TSFEEWARPGHFSR (+2)	1	1705.8	1706.81	4	or0520	3836	0	0	0	0	0	0	0	0	0	0	0	0	0	0	0	0	0	0	4815976	0	0	0	0	0
[43]TIAKGPDTTTWIWNLHADAHDFDSHTSDLEEISR (+4)	6	3921.82	3924.1	3	or0520	3836	0	0	0	0	0	0	0	0	435425	0	0	0	0	0	0	1.38776e+06	0	0	0	0	0	0	0	0
PIVGQEILNGDVGGGFR (+2)	2	1726.9	1727.91	5	or0520	3836	433287	0	0	0	0	0	0	0	0	0	0	0	0	0	0	716631	0	0	0	0	0	0	0	0
[43]TIAKGPDTTTWIWNLHADAHDFDSHTSDLEEISR (+5)	1	3921.82	3924.1	3	or0520	3836	0	0	0	0	0	0	0	0	0	0	0	0	0	0	0	869110	0	0	0	0	0	0	0	0
[43]TIAKGPDTTTWIWNLHADAHDFDSHTSDLEEISR (+3)	3	3921.82	3924.1	3	or0520	3836	0	0	0	0	0	0	0	0	0	0	0	0	0	0	0	277553	0	0	0	0	0	0	0	0
YNDLLDR (+2)	49	907.44	907.967	3	or0521	21679	39995384	8118316	5.62388e+06	0	4.55185e+06	3.51307e+07	1.50625e+06	2583711	8.21028e+06	7924147	1.26161e+07	2.31594e+06	4.93436e+07	11927503	1.42935e+07	16403115	1.48775e+07	11838129	7598275	1.71651e+07	9923950	5.85851e+06	18032068	15305866
LIPDKANLGFR (+2)	54	1242.71	1243.45	2	or0521	21679	2.91876e+07	1.86128e+07	1.56826e+07	1.06256e+07	9.2402e+06	6543537	6.89301e+06	1.1757e+07	23518956	16972264	1.20683e+07	4.18838e+06	21932726	0	19403794	16177221	13587198	11260842	872388	1.49489e+07	13268938	14689631	1.15771e+07	1.53339e+07
DYDPTTRYNDLLDR (+2)	2	1755.81	1756.82	3	or0521	21679	0	0	0	0	0	0	0	0	0	0	0	0	0	0	0	0	0	0	0	0	3.23026e+06	3.76413e+06	0	0
DYDPTTRYNDLLDR (+3)	1	1755.81	1756.82	3	or0521	21679	0	0	0	0	0	0	0	0	0	0	0	0	0	0	0	0	0	0	0	0	0	0	760636	0
VAPATQPR (+2)	12	838.466	838.951	2	or0522	3836	0	0	55066.8	0	34971	0	270278	0	0	9710.19	0	0	0	0	0	0	0	0	0	0	0	0	175619	0
[43]VAPATQPR (+2)	1	881.472	881.957	2	or0522	3836	0	0	0	0	0	0	350984	0	0	0	0	0	0	0	0	0	0	0	0	0	0	0	0	0
IIQGRAVGVTHYLLGGIATTWAFFLAR (+3)	2	2930.63	2932.42	2	or0522	3836	0	115396	127808	0	0	0	0	0	0	0	0	0	0	0	0	0	0	0	0	0	0	0	0	0
LATLLNATSSR (+2)	50	1145.64	1146.29	1	or0528	25295	11617688	0	1.08366e+06	936144	570688	3.98789e+06	395603	1.32622e+06	7.60096e+06	4.04641e+06	6.33821e+06	4065059	2.25123e+07	5294135	182449	1.45811e+07	4842286	298372	2.17677e+06	930809	3.28091e+06	5301234	9.36501e+06	7.47192e+06
EGLVVLRK (+2)	22	912.576	913.116	1	or0528	25295	426896	864663	399475	0	318723	0	726289	1.75431e+06	2.06043e+06	2.50553e+06	0	0	6.42823e+06	475240	2.69493e+06	1.56733e+06	1.45519e+06	0	0	3.62395e+06	2.34807e+06	0	2.73164e+06	1.06066e+06
LQDDLVTK (+2)	4	930.502	931.042	1	or0528	25295	0	0	0	0	0	0	0	0	0	0	1.62365e+06	0	8465918	0	0	0	1.55783e+06	0	0	0	649232	0	0	0
IQAIQEELLQFLNPNEVVLLESNEQQR (+3)	53	3193.66	3195.53	1	or0528	25295	0	0	0	0	0	0	0	722987	5.42359e+06	1.5577e+06	0	350258	370569	682810	0	591159	0	424188	1.30714e+06	0	0	0	0	0
TVQALLC[57]R (+2)	10	959.522	960.123	1	or0528	25295	0	0	335818	0	167242	0	247363	0	1.76765e+06	0	0	0	2.22958e+06	0	0	0	0	0	374854	0	645315	1.09983e+06	0	1.11512e+06
AKKVELIR (+2)	4	955.618	956.184	1	or0528	25295	0	327803	1.20877e+06	0	0	0	0	0	0	1.44885e+06	0	0	0	0	0	0	0	0	0	0	0	0	0	3.48612e+06
IC[57]GTVVESLSM[16]AR (+2)	11	1437.7	1438.64	1	or0528	25295	615658	0	0	0	0	0	0	0	0	0	0	0	2.67443e+06	0	0	0	0	0	0	0	494073	611406	0	530060
IRLQDDLVTK (+2)	3	1199.69	1200.39	1	or0528	25295	0	0	205710	0	0	0	0	0	0	0	0	0	0	0	0	0	0	0	0	246792	0	910168	0	0
TFKVTLDGR (+2)	3	1035.57	1036.18	1	or0528	25295	0	0	0	0	0	0	204675	0	0	0	0	0	0	0	0	0	0	0	0	279340	0	0	0	0
[43]LATLLNATSSR (+2)	1	1188.65	1189.3	1	or0528	25295	0	0	0	0	0	0	0	0	0	0	0	0	0	0	0	0	0	0	0	0	0	177437	0	0
LVVPANSHLR (+2)	30	1104.64	1105.29	1	or0593	23447	2.03463e+07	4.09963e+06	18026414	8.48783e+06	8999531	6790349	0	0	10368851	32132972	17396104	17054623	45135600	62995838	62977572	39122328	29968960	21076212	2.67427e+07	36365401	0	14795029	25648714	42084592
LLVTSADVLHSWAVPSLGVK (+3)	139	2091.17	2092.44	1	or0593	23447	13185312	3.65804e+06	2.82323e+06	4.97168e+06	6.44075e+06	2.22478e+07	1.22165e+07	1.44952e+07	1.8405e+07	1.02013e+07	7.87398e+06	1.75825e+07	10680192	2.37742e+07	7.30485e+06	9.39855e+06	710268	1.61955e+07	1.40263e+07	929964	2130384	5.55967e+06	51165.6	3.9521e+06
LNQISILVQR (+2)	72	1182.71	1183.4	1	or0593	23447	1783126	1.24428e+06	2.2017e+06	1.94637e+06	2.10056e+06	4.60751e+06	4.28888e+06	10463235	4.94022e+06	502118	8166658	2.03091e+06	2.34596e+07	1.44182e+07	1.17718e+07	1.27278e+07	1.54186e+07	9697021	5419469	5.75661e+06	1.18872e+07	1.55537e+07	7.7817e+06	1.02072e+07
LLVTSADVLHSWAVPSLGVK (+2)	105	2091.17	2092.44	1	or0593	23447	5499903	1.45216e+06	1.61645e+06	1.69968e+06	2.21532e+06	6929473	5.13102e+06	5.32048e+06	3.15726e+06	1.95072e+06	2.11341e+06	2.89758e+06	4.35716e+06	1.06758e+07	2.54325e+06	3.4485e+06	443748	6.31796e+06	4.85263e+06	338903	884503	3.61339e+06	0	1.27941e+06
LLEVDNR (+2)	17	857.461	857.951	1	or0593	23447	8687675	0	1.02041e+06	0	0	0	0	0	2.67176e+06	2.43138e+06	3076368	956200	13602801	6.99597e+06	0	8.15539e+06	4659274	6.63928e+06	0	2.27848e+06	0	2.52889e+06	0	13311327
[43]LVVPANSHLR (+2)	11	1147.65	1148.3	1	or0593	23447	279737	0	0	0	0	0	0	0	1.1837e+06	0	0	0	0	0	555752	2.78668e+06	1.45881e+06	0	0	0	1.43324e+06	0	1.00675e+06	2.58461e+06
LLEVDNRLVVPANSHLR (+2)	1	1944.09	1945.23	1	or0593	23447	0	0	0	0	0	0	0	0	0	0	0	0	0	0	0	0	0	0	859283	0	0	0	0	0
LLEVDNRLVVPANSHLR (+3)	4	1944.09	1945.23	1	or0593	23447	0	0	0	0	0	0	0	0	0	0	0	0	0	209968	118657	156175	0	250375	0	0	0	0	0	0
DYC[57]DWVDIHQF (+2)	1	1496.6	1497.56	1	or0593	23447	0	0	0	0	0	0	0	0	0	0	0	0	356632	0	0	0	0	0	0	0	0	0	0	0
[43]LNQISILVQR (+2)	1	1225.71	1226.41	1	or0593	23447	0	0	0	0	0	0	0	0	0	0	0	0	0	0	0	0	0	0	0	0	0	202380	0	0
[43]LLVTSADVLHSWAVPSLGVK (+3)	2	2134.18	2135.44	1	or0593	23447	0	0	0	0	0	0	72598.9	0	0	0	0	0	0	0	0	0	0	90685.1	0	0	0	0	0	0
GIYPAVDPLDSTSTM[16]LQPQIVGEEHYETAQR (+3)	306	3460.65	3462.75	2	or0678	31438	2.36377e+08	448767	1.53053e+08	9.71148e+07	1.0437e+08	543957120	1.30497e+08	3.07674e+08	1.79688e+08	2.15974e+08	1.96245e+08	165406653	2.67174e+08	138192304	7.35252e+07	1.51328e+08	1.78928e+08	1.75927e+08	1.905e+08	145028285	1.55905e+08	7.97303e+07	276924649	2.06147e+08
GIYPAVDPLDSTSTMLQPQIVGEEHYETAQR (+3)	263	3444.65	3446.75	2	or0678	31438	2.05314e+08	79955141	102440552	7.73681e+07	9.78352e+07	524890378	103808012	2.89391e+08	2.85409e+08	1.37248e+08	1.59157e+08	1.56789e+08	2.14395e+08	106549426	9.63138e+07	8.88882e+07	1.05618e+08	204461872	153215600	1.11498e+08	7.13338e+07	1.00049e+08	5.18005e+07	153360308
GIYPAVDPLDSTSTM[16]LQPQIVGEEHYETAQR (+4)	28	3460.65	3462.75	2	or0678	31438	9034778	0	0	0	7971763	0	0	0	0	19444814	23036458	0	35908841	0	20548934	21591544	0	26065316	24025802	1.27832e+07	9709846	0	1.85095e+07	9363016
[43]GIYPAVDPLDSTSTM[16]LQPQIVGEEHYETAQR (+3)	37	3503.65	3505.75	2	or0678	31438	9785667	0	0	3.2056e+06	2.34876e+06	21743636	0	5.18873e+06	7.30317e+06	11247513	16836248	5787671	15092482	4862476	10125637	10494822	10397985	9720383	12713169	0	9262737	6301003	2.0747e+07	13153384
[43]GIYPAVDPLDSTSTMLQPQIVGEEHYETAQR (+3)	17	3487.66	3489.76	2	or0678	31438	0	0	0	0	2745367	29642404	0	12832585	19564278	8.31765e+06	0	4.81439e+06	0	0	9.89149e+06	5.94873e+06	8866051	11482272	8101517	3.3082e+06	0	0	0	0
GIYPAVDPLDSTSTMLQPQIVGEEHYETAQR (+4)	24	3444.65	3446.75	2	or0678	31438	11810791	0	0	0	6.21136e+06	0	0	0	0	0	0	0	12005731	7.21874e+06	10601178	7568099	0	22028740	18449218	8.94213e+06	0	0	1.19345e+06	7.02965e+06
GLAAKGIYPAVDPLDSTSTM[16]LQPQIVGEEHYETAQR (+4)	72	3900.92	3903.28	2	or0678	31438	813180	0	455283	410738	524420	3.07755e+06	700761	2.40967e+06	208350	1.10723e+06	1.16784e+06	2.1417e+06	2.04631e+06	2200772	1.50928e+06	1.91027e+06	703681	2.43761e+06	2.30709e+06	685939	279941	1.90468e+06	416712	1.20721e+06
GLAAKGIYPAVDPLDSTSTM[16]LQPQIVGEEHYETAQR (+3)	74	3900.92	3903.28	2	or0678	31438	891531	0	0	399318	336803	2.11405e+06	516702	1.676e+06	426414	0	208192	951230	2.38413e+06	1.28345e+06	764974	1091898	343377	1.38016e+06	1.43701e+06	3.63073e+06	788193	1.47662e+06	147285	607796
VKQTLQR (+2)	123	871.524	872.024	3	or0678	31438	1.51557e+06	39005.5	1.67334e+06	365641	978312	549432	5.1572e+06	0	102989	670034	1.54503e+06	96619	7087.25	213799	361064	199043	955101	1.18242e+06	0	192899	1.74632e+06	327767	1.17403e+06	1.08322e+06
GLAAKGIYPAVDPLDSTSTMLQPQIVGEEHYETAQR (+4)	35	3884.93	3887.29	2	or0678	31438	561555	0	0	277968	422427	2.4097e+06	525164	0	0	389348	200840	758123	927795	1.04812e+06	789173	818947	0	930686	709073	553007	0	0	0	572205
GLAAKGIYPAVDPLDSTSTMLQPQIVGEEHYETAQR (+3)	45	3884.93	3887.29	2	or0678	31438	468587	0	141130	308591	307685	1.93702e+06	559528	1.53123e+06	0	0	188320	538062	622644	687001	365073	505924	253052	826261	626152	82601.6	290742	573765	0	267902
[43]GLAAKGIYPAVDPLDSTSTM[16]LQPQIVGEEHYETAQR (+4)	15	3943.93	3946.29	2	or0678	31438	803755	0	688896	0	0	0	0	0	0	600869	809132	0	0	0	0	0	0	0	0	0	462296	0	709666	361569
[43]GLAAKGIYPAVDPLDSTSTM[16]LQPQIVGEEHYETAQR (+3)	4	3943.93	3946.29	2	or0678	31438	0	0	0	0	0	0	0	0	0	0	0	0	1.40375e+06	861106	481581	0	0	0	471634	0	0	0	0	0
[43]GLAAKGIYPAVDPLDSTSTMLQPQIVGEEHYETAQR (+3)	5	3927.93	3930.29	2	or0678	31438	0	0	0	695252	0	0	0	0	0	0	0	0	0	0	592934	0	0	0	0	154147	454473	0	0	0
[43]GIYPAVDPLDSTSTM[16]LQPQIVGEEHYETAQR (+4)	1	3503.65	3505.75	2	or0678	31438	0	0	0	0	0	0	0	0	0	0	0	0	0	0	0	0	0	0	1.19695e+06	0	0	0	0	0
[truncated: 396,095+ more rows]

## Sheet: Table B
Table B: Verbose list of proteins and protein groups tested for differential abundance between a well-watered control and water-deficit condition. A protein was categorized as having a significant abundance difference between a well-watered control and water-deficit condition if it passed the significance threshold requiring a p<=0.05 and log2 fold-change difference >1.
Pairwise Comparison	Protein Accession	Protein Group Index #	Student's T-test p-value	Student's T-test Difference (C) - (water-deficit)	significance	differentially regulated in Yildirim et al. 2017 (ref. 12)	Max absolute fold change in Yildirim et al. 2017 (ref. 12)	Max fold change genotype (S = Sensitive, MR = Moderate Resistance, R = Resistance) in Yildirim et al. 2017 (ref. 12)
BDvsB5	Potri.015G072600.1	8381	0.0029027	-6.6486	up-regulated in water-deficit condition	+	2.67093	R
BDvsB5	Potri.012G077400.3	8488	6.75962e-05	-6.58232	up-regulated in water-deficit condition	+	1.59619	MR
BDvsB5	Potri.012G077400.4	8488	6.64722e-05	-6.56234	up-regulated in water-deficit condition	+	1.59619	MR
BDvsB5	Potri.012G077400.2	8488	7.44643e-05	-6.48754	up-regulated in water-deficit condition	+	1.59619	MR
BDvsB5	Potri.015G072600.4	8381	0.000146367	-6.27239	up-regulated in water-deficit condition	+	2.67093	R
BDvsB5	Potri.015G072600.3	8381	0.000333428	-6.25593	up-regulated in water-deficit condition	+	2.67093	R
BDvsB5	Potri.012G077400.1	8488	0.000917741	-6.12299	up-regulated in water-deficit condition	+	1.59619	MR
BDvsB5	Potri.012G077400.6	8488	0.000283625	-5.87243	up-regulated in water-deficit condition	+	1.59619	MR
BDvsB5	Potri.012G077400.7	8488	0.000105941	-5.60803	up-regulated in water-deficit condition	+	1.59619	MR
BDvsB5	Potri.015G072600.2	8381	0.00092186	-5.41988	up-regulated in water-deficit condition	+	2.67093	R
BDvsB5	Potri.008G079400.3	8403	0.0205739	-5.35029	up-regulated in water-deficit condition	+	2.32417	S
BDvsB5	Potri.008G079400.1	8403	0.00438256	-5.18028	up-regulated in water-deficit condition	+	2.32417	S
BDvsB5	Potri.008G079400.5	8403	5.50672e-06	-4.97111	up-regulated in water-deficit condition	+	2.32417	S
BDvsB5	Potri.008G079400.4	8403	0.00980212	-4.92389	up-regulated in water-deficit condition	+	2.32417	S
BDvsB5	Potri.008G079400.2	8403	0.00111072	-4.85162	up-regulated in water-deficit condition	+	2.32417	S
BDvsB5	Potri.009G005100.7	23799	0.0174973	-4.63057	up-regulated in water-deficit condition	+	1.18418	S
BDvsB5	Potri.009G005100.1	23799	0.0157397	-4.54486	up-regulated in water-deficit condition	+	1.18418	S
BDvsB5	Potri.002G081400.2	11049	0.00270719	-4.29169	up-regulated in water-deficit condition	+	2.07464	S
BDvsB5	Potri.009G005100.6	23799	0.01126	-4.23794	up-regulated in water-deficit condition	+	1.18418	S
BDvsB5	Potri.019G083900.1	32267	0.0248745	-4.22974	up-regulated in water-deficit condition	+	20.5162	S
BDvsB5	Potri.004G121400.1	6349	0.00315707	-4.11755	up-regulated in water-deficit condition	+	2.93172	MR
BDvsB5	Potri.010G068500.1	28655	0.000241439	-4.08782	up-regulated in water-deficit condition	+	3.05572	S
BDvsB5	Potri.002G081400.1	11049	0.00197005	-3.95704	up-regulated in water-deficit condition	+	2.07464	S
BDvsB5	Potri.010G125300.1	9541	0.00195138	-3.90915	up-regulated in water-deficit condition	+	3.48742	R
BDvsB5	Potri.001G390400.5	32850	0.00034704	-3.56362	up-regulated in water-deficit condition	+	2.07901	R
BDvsB5	Potri.004G079200.1	4620	0.0373324	-3.43424	up-regulated in water-deficit condition	+	4.94528	MR
BDvsB5	Potri.013G073800.2	18430	0.00772085	-3.29521	up-regulated in water-deficit condition	+	2.09402	S
BDvsB5	Potri.004G215400.1	9126	0.0394881	-3.25939	up-regulated in water-deficit condition	+	1.32861	R
BDvsB5	Potri.001G206800.1	3487	0.0149278	-3.25694	up-regulated in water-deficit condition	+	7.42582	R
BDvsB5	Potri.009G005100.3	23799	0.045714	-3.21301	up-regulated in water-deficit condition	+	1.18418	S
BDvsB5	Potri.001G206800.2	3487	0.0130443	-3.17833	up-regulated in water-deficit condition	+	7.42582	R
BDvsB5	Potri.004G218400.1	29089	0.00937997	-3.1708	up-regulated in water-deficit condition	+	2.38073	S
BDvsB5	Potri.019G024700.1	15363	0.0126858	-3.14684	up-regulated in water-deficit condition	+	2.33881	R
BDvsB5	Potri.001G200400.6	2533	0.0208471	-3.13627	up-regulated in water-deficit condition	+	2.54732	MR
BDvsB5	Potri.001G200400.4	2533	0.0336643	-3.1286	up-regulated in water-deficit condition	+	2.54732	MR
BDvsB5	Potri.001G200400.5	2533	0.0336643	-3.1286	up-regulated in water-deficit condition	+	2.54732	MR
BDvsB5	Potri.010G179400.3	13686	0.0376598	-3.10194	up-regulated in water-deficit condition	+	2.33454	S
BDvsB5	Potri.002G124500.1	3980	0.0156573	-3.03687	up-regulated in water-deficit condition	+	92.0383	R
BDvsB5	Potri.013G073800.1	18430	0.00489501	-2.98472	up-regulated in water-deficit condition	+	2.09402	S
BDvsB5	Potri.013G073800.3	18430	0.00410497	-2.88086	up-regulated in water-deficit condition	+	2.09402	S
BDvsB5	Potri.005G108900.1	18016	0.0142493	-2.86902	up-regulated in water-deficit condition	+	42.1835	R
BDvsB5	Potri.002G019600.1	691	0.0343948	-2.76394	up-regulated in water-deficit condition	+	2.35725	R
BDvsB5	Potri.016G132200.1	10266	0.0181034	-2.72396	up-regulated in water-deficit condition	+	1.275	S
BDvsB5	Potri.014G071700.1	12671	0.00525733	-2.70058	up-regulated in water-deficit condition	+	11.1627	R
BDvsB5	Potri.014G071700.2	12671	0.00525733	-2.70058	up-regulated in water-deficit condition	+	11.1627	R
BDvsB5	Potri.009G064300.1	15278	0.029954	-2.66295	up-regulated in water-deficit condition	+	3.96545	S
BDvsB5	Potri.016G094300.1	13585	0.031259	-2.62181	up-regulated in water-deficit condition	+	2.35766	R
BDvsB5	Potri.002G019600.3	691	0.0324262	-2.60688	up-regulated in water-deficit condition	+	2.35725	R
BDvsB5	Potri.018G015100.1	9763	0.0168468	-2.57918	up-regulated in water-deficit condition	+	4.08323	MR
BDvsB5	Potri.002G019600.2	691	0.0404317	-2.53668	up-regulated in water-deficit condition	+	2.35725	R
BDvsB5	Potri.004G216700.3	19220	0.00241176	-2.53621	up-regulated in water-deficit condition	+	1.09927	R
BDvsB5	Potri.003G038500.1	2533	0.010262	-2.49517	up-regulated in water-deficit condition	+	2.37486	R
BDvsB5	Potri.003G038500.2	2533	0.010262	-2.49517	up-regulated in water-deficit condition	+	2.37486	R
BDvsB5	Potri.003G038500.3	2533	0.010262	-2.49517	up-regulated in water-deficit condition	+	2.37486	R
BDvsB5	Potri.003G038500.4	2533	0.0161935	-2.43719	up-regulated in water-deficit condition	+	2.37486	R
BDvsB5	Potri.007G107300.2	6873	0.0413974	-2.39737	up-regulated in water-deficit condition	+	4.04741	S
BDvsB5	Potri.007G107300.3	6873	0.0413974	-2.39737	up-regulated in water-deficit condition	+	4.04741	S
BDvsB5	Potri.005G174300.1	25650	0.0482552	-2.38664	up-regulated in water-deficit condition	+	2.40897	S
BDvsB5	Potri.007G040900.3	20405	0.0193719	-2.32722	up-regulated in water-deficit condition	+	3.51754	S
BDvsB5	Potri.007G122100.1	17462	0.00558117	-2.29988	up-regulated in water-deficit condition	+	4.67939	S
BDvsB5	Potri.001G200400.1	2533	0.024118	-2.28312	up-regulated in water-deficit condition	+	2.54732	MR
BDvsB5	Potri.001G200400.2	2533	0.024118	-2.28312	up-regulated in water-deficit condition	+	2.54732	MR
BDvsB5	Potri.001G200400.3	2533	0.024118	-2.28312	up-regulated in water-deficit condition	+	2.54732	MR
BDvsB5	Potri.010G114200.1	7137	0.000548177	-2.27613	up-regulated in water-deficit condition	+	4.30226	S
BDvsB5	Potri.010G114200.2	7137	0.000548177	-2.27613	up-regulated in water-deficit condition	+	4.30226	S
BDvsB5	Potri.013G127200.2	8405	0.0355353	-2.26228	up-regulated in water-deficit condition	+	2.38164	S
BDvsB5	Potri.006G232400.1	10514	0.0120788	-2.23245	up-regulated in water-deficit condition	+	21.5438	MR
BDvsB5	Potri.006G232400.2	10514	0.0120788	-2.23245	up-regulated in water-deficit condition	+	21.5438	MR
BDvsB5	Potri.011G076700.1	3518	0.0476061	-2.15095	up-regulated in water-deficit condition	+	20.454	S
BDvsB5	Potri.007G040900.4	20405	0.0253288	-2.06357	up-regulated in water-deficit condition	+	3.51754	S
BDvsB5	Potri.007G040900.5	20405	0.0436066	-2.05512	up-regulated in water-deficit condition	+	3.51754	S
BDvsB5	Potri.009G003100.1	10838	0.0163476	-2.02774	up-regulated in water-deficit condition	+	7.86902	MR
BDvsB5	Potri.007G135400.1	1709	0.0423516	-2.01377	up-regulated in water-deficit condition	+	1.71932	R
BDvsB5	Potri.004G216700.1	19220	0.00669487	-1.97412	up-regulated in water-deficit condition	+	1.09927	R
BDvsB5	Potri.004G216700.2	19220	0.00669487	-1.97412	up-regulated in water-deficit condition	+	1.09927	R
BDvsB5	Potri.004G216700.4	19220	0.00669487	-1.97412	up-regulated in water-deficit condition	+	1.09927	R
BDvsB5	Potri.013G161000.1	23662	0.0100121	-1.95043	up-regulated in water-deficit condition	+	1.95036	S
BDvsB5	Potri.013G161000.2	23662	0.0100121	-1.95043	up-regulated in water-deficit condition	+	1.95036	S
BDvsB5	Potri.001G028200.1	12463	0.00584843	-1.93584	up-regulated in water-deficit condition	+	2.25565	R
BDvsB5	Potri.011G154200.1	2169	0.0119434	-1.83774	up-regulated in water-deficit condition	+	2.66831	S
BDvsB5	Potri.005G246100.1	27488	0.0244368	-1.80572	up-regulated in water-deficit condition	+	3.00226	S
BDvsB5	Potri.002G016000.1	27488	0.00777476	-1.74306	up-regulated in water-deficit condition	+	3.93186	S
BDvsB5	Potri.002G016000.2	27488	0.00790213	-1.74012	up-regulated in water-deficit condition	+	3.93186	S
BDvsB5	Potri.016G068300.1	15772	0.01935	-1.62598	up-regulated in water-deficit condition	+	1.45636	MR
BDvsB5	Potri.007G080600.4	4556	0.047102	-1.62419	up-regulated in water-deficit condition	+	4.21891	S
BDvsB5	Potri.007G080600.5	4556	0.047102	-1.62419	up-regulated in water-deficit condition	+	4.21891	S
BDvsB5	Potri.007G080600.6	4556	0.047102	-1.62419	up-regulated in water-deficit condition	+	4.21891	S
BDvsB5	Potri.007G080600.7	4556	0.047102	-1.62419	up-regulated in water-deficit condition	+	4.21891	S
BDvsB5	Potri.009G012400.6	2599	0.0239304	-1.60429	up-regulated in water-deficit condition	+	3.02035	S
BDvsB5	Potri.011G063400.1	12596	0.0190287	-1.59898	up-regulated in water-deficit condition	+	2.12989	S
BDvsB5	Potri.011G063400.2	12596	0.0190287	-1.59898	up-regulated in water-deficit condition	+	2.12989	S
BDvsB5	Potri.011G063400.3	12596	0.0190287	-1.59898	up-regulated in water-deficit condition	+	2.12989	S
BDvsB5	Potri.007G080600.1	4556	0.00370259	-1.58974	up-regulated in water-deficit condition	+	4.21891	S
BDvsB5	Potri.007G080600.2	4556	0.00370259	-1.58974	up-regulated in water-deficit condition	+	4.21891	S
BDvsB5	Potri.007G080600.3	4556	0.00370259	-1.58974	up-regulated in water-deficit condition	+	4.21891	S
BDvsB5	Potri.002G082300.1	12270	0.038657	-1.56916	up-regulated in water-deficit condition	+	1.68755	MR
[truncated: 103,095 more rows]

## Sheet: Table C
Table C: Cyclic experiment hierarchical clustering (Fast Ward method) results of proteins categorized as having a significant abundance difference between a well-watered control and water-deficit condition. Hierarchical clustering was performed on standarized z-score values ([(abundance- mean)/SD)] to appropriately scale the data and identify patterns.
[truncated: 2,289 more rows]

[truncated: 3 more sheets: Table D, Table E, Table F]
